# Supplementary material for: Altered Transcriptional Regulation of Glycolysis in Circulating CD8+ T Cells of Rheumatoid Arthritis Patients
Source: Genes (Basel). 2022 Jul 7;13(7):1216. doi: 10.3390/genes13071216 (PMC9323564; doi:10.3390/genes13071216)
Supplement: Supplementary file 1 [file genes-13-01216-s001.zip]

Archive with 8 entries (7 files):
- genes-1694431-supplementary figures S1-S12.pdf
- genes-1694431-supplementary files S1-S3 and tables S1-S3/
- genes-1694431-supplementary files S1-S3 and tables S1-S3/S1_Tem_CD8_cell_RAvhealthy_glycolysisFDR_GTRD_edges.cys
- genes-1694431-supplementary files S1-S3 and tables S1-S3/S2_Tem_CD8_cell_TCZvUntreated_glycolysisFDR_GTRD_edges.cys
- genes-1694431-supplementary files S1-S3 and tables S1-S3/S3_Temra_CD8_cell_RAvhealthy_glycolysisFDR_GTRD_edges.cys
- genes-1694431-supplementary files S1-S3 and tables S1-S3/Table_S1_Tem_CD8_cell_RAvhealthy_lionessR_GTRD_centralities.tsv
- genes-1694431-supplementary files S1-S3 and tables S1-S3/Table_S2_Tem_CD8_cell_TCZvUntreated_lionessR_GTRD_centralities.tsv
- genes-1694431-supplementary files S1-S3 and tables S1-S3/Table_S3_Temra_CD8_cell_RAvhealthy_lionessR_GTRD_centralities.tsv
