# Supplementary material for: Altered Transcriptional Regulation of Glycolysis in Circulating CD8+ T Cells of Rheumatoid Arthritis Patients
Source: Genes (Basel). 2022 Jul 7;13(7):1216. doi: 10.3390/genes13071216 (PMC9323564; doi:10.3390/genes13071216)
Supplement: Supplementary file 1 [file genes-13-01216-s001.zip › genes-1694431-supplementary files S1-S3 and tables S1-S3/Table_S1_Tem_CD8_cell_RAvhealthy_lionessR_GTRD_centralities.tsv]

node	ENSEMBL	DE	TF	inDegree	outDegree	totalDegree	inCloseness	outCloseness	totalCloseness	betweenness	hubScore	authorityScore
ETV1	ENSG00000006468	-	tf	28	71	99	2.06522816640782e-06	1.70351947122756e-05	0.000356252226576416	13461.4408217013	0.131762934106921	0.134890653781247
BRCA1	ENSG00000012048	-	tf	60	119	179	2.06635051503787e-06	1.71567786432419e-05	0.000402252614641995	16332.2154271181	0.404767100496136	0.421442386991716
POU2F2	ENSG00000028277	UP	tf	15	36	51	2.06577425218972e-06	1.71359048614562e-05	0.000381242851696531	1569.15020599909	0.21389060002467	0.190241633416856
BRD9	ENSG00000028310	-	tf	3	8	11	2.06339151409606e-06	1.69184698935828e-05	0.000296912114014252	30.9123409814109	0.032651364525598	0.0215999578893875
PIAS1	ENSG00000033800	-	tf	12	9	21	2.06567610611791e-06	1.70175110188384e-05	0.000373134328358209	863.625755300958	0.0507403827078911	0.147834487395267
FOXP3	ENSG00000049768	-	tf	0	1	1	6.82449447557172e-07	6.83013455365071e-07	0.000256213169356905	0	0.00480937164670023	0
RAD51	ENSG00000051180	-	tf	73	52	125	2.06601752396064e-06	1.70296827370106e-05	0.000381679389312977	7631.76039646291	0.144452537023042	0.527158694047216
ARID4B	ENSG00000054267	-	tf	9	22	31	2.06489980073717e-06	1.70488449407553e-05	0.000374672161858374	617.831616698166	0.117147596533214	0.114761537922184
KMT2C	ENSG00000055609	-	tf	12	20	32	2.06498934465498e-06	1.70450671575646e-05	0.000356887937187723	295.963328747033	0.104638119063806	0.127679621758541
PRDM1	ENSG00000057657	-	tf	30	55	85	2.06600898713909e-06	1.70386777986028e-05	0.000388651379712398	4610.48983936282	0.196987699079465	0.295187753649552
ME1	ENSG00000065833	-	tf	124	293	417	2.06659392256059e-06	1.72220787048997e-05	0.000434782608695652	84917.4422750135	0.602192022175698	0.612282287974488
KDM4A	ENSG00000066135	-	tf	48	106	154	2.06629500907104e-06	1.71942433673206e-05	0.000403388463089956	16186.0318270921	0.381890357224951	0.371347396591614
ZBTB11	ENSG00000066422	-	tf	25	31	56	2.06602179239787e-06	1.70479729960108e-05	0.000377358490566038	1284.79134832923	0.157507012852754	0.272480849764378
TP53BP1	ENSG00000067369	-	tf	1	1	2	2.06719200906257e-06	6.83013455365071e-07	0.000312695434646654	0.189325193380034	0.00480937164670023	0.0338723818526176
BCL3	ENSG00000069399	-	tf	11	29	40	2.06432860808515e-06	1.69808116827984e-05	0.00032258064516129	603.67073959616	0.0865122811468551	0.0698081901702159
MNT	ENSG00000070444	-	tf	2	6	8	2.06450334243091e-06	1.68361505825308e-05	0.00033101621979477	60.4194857215542	0.0333202743320189	0.0241807434185018
ZXDC	ENSG00000070476	-	tf	4	3	7	2.0649296478469e-06	1.69514510442094e-05	0.000317762948840165	45.4127889559248	0.0229565758985226	0.0477939030914948
JMJD6	ENSG00000070495	-	tf	15	39	54	2.06523243158401e-06	1.70378068934967e-05	0.000363504180298073	851.707356625309	0.182679734903034	0.201094737378429
AFF4	ENSG00000072364	-	tf	27	60	87	2.06597484055839e-06	1.71464823991358e-05	0.000383729854182655	6406.0574897697	0.315993238464653	0.252681592431165
TP63	ENSG00000073282	UP	tf	6	58	64	2.06401330875782e-06	1.7100740462062e-05	0.000361794500723589	3225.27677251042	0.116073275039514	0.0399989686668165
KDM5A	ENSG00000073614	-	tf	5	7	12	2.06404739052809e-06	1.69170388415212e-05	0.000351370344342937	108.419039155726	0.029051154533193	0.0568296596927336
TBX21	ENSG00000073861	-	tf	7	40	47	2.06429025572428e-06	1.7000153001377e-05	0.000351493848857645	211.077075743211	0.160125767310015	0.0926044772160909
FOSL2	ENSG00000075426	-	tf	39	81	120	2.0658169273039e-06	1.7082336863683e-05	0.000367647058823529	4439.3299683674	0.302896760114944	0.286105285571524
NFKB2	ENSG00000077150	-	tf	23	32	55	2.06515139624886e-06	1.70259134402561e-05	0.000345901072293324	2986.93668215736	0.0703442324266275	0.0968690929710683
SIRT6	ENSG00000077463	-	tf	6	9	15	2.06499360884478e-06	1.70047783427143e-05	0.00033921302578019	168.807032013641	0.0631155565912493	0.0896376373838583
HOXA9	ENSG00000078399	-	tf	15	11	26	2.06563770367188e-06	1.69649673424379e-05	0.000375657400450789	575.963062882751	0.0504859631519503	0.206905747097131
TP73	ENSG00000078900	-	tf	60	40	100	2.06648715781556e-06	1.71054207078223e-05	0.000401606425702811	5721.88637479238	0.121037742491371	0.487679351973943
RUNX1T1	ENSG00000079102	-	tf	3	4	7	2.06501066578009e-06	1.70233049044141e-05	0.000335570469798658	192.485859537395	0.034344120566994	0.0572969898408547
SP140	ENSG00000079263	UP	tf	5	30	35	2.06516845579094e-06	1.7120356103407e-05	0.000378787878787879	183.408389684877	0.203048583531462	0.0841579245754932
RFX3	ENSG00000080298	-	tf	18	5	23	2.06598337709775e-06	1.69664065151001e-05	0.000372995151063036	490.683083197496	0.0273688068128644	0.212673140531936
SMARCA2	ENSG00000080503	-	tf	18	29	47	2.06600898713909e-06	1.70852554245686e-05	0.000367242012486228	1662.54114081293	0.160019801689241	0.173735413783205
SRCAP	ENSG00000080603	-	tf	6	3	9	2.06446924560165e-06	1.69442702949997e-05	0.000322893122376493	23.9900199280628	0.0236548721074631	0.074575199994316
TCF7	ENSG00000081059	-	tf	4	5	9	2.06388977177507e-06	1.6995819028519e-05	0.000325626831650928	226.372487324794	0.0164463911825547	0.0499141751455281
PGR	ENSG00000082175	-	tf	7	30	37	2.06490406455716e-06	1.71103962767778e-05	0.000373552484124019	439.902812158298	0.183516164598417	0.099106006717535
GRHL2	ENSG00000083307	-	tf	14	36	50	2.06504904491482e-06	1.71224080954745e-05	0.000379075056861259	1200.73542571328	0.225263357434534	0.158501177036665
NCOA1	ENSG00000084676	-	tf	3	4	7	2.06314886031657e-06	1.6940538709131e-05	0.000355998576005696	31.3434248959505	0.0253840199748256	0.0660412274238677
MYNN	ENSG00000085274	-	tf	23	10	33	2.06489553693479e-06	1.68563000421407e-05	0.000319182891797	580.257072739384	0.0169584291985104	0.109126150088477
ORC1	ENSG00000085840	-	tf	65	62	127	2.06615412270063e-06	1.70299727520436e-05	0.000375657400450789	7690.0888786984	0.161877391485207	0.475292184986398
RBM22	ENSG00000086589	-	tf	12	24	36	2.06568890725057e-06	1.70590242238144e-05	0.000353107344632768	1645.67785176743	0.156372823052929	0.100471350338293
CNOT3	ENSG00000088038	-	tf	5	11	16	2.06501919435341e-06	1.69090294217112e-05	0.000347342827370615	637.671003152127	0.0286536685251994	0.0554338603300831
DNMT3B	ENSG00000088305	-	tf	8	10	18	2.06531773880753e-06	1.70082490007654e-05	0.000340020401224073	56.5565009229823	0.0751544733478171	0.107354954608947
KDM2B	ENSG00000089094	-	tf	11	35	46	2.06579558952642e-06	1.7118597644481e-05	0.000365497076023392	1387.88035473374	0.1904415979644	0.146401998280342
TBX5	ENSG00000089225	-	tf	28	123	151	2.06567183910895e-06	1.71532471096779e-05	0.000392310710082385	9583.53144868354	0.391845887894925	0.201035987015393
FUS	ENSG00000089280	-	tf	1	6	7	2.062833921241e-06	1.69219054065488e-05	0.000321750321750322	50.6509506725864	0.0275437858388407	0.00357463058212589
ZBTB25	ENSG00000089775	-	tf	2	4	6	2.06479747433973e-06	1.68120912560313e-05	0.000322061191626409	11.110767408297	0.0371484431944475	0.0295151815055396
RCOR1	ENSG00000089902	-	tf	8	16	24	2.06513433698862e-06	1.70837960194755e-05	0.000374251497005988	314.293756545326	0.107934508022737	0.137616895232311
TFAP4	ENSG00000090447	-	tf	4	16	20	2.06424764366131e-06	1.71089325736967e-05	0.0003690036900369	325.961333690251	0.0802652024295423	0.0633827396162634
ESR1	ENSG00000091831	-	tf	1	5	6	2.06308075723316e-06	1.68847615027438e-05	0.000314762354422411	694.471210435396	0.0334800993821656	0.000428970518244433
HNRNPC	ENSG00000092199	-	tf	5	7	12	2.06510021931364e-06	1.69972634405861e-05	0.000350508236943568	268.108166412881	0.0363498159838639	0.0864198670771034
AGO1	ENSG00000092847	-	tf	2	4	6	2.06367681170187e-06	1.70175110188384e-05	0.000323310701584222	8.3852535290365	0.0264140943160821	0.0427737034872017
IKZF5	ENSG00000095574	UP	tf	48	81	129	2.06618827520801e-06	1.71253403661398e-05	0.000408329930583912	7195.71162655443	0.33548564620163	0.449897572886795
CREM	ENSG00000095794	-	tf	9	12	21	2.06523243158401e-06	1.69949524991078e-05	0.000340715502555366	1198.68684955459	0.0431877118045252	0.0479202020890615
SIRT1	ENSG00000096717	-	tf	10	11	21	2.06508742547616e-06	1.69894665307509e-05	0.000359841669665347	482.688055128798	0.0394060564281552	0.124405682540602
MZF1	ENSG00000099326	-	tf	1	2	3	2.06336596890507e-06	1.67003456971559e-05	0.000301114122252334	1.24364934180277	0.014169727132152	0.0186071916291926
SMARCB1	ENSG00000099956	-	tf	18	79	97	2.0658596041813e-06	1.71788837161361e-05	0.000392618767177071	3094.19196199718	0.382244658370263	0.223854209975703
HIRA	ENSG00000100084	-	tf	92	153	245	2.06715355023286e-06	1.71992707509202e-05	0.000428449014567266	33789.0205391582	0.589463117712243	0.700827350486919
PATZ1	ENSG00000100105	DOWN	tf	33	55	88	2.06557370276808e-06	1.71139101861993e-05	0.000370507595405706	4699.15126583017	0.204692069073224	0.223559096183252
DMC1	ENSG00000100206	-	tf	14	10	24	2.06473778862453e-06	1.69199011877771e-05	0.000336360578540195	94.7328860839384	0.0348056323891596	0.184202572329372
XBP1	ENSG00000100219	-	tf	3	8	11	2.06349795920052e-06	1.68188775081151e-05	0.00031055900621118	63.3997022752212	0.0238286182380687	0.0106630068803947
HMGXB4	ENSG00000100281	-	tf	5	10	15	2.06427321068798e-06	1.70073812034423e-05	0.000343760742523204	778.765053194433	0.0384689514215922	0.0639883835947229
RBFOX2	ENSG00000100320	-	tf	4	9	13	2.06405165082851e-06	1.69127471375175e-05	0.00032123353678124	150.323211510039	0.0458697674242747	0.0534357653609444
EP300	ENSG00000100393	-	tf	13	46	59	2.0653220043537e-06	1.71441307068525e-05	0.000383729854182655	3586.1551435554	0.188338512420376	0.136413037340223
L3MBTL2	ENSG00000100395	-	tf	10	15	25	2.06545424502484e-06	1.69946636756059e-05	0.000362056480811007	241.962554840732	0.0868814580890329	0.186543650957904
BRD1	ENSG00000100425	DOWN	tf	40	44	84	2.06583399784327e-06	1.70890510449955e-05	0.000386697602474865	8489.86256597334	0.141735090091579	0.276178336306942
HIF1A	ENSG00000100644	-	tf	11	39	50	2.06530494227473e-06	1.71235808832343e-05	0.000377358490566038	827.383059078294	0.253059576140746	0.16221118470801
YY1	ENSG00000100811	-	tf	6	13	19	2.06406869220608e-06	1.70957705063767e-05	0.00036036036036036	660.585294102703	0.05486353029649	0.0643030580437512
CHD8	ENSG00000100888	-	tf	3	7	10	2.06351073335108e-06	1.68782068593033e-05	0.000302755071147442	105.629527388131	0.0232609513700333	0.017133529125226
MYBL2	ENSG00000101057	-	tf	29	77	106	2.06557796937161e-06	1.70311329109612e-05	0.000387146728610143	1730.01237467844	0.282542216497265	0.285589431034792
HNF4A	ENSG00000101076	-	tf	3	14	17	2.0650362517114e-06	1.70820450624349e-05	0.000360880548538434	316.070084655434	0.0949221588794779	0.0624536467376749
SALL4	ENSG00000101115	-	tf	10	9	19	2.06548410816527e-06	1.69718775988188e-05	0.000335570469798658	1281.86393557474	0.0328297344875565	0.0876892226987681
CSNK2A1	ENSG00000101266	-	tf	17	17	34	2.0652921459005e-06	1.69313602654837e-05	0.000365230094959825	1831.22289030565	0.0267570851274739	0.131877738235534
E2F1	ENSG00000101412	-	tf	65	264	329	2.06591935477207e-06	1.72114077210375e-05	0.000433275563258232	27874.0957037244	0.699751939181124	0.432472941480761
SCML2	ENSG00000102098	-	tf	18	35	53	2.06568464018872e-06	1.70648464163823e-05	0.000382848392036753	2696.14078044195	0.137670284248401	0.186490111819547
KLF5	ENSG00000102554	-	tf	8	21	29	2.06490406455716e-06	1.70070919573462e-05	0.000358551452133381	294.337016149605	0.125168578673385	0.135447765186366
NFAT5	ENSG00000102908	-	tf	11	5	16	2.06574011336782e-06	1.6951738400773e-05	0.000349406009783368	114.449055632579	0.0329689017976028	0.154177905942937
RBL2	ENSG00000103479	-	tf	13	19	32	2.06563770367188e-06	1.70485542825968e-05	0.000372162262746558	702.860274234584	0.119504762589096	0.142630309411639
MAZ	ENSG00000103495	-	tf	10	21	31	2.06559076928797e-06	1.70794192997438e-05	0.000378931413414172	4088.00866890822	0.111815241963711	0.115562321683685
KAT8	ENSG00000103510	-	tf	14	31	45	2.06530067679903e-06	1.7022145811701e-05	0.000354735721887194	548.083347525029	0.143515057962518	0.178153634036194
GABPB1	ENSG00000104064	-	tf	11	20	31	2.06546277726256e-06	1.70663025855448e-05	0.000371333085777943	637.971907948491	0.125459573201807	0.17924329554606
TRPS1	ENSG00000104447	-	tf	3	5	8	2.06373217709299e-06	1.69064565757663e-05	0.000330687830687831	25.7070795397744	0.022641707918163	0.0590386587033881
RELB	ENSG00000104856	DOWN	tf	2	13	15	2.06414112120017e-06	1.70230151164374e-05	0.000334001336005344	928.780656531692	0.0438756798939021	0.0459520131442905
DOT1L	ENSG00000104885	-	tf	7	16	23	2.06495949581949e-06	1.70712554201236e-05	0.000360750360750361	195.136506573924	0.104313280402231	0.0875002679955581
AMH	ENSG00000104899	-	tf	4	12	16	2.06299137875903e-06	1.69609389575807e-05	0.000304136253041363	97.7437165433611	0.0334076764243883	0.0236698042545069
LYL1	ENSG00000104903	-	tf	6	16	22	2.06484437267963e-06	1.70657200880591e-05	0.000362450163102573	215.921072513735	0.0857156452704198	0.117630251224848
DBP	ENSG00000105516	-	tf	54	11	65	2.06582546253832e-06	1.69422607752779e-05	0.000358037952022914	4722.73096055933	0.0268606366471372	0.375829587026063
USF2	ENSG00000105698	UP	tf	7	24	31	2.0657785196218e-06	1.7087590991422e-05	0.000366032210834553	457.487378466856	0.172410969192422	0.114808487339773
ERF	ENSG00000105722	-	tf	20	22	42	2.0653220043537e-06	1.69305002962838e-05	0.00034435261707989	691.923249271742	0.0812215984450325	0.15786838330266
HBP1	ENSG00000105856	-	tf	6	5	11	2.06462695287902e-06	1.69551874395971e-05	0.000328191663931736	58.5400783594279	0.0225000585084987	0.112211557642039
SP4	ENSG00000105866	-	tf	16	32	48	2.06515992598467e-06	1.70218560631851e-05	0.000358166189111748	536.059672839193	0.159457911623942	0.210200367229089
HOXA2	ENSG00000105996	-	tf	17	22	39	2.0659150867581e-06	1.70645552123684e-05	0.000367647058823529	1268.39401828117	0.102931153312099	0.171610071822847
ZKSCAN1	ENSG00000106261	-	tf	8	8	16	2.06456301459233e-06	1.69067424088727e-05	0.000358551452133381	110.145722305127	0.045177748625596	0.121071625712936
EZH2	ENSG00000106462	-	tf	5	14	19	2.06397922811305e-06	1.69813883983154e-05	0.000345423143350605	112.461409981725	0.0563988726354337	0.0841986843807443
KDM4C	ENSG00000107077	-	tf	27	37	64	2.06641456408985e-06	1.71306209850107e-05	0.000398883127243718	2152.76879108967	0.236548169234026	0.341571094547034
GATA3	ENSG00000107485	-	tf	4	14	18	2.06325528038608e-06	1.69897551776279e-05	0.000323834196891192	1078.46894609751	0.0347405848442341	0.0203436762359701
TLX1	ENSG00000107807	-	tf	10	16	26	2.06503198734548e-06	1.69839841029909e-05	0.000335120643431635	1208.94969743927	0.0702215517392223	0.11943504053057
EBF3	ENSG00000108001	-	tf	10	28	38	2.06496802397015e-06	1.7013747107663e-05	0.000356887937187723	1036.54486110499	0.0892843769471915	0.131848081948479
SMC3	ENSG00000108055	-	tf	11	25	36	2.06524096198924e-06	1.70639728341552e-05	0.000363636363636364	1481.42287974772	0.140034825518939	0.100081478931334
UBTF	ENSG00000108312	-	tf	3	4	7	2.06340854457478e-06	1.6853175138196e-05	0.000303582270795386	51.1303068341285	0.0173897470503233	0.0171018369265709
HOXB6	ENSG00000108511	-	tf	46	4	50	2.06593642700427e-06	1.68022044492237e-05	0.000372856077554064	4386.66436928542	0.00914249094228557	0.292151588527039
DLX4	ENSG00000108813	-	tf	11	2	13	2.06498081632822e-06	1.67835923601088e-05	0.000357653791130186	20.2926371895662	0.00460474166384439	0.15236718687931
NFKB1	ENSG00000109320	-	tf	5	14	19	2.06379606392815e-06	1.69972634405861e-05	0.000338409475465313	67.7609025572354	0.0720543215761731	0.0318073222121417
KLF3	ENSG00000109787	-	tf	14	11	25	2.06493817575102e-06	1.70140365801786e-05	0.000363240101707228	511.610021486858	0.0525469892442786	0.142517143348222
ZBTB16	ENSG00000109906	DOWN	tf	17	22	39	2.06520684079114e-06	1.69635284139101e-05	0.000349040139616056	764.14829427303	0.0661446544215111	0.102873588484322
SOX6	ENSG00000110693	-	tf	11	4	15	2.06468236926431e-06	1.68705187684521e-05	0.000311623558741041	65.3007067347154	0.0236504761920672	0.0952613423794989
NUP98	ENSG00000110713	-	tf	20	23	43	2.06546277726256e-06	1.69911985591464e-05	0.000353857041755131	741.979872823329	0.0888348049851865	0.20495624417197
PRDM4	ENSG00000110851	-	tf	39	10	49	2.06590228282202e-06	1.69073141040814e-05	0.000356252226576416	875.207643268749	0.0302197138417313	0.320222821558944
FOXM1	ENSG00000111206	-	tf	45	153	198	2.06560356936297e-06	1.71359048614562e-05	0.000402738622633911	8773.75538380579	0.49855486466918	0.380671832472549
CDKN1B	ENSG00000111276	DOWN	tf	12	36	48	2.06451186681421e-06	1.70773775978961e-05	0.000350017500875044	1533.35537338317	0.152268466559889	0.0981828782284819
VDR	ENSG00000111424	-	tf	0	4	4	6.82449447557172e-07	1.73151178293768e-05	0.000328083989501312	0	0.032935227971919	0
CHD4	ENSG00000111642	-	tf	14	17	31	2.06594923136359e-06	1.70663025855448e-05	0.000373831775700935	2759.25707243161	0.101499347555696	0.184257527348015
NANOG	ENSG00000111704	-	tf	2	33	35	2.06260416151016e-06	1.71215286100743e-05	0.00036697247706422	40.1498722380557	0.181798947808873	0.0203550242593175
ASF1A	ENSG00000111875	-	tf	10	7	17	2.06507889633923e-06	1.70468105417476e-05	0.00037147102526003	289.308353609492	0.0461422457519993	0.172433697042626
PPARD	ENSG00000112033	-	tf	36	17	53	2.06611997132225e-06	1.69580627109159e-05	0.00038550501156515	966.487767729261	0.076712150981498	0.326998266616801
MAPK14	ENSG00000112062	-	tf	35	27	62	2.06594923136359e-06	1.70250438394879e-05	0.000355998576005696	2929.66262702017	0.0913466717845154	0.253150034288808
SRSF3	ENSG00000112081	-	tf	6	11	17	2.06485716350571e-06	1.7063681659955e-05	0.000339904826648538	195.772035923818	0.0754172222598431	0.0878931943441881
E2F3	ENSG00000112242	-	tf	6	9	15	2.06403034950226e-06	1.69141774635499e-05	0.000353107344632768	141.791839540302	0.0367539891567741	0.0549477966283434
TBP	ENSG00000112592	-	tf	1	9	10	2.06134139730088e-06	1.69635284139101e-05	0.000320512820512821	22.1117650519227	0.0325619863358027	0.00327052908384033
SRF	ENSG00000112658	-	tf	25	57	82	2.06638040410135e-06	1.71476584872336e-05	0.000390167772142021	4824.52314603981	0.25810151154512	0.2480375980219
LMNB1	ENSG00000113368	-	tf	59	57	116	2.06592362280367e-06	1.70514613102343e-05	0.000378931413414172	6629.08096939709	0.174059569454496	0.481414717269962
NR3C1	ENSG00000113580	-	tf	2	2	4	2.06278285909955e-06	1.68183117778637e-05	0.000317762948840165	2.11793222010386	0.00634812088956063	0.0471451353947724
BCL6	ENSG00000113916	-	tf	17	35	52	2.06522816640782e-06	1.69741822687692e-05	0.000354609929078014	780.881328153143	0.11885934995227	0.110661871763079
OGG1	ENSG00000114026	-	tf	17	31	48	2.06504904491482e-06	1.70421623095538e-05	0.000362581580855693	1065.05392704574	0.0954676381137331	0.207833350863704
KAT2B	ENSG00000114166	-	tf	33	27	60	2.06562916998889e-06	1.7013747107663e-05	0.000347101700798334	2449.28717206682	0.0852893922657454	0.229435634424374
HES1	ENSG00000114315	-	tf	85	68	153	2.067055273058e-06	1.71016178130451e-05	0.000412201154163232	23985.7112844072	0.223000385545334	0.597778421540254
CENPA	ENSG00000115163	-	tf	30	45	75	2.0652196361083e-06	1.70244641549907e-05	0.000338983050847458	2392.44669122168	0.12211637255185	0.18598906442438
KDM3A	ENSG00000115548	-	tf	40	37	77	2.06644018482241e-06	1.70683416399263e-05	0.000367376928728876	4717.22120402605	0.160225310790513	0.308373006526424
SRSF7	ENSG00000115875	-	tf	22	32	54	2.06564623742538e-06	1.71400167972165e-05	0.000387296669248644	7526.62797137733	0.105257698853567	0.147155335660718
EPAS1	ENSG00000116016	-	tf	1	2	3	2.06308926987271e-06	1.68112433595589e-05	0.000309405940594059	0.806446035336602	0.0158043080448029	0.0118935233086157
ARID3A	ENSG00000116017	-	tf	3	3	6	2.06481026458479e-06	1.68024867680417e-05	0.00034447123665174	7.67659920302516	0.0203572958215545	0.0522543586688941
SRSF4	ENSG00000116350	-	tf	8	4	12	2.06429451702733e-06	1.67084377610693e-05	0.000336587007741501	76.3162606745514	0.0132623632888413	0.0593878587573802
HDAC1	ENSG00000116478	-	tf	2	7	9	2.06215330047636e-06	1.69325070269904e-05	0.000327546675401245	14.092635143648	0.0416378696195629	0.0158831822305455
ASH1L	ENSG00000116539	-	tf	69	23	92	2.06631635716691e-06	1.69279209127535e-05	0.000371885459278542	4394.38257111312	0.060900715218729	0.489192737159848
SFPQ	ENSG00000116560	-	tf	25	44	69	2.06552677129248e-06	1.7050879825399e-05	0.000355871886120996	2222.390643959	0.165956298543731	0.189329445691898
MEF2D	ENSG00000116604	-	tf	51	4	55	2.06596203588163e-06	1.68183117778637e-05	0.000338983050847458	1678.70445364248	0.0108243590800561	0.290789269363213
IVNS1ABP	ENSG00000116679	-	tf	3	2	5	2.06463974101159e-06	1.68639751762285e-05	0.000320512820512821	54.4287634421685	0.0145288062193423	0.0182792195265202
ZBTB17	ENSG00000116809	-	tf	17	28	45	2.06554383703685e-06	1.7032583331914e-05	0.000341763499658236	3692.30687794968	0.0924010181436811	0.0787234045323282
NR5A2	ENSG00000116833	-	tf	21	22	43	2.0658980148786e-06	1.70657200880591e-05	0.000389105058365759	1006.83274236723	0.103232023885991	0.230763083064425
KDM5B	ENSG00000117139	-	tf	13	26	39	2.0646866321864e-06	1.69796583692736e-05	0.000320307495195388	662.450958929473	0.0872361031160618	0.0946068213527377
RBBP5	ENSG00000117222	-	tf	0	1	1	6.82449447557172e-07	6.83013455365071e-07	0.000255102040816326	0	0.0038327650668481	0
ID3	ENSG00000117318	-	tf	30	30	60	2.06537745805735e-06	1.69848495142333e-05	0.000362450163102573	1619.38129856548	0.0775981538829805	0.269220875381595
PROX1	ENSG00000117707	-	tf	5	3	8	2.06466958060367e-06	1.69270612928889e-05	0.000341880341880342	119.727890708719	0.0133126933342965	0.100108724289207
ARID1A	ENSG00000117713	-	tf	6	5	11	2.06530067679903e-06	1.68936040814947e-05	0.000335570469798658	458.974569004503	0.0312499432506067	0.0449320071459643
KMT2A	ENSG00000118058	UP	tf	6	17	23	2.06489553693479e-06	1.70890510449955e-05	0.000365764447695684	549.676185430367	0.120719718214431	0.0848620428218166
CREB1	ENSG00000118260	-	tf	8	12	20	2.06504051609493e-06	1.71370794989118e-05	0.000364697301239971	653.279160022083	0.060478124901469	0.150246501930144
KLF7	ENSG00000118263	-	tf	4	2	6	2.06902259372672e-06	6.83578396188367e-07	0.000325839035516455	0.714752391451318	0.0150285637161026	0.0637649720509748
HMGN3	ENSG00000118418	-	tf	7	6	13	2.06436696187114e-06	1.68784917379783e-05	0.000338409475465313	19.282000181768	0.0333762645566242	0.118751525757421
TCF21	ENSG00000118526	-	tf	7	132	139	2.06437548512824e-06	1.71771132143532e-05	0.000389408099688474	2194.42511643836	0.449655336646564	0.0720103611806764
FOXO3	ENSG00000118689	-	tf	2	3	5	2.06452465352115e-06	1.68395527414792e-05	0.000320924261874198	4.12471645229789	0.0225417899837016	0.0261607458416651
TGIF2	ENSG00000118707	-	tf	5	4	9	2.06467810635983e-06	1.67968421936676e-05	0.000329380764163373	14.7003782873623	0.0307671815173554	0.0589352517296193
KLF12	ENSG00000118922	-	tf	1	34	35	2.06277009395918e-06	1.70837960194755e-05	0.000347101700798334	200.862832198842	0.168889167170614	0.00311207164024674
CCND2	ENSG00000118971	-	tf	41	47	88	2.06618400608285e-06	1.70916797702878e-05	0.000391236306729264	4710.44441418039	0.226296198628487	0.347238335076673
ELL2	ENSG00000118985	-	tf	16	38	54	2.0655566365302e-06	1.71136173052898e-05	0.000390625	4637.10981844398	0.105655972992779	0.15124961764822
ONECUT2	ENSG00000119547	-	tf	38	91	129	2.06479321095992e-06	1.70424527497998e-05	0.000336587007741501	15324.6817051689	0.0965544465715689	0.116462492789917
RBM25	ENSG00000119707	-	tf	3	5	8	2.06484010910615e-06	1.69880234434723e-05	0.000340251786321878	231.33488454546	0.0325369219077194	0.0415185009075259
BCL11A	ENSG00000119866	-	tf	5	12	17	2.06516845579094e-06	1.70951859956236e-05	0.00036697247706422	126.208741800646	0.10048890984723	0.0862081390781142
MXI1	ENSG00000119950	DOWN	tf	51	70	121	2.06627366141627e-06	1.71276869058834e-05	0.000369822485207101	10549.2372905845	0.283949822889568	0.377869440570897
HOXB8	ENSG00000120068	-	tf	6	13	19	2.06374069510914e-06	1.68231216984624e-05	0.000324254215304799	3297.8826348626	0.0190495107904065	0.0379860470449597
ELF1	ENSG00000120690	-	tf	27	54	81	2.06546277726256e-06	1.70770859660508e-05	0.000373134328358209	3935.0946494545	0.197186913985848	0.232869725172784
KDM3B	ENSG00000120733	DOWN	tf	61	25	86	2.06649142819356e-06	1.70053566873565e-05	0.000379075056861259	7528.39676742889	0.0891903084600195	0.427006120404895
EGR1	ENSG00000120738	UP	tf	18	72	90	2.06592362280367e-06	1.71859693746026e-05	0.000395882818685669	4280.91761303828	0.355628076646024	0.23692385233603
NR2C1	ENSG00000120798	-	tf	4	2	6	2.06466531775199e-06	1.6849199663016e-05	0.000315855969677827	81.8287033376064	0.00758551812978452	0.0391953803612147
NFYB	ENSG00000120837	-	tf	4	7	11	2.06407721300038e-06	1.69471418645245e-05	0.000359453630481668	22.0231433087821	0.0491792920456607	0.0674027265139811
TARDBP	ENSG00000120948	-	tf	10	23	33	2.06511727801022e-06	1.70529151958527e-05	0.000359324469996407	492.070434036539	0.147268533853597	0.139661495706478
TBX2	ENSG00000121068	-	tf	30	56	86	2.06530067679903e-06	1.70724212107761e-05	0.000363768643142961	9312.96586168008	0.136370368358061	0.140020952110789
RNF2	ENSG00000121481	-	tf	20	91	111	2.06598764539388e-06	1.71614896172988e-05	0.000388651379712398	5746.74829224551	0.355830364279419	0.222394009580113
CAT	ENSG00000121691	-	tf	3	2	5	2.0641368605304e-06	1.69041702588028e-05	0.00032	92.2979534979338	0.00877328169562886	0.0482869269736871
ZNF639	ENSG00000121864	-	tf	7	13	20	2.06530067679903e-06	1.70192487703593e-05	0.000359324469996407	457.823225384846	0.0490133357637559	0.0952164186103498
MYOG	ENSG00000122180	-	tf	0	2	2	6.82449447557172e-07	1.66237220513673e-05	0.000287191269385411	0	0.0123246065858474	0
ZNF205	ENSG00000122386	-	tf	48	15	63	2.06635051503787e-06	1.69886006489645e-05	0.000395413206801107	2885.41592300804	0.0751256935627688	0.424276499346538
ZNF644	ENSG00000122482	-	tf	13	10	23	2.0655566365302e-06	1.70497169746982e-05	0.000353982300884956	756.753136489668	0.066069347125542	0.149580360975327
TWIST1	ENSG00000122691	-	tf	0	5	5	6.82449447557172e-07	1.70814614898451e-05	0.000288600288600289	0	0.0161123423955273	0
TRIM24	ENSG00000122779	-	tf	5	15	20	2.06457153946841e-06	1.69880234434723e-05	0.00032916392363397	2904.09971619157	0.0841722235938909	0.0406162273821069
EGR2	ENSG00000122877	-	tf	29	82	111	2.06593642700427e-06	1.71476584872336e-05	0.000391542678151919	11840.4905590165	0.328918172531107	0.222695033803452
ATF1	ENSG00000123268	-	tf	3	7	10	2.06347241137386e-06	1.70590242238144e-05	0.000348432055749129	142.476870900466	0.0323049574708621	0.0449251882547684
NR4A1	ENSG00000123358	-	tf	34	38	72	2.06554383703685e-06	1.70085382862197e-05	0.000347101700798334	2093.02330181352	0.139911139240537	0.209057688189238
CDK2	ENSG00000123374	UP	tf	21	28	49	2.06546277726256e-06	1.70244641549907e-05	0.000357653791130186	521.268489403208	0.122514916797695	0.223835825225634
MXD4	ENSG00000123933	-	tf	13	22	35	2.06447776970338e-06	1.69256287871094e-05	0.000320924261874198	499.752738094059	0.0820277556337333	0.0705824220583673
SNAI1	ENSG00000124216	-	tf	42	3	45	2.06569317433004e-06	1.67140230653518e-05	0.000359582883854729	2659.51662716787	0.00527126317319511	0.180518951696951
PMEPA1	ENSG00000124225	UP	tf	111	86	197	2.06697836700441e-06	1.71235808832343e-05	0.000421585160202361	30883.7018441067	0.236698277562681	0.719607390837416
WRNIP1	ENSG00000124535	-	tf	8	1	9	2.06445219760936e-06	1.67563129409005e-05	0.000322061191626409	7.84344908876559	0.00345553448738278	0.0804131140236319
ZNF391	ENSG00000124613	-	tf	33	4	37	2.06615412270063e-06	1.68859019604532e-05	0.000388048117966628	139.977180863917	0.0314662869658262	0.339375017776594
SPDEF	ENSG00000124664	-	tf	1	5	6	2.06192369232799e-06	1.6874219567345e-05	0.000305250305250305	5.208720642278	0.0212173000577878	0.00606159676483405
NUP153	ENSG00000124789	-	tf	8	3	11	2.0639834881321e-06	1.68588576438061e-05	0.000296120817293456	35.8496343553375	0.00813767646139864	0.0488598715612695
DEK	ENSG00000124795	-	tf	3	3	6	2.06400052838414e-06	1.68543113328389e-05	0.000316656111462951	23.6374682180504	0.0171117484403089	0.0469933085608663
RUNX2	ENSG00000124813	-	tf	6	13	19	2.06414964259249e-06	1.69448445310514e-05	0.000310848616723656	440.534163754664	0.0367729050237291	0.0525745433691863
MYRF	ENSG00000124920	-	tf	16	19	35	2.06444793565529e-06	1.69411126922816e-05	0.000336021505376344	1469.60049908417	0.0660430889389054	0.0632106235135487
IRF1	ENSG00000125347	UP	tf	8	31	39	2.06519404563253e-06	1.71238741052776e-05	0.000380083618396047	417.02228235185	0.208722953428937	0.160558374240999
SOX9	ENSG00000125398	-	tf	13	23	36	2.06542011677885e-06	1.70981089491502e-05	0.000371195248700817	657.420741337341	0.153212622212794	0.163995369014612
GTF2F1	ENSG00000125651	-	tf	3	6	9	2.06346389557222e-06	1.69061707523246e-05	0.000316555872111428	166.109138090807	0.0247274771655956	0.0261882312199529
FOSB	ENSG00000125740	-	tf	21	8	29	2.06559503596201e-06	1.70204074685548e-05	0.000371195248700817	503.240702390593	0.043533656444907	0.24448541902841
NKX2-2	ENSG00000125820	-	tf	20	17	37	2.06536466078451e-06	1.69845610340201e-05	0.000376364320662401	997.857592045734	0.0686015004756353	0.191621648969822
MAX	ENSG00000125952	-	tf	6	10	16	2.06397496811159e-06	1.7061934823409e-05	0.000335795836131632	653.532446971944	0.0235558544758772	0.0550185665558293
ID1	ENSG00000125968	-	tf	48	10	58	2.06655975664192e-06	1.70491356088246e-05	0.000396667988893296	4220.71060381225	0.0460506631361203	0.525142332498777
KDM5C	ENSG00000126012	-	tf	7	6	13	2.06401756891755e-06	1.68639751762285e-05	0.000314169022934339	198.007182606065	0.0188502391364742	0.031441131741105
THRA	ENSG00000126351	UP	tf	19	1	20	2.06609862728407e-06	1.66154357398023e-05	0.000357142857142857	13.9657628953857	0.00470236774076311	0.226979128353209
IRF3	ENSG00000126456	-	tf	9	10	19	2.0652196361083e-06	1.69744703965236e-05	0.000331455087835598	858.555073350341	0.032385537084911	0.0584736010032331
PRMT1	ENSG00000126457	-	tf	20	38	58	2.06554383703685e-06	1.70514613102343e-05	0.000376222723852521	1591.68643644053	0.172294369208453	0.209236254293031
STAT5A	ENSG00000126561	-	tf	3	15	18	2.06340854457478e-06	1.70482636343488e-05	0.000347342827370615	65.0849637409618	0.0823304987957104	0.0727857361476751
GLIS2	ENSG00000126603	-	tf	20	26	46	2.06489127315001e-06	1.69227645028092e-05	0.000345781466113416	2397.71215837974	0.0548787743738716	0.127027459052604
ZNF384	ENSG00000126746	-	tf	8	9	17	2.06453317808044e-06	1.69583502916836e-05	0.000319488817891374	719.367341971476	0.0332115522696579	0.0542221450700029
ELK1	ENSG00000126767	-	tf	2	4	6	2.06413259987822e-06	1.68268017297952e-05	0.000319795330988168	40.4404397708968	0.0148484204405716	0.0278716650636647
SIX1	ENSG00000126778	-	tf	31	4	35	2.0662138903295e-06	1.68341666245813e-05	0.00038550501156515	79.5339931699657	0.0229404313985796	0.396250853525213
INTS11	ENSG00000127054	-	tf	3	8	11	2.06461842754531e-06	1.69759111820327e-05	0.000359453630481668	139.488669762975	0.048244307539441	0.05608680734061
BCL11B	ENSG00000127152	-	tf	4	4	8	2.0639834881321e-06	1.68890390136801e-05	0.000355745286374956	16.7251961573221	0.0274003704311436	0.0659255579463474
SMARCA4	ENSG00000127616	-	tf	7	14	21	2.06529641134096e-06	1.70500076725035e-05	0.000347463516330785	765.716716963016	0.0863448203147757	0.0664731918512145
ZFP36	ENSG00000128016	-	tf	128	127	255	2.06681602857166e-06	1.71703296703297e-05	0.000414593698175788	31283.1981849008	0.35381651385824	0.729034971912593
FEZF1	ENSG00000128610	-	tf	2	2	4	2.06367681170187e-06	1.68844764123865e-05	0.000345901072293324	6.66336468054288	0.0161526978714615	0.0542700599763527
INO80	ENSG00000128908	-	tf	41	49	90	2.06638467403815e-06	1.71109818281373e-05	0.000381679389312977	4555.79761563921	0.200773097236069	0.349872758837814
MBD4	ENSG00000129071	-	tf	9	24	33	2.06514286658351e-06	1.70820450624349e-05	0.00037243947858473	3074.07221734911	0.103000933875206	0.0764780155493865
E2F8	ENSG00000129173	-	tf	100	335	435	2.06641883416782e-06	1.72648952884101e-05	0.000459981600735971	65835.6479921562	0.76733079928845	0.560156416730572
FXR2	ENSG00000129245	-	tf	3	2	5	2.06889417606289e-06	6.84143804291087e-07	0.000327118089630357	4.50305209778645	0.00789124795969915	0.0526528044041925
ILF3	ENSG00000129351	-	tf	14	13	27	2.06619254435082e-06	1.70053566873565e-05	0.000363108206245461	437.18072364218	0.0995945787404483	0.148760683328745
FOXA1	ENSG00000129514	-	tf	50	147	197	2.06650850988204e-06	1.72410820503095e-05	0.000419639110365086	20824.1568301911	0.5837907166192	0.445112008184063
ASH2L	ENSG00000129691	-	tf	4	8	12	2.06427321068798e-06	1.69393908595047e-05	0.00032	82.7654593126989	0.0571454913102622	0.053761298555632
KLF16	ENSG00000129911	-	tf	4	3	7	2.06352776579785e-06	1.68214237653075e-05	0.000328623069339468	13.8939607518689	0.0144362330874149	0.08467997778063
CBFA2T3	ENSG00000129993	-	tf	3	5	8	2.06503198734548e-06	1.69724537076325e-05	0.000343524562006183	121.039605387301	0.0370381312528823	0.0588553243809259
SAFB2	ENSG00000130254	-	tf	3	1	4	2.06501493005794e-06	1.63690232603821e-05	0.0003295978905735	4.76428946049474	0.00992805151771392	0.0555065033463121
MLLT1	ENSG00000130382	-	tf	4	5	9	2.06388125252825e-06	1.69004563123204e-05	0.000336927223719677	105.08342875885	0.0194026228833675	0.0570009463790052
TRIM28	ENSG00000130726	-	tf	1	8	9	2.06308501354415e-06	1.68878981321985e-05	0.000313381385145722	9.37674166629469	0.0430969489422682	0.0118935233086157
ZNF426	ENSG00000130818	UP	tf	10	1	11	2.06506610276595e-06	1.6533024716872e-05	0.00034106412005457	7.23778447298806	0.00559401220608216	0.149003446910031
ZNF236	ENSG00000130856	-	tf	26	2	28	2.06625231420259e-06	1.67726136763892e-05	0.000381533765738268	138.68285243659	0.00647653433525011	0.287586954337034
CASZ1	ENSG00000130940	-	tf	28	26	54	2.06519404563253e-06	1.7000153001377e-05	0.000347342827370615	1722.87149259702	0.112034361789156	0.208219475808633
RBM39	ENSG00000131051	-	tf	16	43	59	2.06595776769131e-06	1.71271002106633e-05	0.000391236306729264	3559.55081873146	0.185927410592804	0.171176769988945
NFATC1	ENSG00000131196	-	tf	16	45	61	2.06561636959661e-06	1.71356112272525e-05	0.000384911470361817	1501.14453880731	0.228532222516024	0.15601850500231
NR1H2	ENSG00000131408	-	tf	21	6	27	2.06579132202381e-06	1.69897551776279e-05	0.000349283967865875	1305.27287122528	0.0302924259751195	0.201551829775524
BARX1	ENSG00000131668	UP	tf	1	3	4	2.06191944080745e-06	1.69436960978668e-05	0.000300120048019208	15.8969607070377	0.0204503832926114	0.00343196159866151
RARA	ENSG00000131759	-	tf	1	6	7	2.06203849001045e-06	1.70010200612037e-05	0.000326370757180157	0.541957840955813	0.0262258698719864	0.0338723818526176
ZSCAN5A	ENSG00000131848	-	tf	8	4	12	2.06422633828954e-06	1.70122998928225e-05	0.000330469266358229	422.857194243301	0.00784743189336649	0.119961823249122
THAP1	ENSG00000131931	-	tf	38	8	46	2.06615412270063e-06	1.69834072111547e-05	0.000375093773443361	1101.41400065589	0.0488000200943878	0.372445845462525
CC2D1A	ENSG00000132024	-	tf	7	1	8	2.06498081632822e-06	1.67198916551021e-05	0.000333889816360601	9.38622082843834	0.00602344550446973	0.0980944821546007
PPARG	ENSG00000132170	-	tf	3	5	8	2.06390681047969e-06	1.68870425722343e-05	0.000298775022408127	91.2419076329898	0.0338777917186031	0.0173081507943914
TRIM22	ENSG00000132274	UP	tf	5	9	14	2.06470794706089e-06	1.68973150166439e-05	0.000350877192982456	45.3190609277607	0.053844533349814	0.0628760366300406
KDM6B	ENSG00000132510	-	tf	19	25	44	2.06542438274792e-06	1.70846716326112e-05	0.000363768643142961	3560.88114679076	0.106019527940512	0.149626363367391
CDK8	ENSG00000132964	-	tf	0	5	5	6.82449447557172e-07	1.7205189085028e-05	0.000305623471882641	0	0.0223742876453974	0
MYH11	ENSG00000133392	UP	tf	7	8	15	2.06487848190134e-06	1.69264882614804e-05	0.000333555703802535	55.6125842314351	0.0428349504546388	0.103391621479613
MORC2	ENSG00000133422	-	tf	28	15	43	2.06594923136359e-06	1.70296827370106e-05	0.000372995151063036	903.281354962676	0.0858183625013286	0.245736827993856
ARNTL	ENSG00000133794	-	tf	27	70	97	2.065164190879e-06	1.71505994134495e-05	0.00038971161340608	9177.57983128946	0.243685129964766	0.218957638834481
DPF2	ENSG00000133884	-	tf	4	13	17	2.06484010910615e-06	1.70096955264501e-05	0.000349162011173184	350.843187155708	0.0569346207790789	0.0453899129137583
MEN1	ENSG00000133895	-	tf	30	55	85	2.06587240758836e-06	1.71089325736967e-05	0.000369959304476508	4288.32489301826	0.245662689819359	0.286866749340371
MBD2	ENSG00000134046	-	tf	4	8	12	2.06360015683361e-06	1.70082490007654e-05	0.000342935528120713	86.5652833695995	0.0418570780780335	0.0435182877498274
CDK7	ENSG00000134058	-	tf	3	3	6	2.06338299896212e-06	1.67979708051267e-05	0.000316055625790139	1035.32818598741	0.00745997198780878	0.0414202868216211
BHLHE40	ENSG00000134107	-	tf	43	79	122	2.06592362280367e-06	1.70984012994785e-05	0.000387296669248644	7126.60657745435	0.301261823714891	0.345017826131576
MEIS2	ENSG00000134138	-	tf	233	182	415	2.06773485849456e-06	1.71361985057235e-05	0.000444444444444444	106693.48855172	0.322031970583258	0.915261180213283
GRHL1	ENSG00000134317	-	tf	20	12	32	2.06468236926431e-06	1.69445574081605e-05	0.000344827586206897	539.480762866807	0.0469267097720992	0.218495340230744
MYCN	ENSG00000134323	-	tf	3	8	11	2.06447776970338e-06	1.70625170625171e-05	0.000348553502962705	102.558697064876	0.0636302919970718	0.0649961915937003
SOX5	ENSG00000134532	-	tf	8	9	17	2.06577425218972e-06	1.70065134946685e-05	0.00034794711203897	127.183146154608	0.0691498925220395	0.114378261178965
CLOCK	ENSG00000134852	-	tf	10	17	27	2.06500640151984e-06	1.70523336118548e-05	0.000348918353105373	860.125883382339	0.0715701620522797	0.113305005352065
ETS1	ENSG00000134954	-	tf	4	16	20	2.06353202395348e-06	1.69592130925125e-05	0.000337040781934614	52.1162266482103	0.0624432976365199	0.081887994808738
SRPK2	ENSG00000135250	-	tf	6	1	7	2.0647335254912e-06	1.6533024716872e-05	0.000317359568390987	10.946645977115	0.00559401220608215	0.0506177702413797
EHF	ENSG00000135373	-	tf	3	3	6	2.06397922811305e-06	1.688162603822e-05	0.000322788896061975	17.3253855729771	0.0165327669798667	0.0385880209562386
ZFHX2	ENSG00000136367	-	tf	3	5	8	2.06438400845572e-06	1.68910359272334e-05	0.000363108206245461	19.518292322178	0.0398600052970312	0.079824394996908
VEZF1	ENSG00000136451	-	tf	2	6	8	2.06217031052161e-06	1.67962779448074e-05	0.000292483182217023	24.8176052273856	0.0104531929046082	0.0123351986188166
KAT7	ENSG00000136504	-	tf	5	7	12	2.06492538392125e-06	1.70149050568298e-05	0.000337495781302734	65.7032357001736	0.0559820079258781	0.0978784589237981
GATA4	ENSG00000136574	-	tf	3	14	17	2.06444793565529e-06	1.70500076725035e-05	0.000350017500875044	33.4011134890705	0.0998743328046493	0.0602881698171219
SKIL	ENSG00000136603	-	tf	57	22	79	2.06616266072163e-06	1.69868691501469e-05	0.000372995151063036	2804.2733749395	0.070606287286364	0.392854262256621
SAP130	ENSG00000136715	-	tf	1	3	4	2.06168988473092e-06	1.68304833714824e-05	0.00027114967462039	6.02216040607176	0.00463249077112816	0.00348888696339717
CDK9	ENSG00000136807	-	tf	10	26	36	2.06574864796751e-06	1.71673819742489e-05	0.000387747188832881	2167.28904010926	0.165334828060387	0.152281720379261
KLF4	ENSG00000136826	-	tf	9	20	29	2.06443088801495e-06	1.70027544462203e-05	0.000326370757180157	226.515907001828	0.0810862417386587	0.0810752755933563
ZNF189	ENSG00000136870	-	tf	7	2	9	2.06550543950857e-06	1.68019221398928e-05	0.000350017500875044	16.64912023695	0.0216709106056261	0.100978528202703
PRPF4	ENSG00000136875	-	tf	13	13	26	2.06541158489358e-06	1.70047783427143e-05	0.000355871886120996	741.978450779745	0.0670163118256686	0.16918437624206
MYC	ENSG00000136997	-	tf	2	5	7	2.06477189432497e-06	1.68563000421407e-05	0.000303582270795386	12665.8866827042	0.0271100622007087	0.00814107287501378
DMRT1	ENSG00000137090	-	tf	5	1	6	2.06427321068798e-06	1.67081585938414e-05	0.000307031010132023	4.35838556155653	0.00369337970757932	0.0645082533882897
TFAP2A	ENSG00000137203	-	tf	72	169	241	2.06664944458796e-06	1.7194539014409e-05	0.000415627597672485	29541.2851444356	0.463548756451652	0.498065833044872
IRF4	ENSG00000137265	-	tf	5	22	27	2.06438400845572e-06	1.70686329731852e-05	0.000361141206211629	322.26614161825	0.116590402578672	0.053773356609685
ARRB1	ENSG00000137486	-	tf	13	3	16	2.0648230549883e-06	1.68350168350168e-05	0.000336927223719677	1195.40357250402	0.0128228520344975	0.111212909774008
YAP1	ENSG00000137693	-	tf	4	6	10	2.06401756891755e-06	1.67909194707502e-05	0.000323729362253156	436.345520360464	0.0215526398277323	0.0313551062827025
STAT4	ENSG00000138378	-	tf	3	7	10	2.06445219760936e-06	1.68804861580013e-05	0.00032797638570023	62.0742602230371	0.0428091879640835	0.0382057014794221
INTS12	ENSG00000138785	-	tf	2	3	5	2.06260416151016e-06	1.68981716178309e-05	0.000314861460957179	57.9777287913195	0.0170027195931489	0.0110789764454564
LEF1	ENSG00000138795	UP	tf	39	68	107	2.06560356936297e-06	1.70433241299383e-05	0.000377073906485671	2420.20546563542	0.260709651976787	0.356512033183165
ETV6	ENSG00000139083	-	tf	13	9	22	2.06543291473893e-06	1.70143260625447e-05	0.00035486160397445	222.069224868668	0.0485972479670782	0.154532517589122
AEBP2	ENSG00000139154	UP	tf	12	4	16	2.06608155237104e-06	1.65382198260179e-05	0.000362976406533575	36.3164404728879	0.0242187957139908	0.193725417442919
PDX1	ENSG00000139515	-	tf	10	73	83	2.06495949581949e-06	1.71529528808384e-05	0.000405186385737439	1211.79429982688	0.377911579387428	0.146694101038503
SMARCC2	ENSG00000139613	-	tf	3	1	4	2.06301691467568e-06	1.66997879126935e-05	0.000332005312084993	2.4033907094984	0.00594684057687521	0.0484493465481033
ZNF740	ENSG00000139651	-	tf	19	9	28	2.06486995449027e-06	1.69173250325658e-05	0.000319488817891374	418.04933661835	0.0290485417383572	0.109180973182563
RB1	ENSG00000139687	-	tf	5	6	11	2.06399200822294e-06	1.69753348384797e-05	0.000366032210834553	203.564644737542	0.0344320466183232	0.0902831990412691
ZIC5	ENSG00000139800	-	tf	0	2	2	6.82449447557172e-07	1.72363272833825e-05	0.000308928019771393	0	0.0161526978714615	0
CUL4A	ENSG00000139842	-	tf	2	2	4	2.06377476787693e-06	1.67571553053154e-05	0.000295159386068477	11.4274941143791	0.00755174012601329	0.012131304213685
ESR2	ENSG00000140009	-	tf	13	4	17	2.06597057231517e-06	1.69733179441917e-05	0.000365230094959825	272.256625481429	0.0312581383430581	0.171251622095804
JDP2	ENSG00000140044	-	tf	6	7	13	2.06478042092614e-06	1.69586378822053e-05	0.00033255736614566	54.7250878974577	0.0464463641923701	0.092156677038733
TCF12	ENSG00000140262	-	tf	7	12	19	2.06564197053981e-06	1.7148246591786e-05	0.000380662352493338	1189.92897665471	0.0954019870771791	0.145026449451668
ZSCAN29	ENSG00000140265	UP	tf	19	14	33	2.0653817238502e-06	1.69836956521739e-05	0.000370507595405706	416.361838445107	0.0805428583911807	0.230002351550706
BAHD1	ENSG00000140320	DOWN	tf	36	1	37	2.08156833684771e-06	6.83013455365071e-07	0.000353857041755131	384.506642163665	0.00013456719227978	0.246314275240377
TLE3	ENSG00000140332	-	tf	1	3	4	2.0610100185697e-06	1.64972944437112e-05	0.000277161862527716	1.58333333333333	0.0163042515392908	0.00057022439417659
HMG20A	ENSG00000140382	-	tf	6	4	10	2.06501493005794e-06	1.70366458251699e-05	0.000351988736360436	848.97421921816	0.0235727107040194	0.0803592700450181
NCOA2	ENSG00000140396	-	tf	17	1	18	2.06552250490045e-06	1.67076002873707e-05	0.000342348510783978	12.319245843104	0.00369337970757932	0.190457066174211
PML	ENSG00000140464	-	tf	5	6	11	2.06503198734548e-06	1.69813883983154e-05	0.000362187613183629	43.856250567541	0.0474537681781995	0.108484529814186
NCOR1	ENSG00000141027	-	tf	5	9	14	2.06460137708912e-06	1.70468105417476e-05	0.000339789330615019	564.774973401107	0.0500400158358781	0.0633173111494195
MYOCD	ENSG00000141052	-	tf	13	9	22	2.0652921459005e-06	1.69658308167351e-05	0.000368459837877671	69.1849651019673	0.0490635224357885	0.218954721829088
SS18	ENSG00000141380	-	tf	4	10	14	2.06317014345222e-06	1.69416867143293e-05	0.000313577924114142	179.768847348921	0.0264390691942354	0.0170014006712048
GATA6	ENSG00000141448	-	tf	3	3	6	2.06387699293122e-06	1.69270612928889e-05	0.000290275761973875	211.366074526971	0.0156853571134899	0.0283621409109754
TP53	ENSG00000141510	-	tf	5	15	20	2.06475057813016e-06	1.71438367906738e-05	0.000375375375375375	654.366023385242	0.0822970238506214	0.111733343598035
CBX8	ENSG00000141570	-	tf	64	47	111	2.06613277795684e-06	1.70732956582609e-05	0.000386847195357834	6334.38854593929	0.153075267502075	0.492209813527527
MBD1	ENSG00000141644	-	tf	9	2	11	2.06566757211762e-06	1.69264882614804e-05	0.000368324125230203	1224.30555384612	0.012229024417452	0.137811192026724
SMAD4	ENSG00000141646	-	tf	19	50	69	2.06541158489358e-06	1.711537474113e-05	0.000368867576540022	3077.73137752615	0.220763646536272	0.220801026378615
BRD4	ENSG00000141867	-	tf	2	5	7	2.06248504698341e-06	1.70555328148451e-05	0.000343997248022016	103.955502336891	0.020248336497149	0.0371429109364579
NFIC	ENSG00000141905	-	tf	20	32	52	2.06480600115216e-06	1.70683416399263e-05	0.000358551452133381	1755.34966964086	0.0968458648414553	0.199362323429709
APP	ENSG00000142192	-	tf	24	16	40	2.06580412458451e-06	1.69776404475306e-05	0.000372856077554064	778.81627030508	0.0728082628705223	0.247492549156354
ZNF614	ENSG00000142556	-	tf	6	6	12	2.06502772299718e-06	1.69935084797607e-05	0.000340020401224073	1660.69087864049	0.0428527471178295	0.11445256000293
RERE	ENSG00000142599	-	tf	12	7	19	2.06576571737846e-06	1.69196149095647e-05	0.000361663652802893	125.034901500984	0.0547681846941225	0.128565851694529
POU2F1	ENSG00000143190	-	tf	1	1	2	2.06134139730088e-06	1.67112299465241e-05	0.000239234449760766	0	0.00145717497506705	0.00327052908384034
HDGF	ENSG00000143321	-	tf	9	1	10	2.06446072157031e-06	1.6758559434231e-05	0.000325839035516455	6.76653632574281	0.00434463491323689	0.125577254849039
RORC	ENSG00000143365	-	tf	6	29	35	2.06450760461376e-06	1.70421623095538e-05	0.000376081233546446	396.346175022234	0.100150063369784	0.101461569462633
ZNF687	ENSG00000143373	-	tf	5	3	8	2.06447776970338e-06	1.68256692409941e-05	0.000336813742000674	39.9536526462368	0.0152170752504403	0.0666152857405693
SETDB1	ENSG00000143379	-	tf	15	26	41	2.06598764539388e-06	1.70861311873153e-05	0.000388048117966628	1456.36356665722	0.127493513859041	0.235845384106476
RFX5	ENSG00000143390	-	tf	5	7	12	2.06381736041887e-06	1.68727959910237e-05	0.000341646737273659	35.699077452959	0.0312802809078506	0.0619616043761312
ARNT	ENSG00000143437	-	tf	4	4	8	2.06311055177892e-06	1.68730806870718e-05	0.000325839035516455	53.6332507305244	0.0180218272159578	0.0312987656144987
DTL	ENSG00000143476	-	tf	128	110	238	2.06704245498498e-06	1.70908034386697e-05	0.000422297297297297	26514.8807948335	0.29678878892625	0.782211542852034
GATAD2B	ENSG00000143614	-	tf	8	25	33	2.06421781626397e-06	1.69932197053376e-05	0.000352485019386676	456.586818751777	0.0862782741351745	0.104842215859106
INTS3	ENSG00000143624	-	tf	3	1	4	2.06411129688113e-06	1.68571524898014e-05	0.000312304809494066	0	0.0046462867177822	0.0415874099034625
SOX13	ENSG00000143842	-	tf	10	19	29	2.06468236926431e-06	1.69603636301962e-05	0.000321957501609788	281.968184471779	0.075015555347594	0.0769275005093703
HNRNPLL	ENSG00000143889	-	tf	8	15	23	2.0656803731445e-06	1.70686329731852e-05	0.000380372765310004	714.792461541904	0.081008078235043	0.134657496591852
ZC3H8	ENSG00000144161	-	tf	8	8	16	2.06432008521513e-06	1.69199011877771e-05	0.000338983050847458	175.591284685889	0.029724837977826	0.0835667283338743
DLX1	ENSG00000144355	-	tf	53	46	99	2.06629927865492e-06	1.70262033269201e-05	0.000389559797428905	5519.01514976078	0.158209661228622	0.473609618663318
FANCD2	ENSG00000144554	-	tf	11	13	24	2.06517698566767e-06	1.70404198759457e-05	0.000354233085370174	2095.40222881253	0.0611689611707096	0.098027928661856
NFKBIZ	ENSG00000144802	-	tf	4	3	7	2.06458858943178e-06	1.68064402278953e-05	0.000344589937973811	58.1721750427809	0.0291160569703923	0.0478991663642782
NR1I2	ENSG00000144852	-	tf	10	2	12	2.06545851113489e-06	1.68019221398928e-05	0.000360750360750361	72.7487730619294	0.0119227576531677	0.154195168411799
FIP1L1	ENSG00000145216	-	tf	2	3	5	2.06385143571825e-06	1.69868691501469e-05	0.000334560053529609	28.8446586339507	0.0249206638773288	0.0463889999645077
RBAK	ENSG00000146587	-	tf	50	45	95	2.06625658361004e-06	1.70270730461434e-05	0.000402252614641995	3991.39268667235	0.168651931438283	0.417155802356951
KDM6A	ENSG00000147050	-	tf	2	5	7	2.06208951530586e-06	1.67204507833531e-05	0.000279563880346659	17.2147897554899	0.00913806025724579	0.0028919274990305
ZMYM3	ENSG00000147130	-	tf	16	3	19	2.06497228807189e-06	1.67909194707502e-05	0.000348432055749129	163.774339325875	0.0152781915071218	0.178555382394732
TAF1	ENSG00000147133	-	tf	10	41	51	2.06565050432857e-06	1.71744581458455e-05	0.000387146728610143	2433.56107297646	0.210989029722207	0.17024529448777
NONO	ENSG00000147140	-	tf	1	4	5	2.06196620849778e-06	1.67717697571448e-05	0.000301841231512225	1.25611145390557	0.0194518646959721	0.00451281955659108
EBP	ENSG00000147155	-	tf	40	36	76	2.06607301502035e-06	1.69940860580518e-05	0.000373552484124019	1907.14003168919	0.121063248051921	0.357855414084302
HMBOX1	ENSG00000147421	-	tf	10	2	12	2.06527081896249e-06	1.68639751762285e-05	0.000340136054421769	15.6862319645943	0.0158236648447159	0.13553535855795
PRDM14	ENSG00000147596	-	tf	17	88	105	2.06534333234885e-06	1.71720987739121e-05	0.000393700787401575	3789.96074260459	0.352839194702207	0.173228916771754
ZNF7	ENSG00000147789	-	tf	6	2	8	2.06481026458479e-06	1.68047456601744e-05	0.000359712230215827	25.1704093039575	0.0199435600552231	0.112435208300454
GTF3C5	ENSG00000148308	-	tf	4	5	9	2.06351073335108e-06	1.67830290010741e-05	0.000309981401115933	67.6121606115108	0.0198852702795531	0.0145335490219965
NOTCH1	ENSG00000148400	UP	tf	23	36	59	2.06539452133449e-06	1.706921566954e-05	0.000378501135503407	1867.17376212387	0.15473921990912	0.228596339652141
ZEB1	ENSG00000148516	-	tf	44	125	169	2.06651705083219e-06	1.7201341704653e-05	0.000419639110365086	18115.2805465176	0.495459153697877	0.42029258213102
TCF7L2	ENSG00000148737	-	tf	28	57	85	2.06574438065885e-06	1.70916797702878e-05	0.000384024577572965	2762.27089458319	0.240980215630029	0.300228031870322
SSRP1	ENSG00000149136	-	tf	4	7	11	2.06390255077716e-06	1.69520257670792e-05	0.000352858151023289	51.220827156412	0.0384956837198027	0.0584388255301231
NPAT	ENSG00000149308	-	tf	12	2	14	2.06593215891977e-06	1.68497674732089e-05	0.000341880341880342	70.3329220218422	0.00795243915190771	0.110229208072959
MTA2	ENSG00000149480	-	tf	8	9	17	2.0651727207205e-06	1.70401295049842e-05	0.000385802469135803	220.740234529806	0.0766689584419687	0.133049519260156
FLI1	ENSG00000151702	-	tf	17	47	64	2.06593642700427e-06	1.71779984196241e-05	0.000397930760047752	1885.70751536319	0.248697623083582	0.267565204194423
SETBP1	ENSG00000152217	-	tf	35	1	36	2.06563343682157e-06	1.67492965295458e-05	0.000353232073472271	107.638620327133	0.000956890478056149	0.348490307850458
TCF7L1	ENSG00000152284	-	tf	42	108	150	2.0659278908529e-06	1.71435428845725e-05	0.000400962309542903	24425.3058275696	0.251339964735261	0.268206236451506
XRCC4	ENSG00000152422	-	tf	6	6	12	2.06389403142485e-06	1.68375679816807e-05	0.000342348510783978	49.5101352338223	0.026570101712013	0.0816361613014202
SMARCA5	ENSG00000153147	-	tf	8	4	12	2.06562490317383e-06	1.6945131663673e-05	0.000376931775348662	132.842598531862	0.0285565163721602	0.149775559959096
UBP1	ENSG00000153560	-	tf	16	4	20	2.06526655362774e-06	1.67521023888498e-05	0.000366032210834553	43.1273874568927	0.0212760998936554	0.155743278563985
CHD1	ENSG00000153922	-	tf	46	116	162	2.06630781787563e-06	1.71782935083229e-05	0.000394011032308905	14400.4435739617	0.42884010726542	0.327213593050401
GABPA	ENSG00000154727	-	tf	5	11	16	2.06459711451907e-06	1.71121530510969e-05	0.000368324125230203	723.378038313118	0.0513722246926814	0.0721663222380859
CXXC1	ENSG00000154832	-	tf	28	40	68	2.06619254435082e-06	1.70311329109612e-05	0.000386847195357834	6971.36103734289	0.152138553952769	0.243171243016003
ZNF18	ENSG00000154957	-	tf	8	5	13	2.06486142714962e-06	1.6874219567345e-05	0.000328191663931736	109.76707588814	0.0200209637048	0.059986598059875
KLF10	ENSG00000155090	-	tf	9	15	24	2.06466958060367e-06	1.70709639973369e-05	0.000352858151023289	828.816413443584	0.0698176412787394	0.111171357130734
MIER3	ENSG00000155545	-	tf	10	23	33	2.06480600115216e-06	1.70986936598044e-05	0.000362976406533575	1186.87021496315	0.0911855113163958	0.111511269401213
BATF	ENSG00000156127	UP	tf	15	30	45	2.06511301330965e-06	1.70989860301284e-05	0.000359841669665347	1007.77232465456	0.159014746329751	0.131173680769632
BACH1	ENSG00000156273	UP	tf	14	12	26	2.06540305307879e-06	1.70738786730181e-05	0.000365764447695684	427.931371441982	0.0887078391538278	0.185600245062348
PHF6	ENSG00000156531	-	tf	5	3	8	2.06520684079114e-06	1.66057788110262e-05	0.000368188512518409	10.431063274273	0.0228354919141825	0.0903954994556389
GATAD1	ENSG00000157259	-	tf	7	9	16	2.06401756891755e-06	1.68941748884984e-05	0.000314070351758794	45.972743255943	0.043538781680216	0.0437594766551939
ETS2	ENSG00000157557	-	tf	20	11	31	2.06618400608285e-06	1.69442702949997e-05	0.000366703337000367	3067.3773566769	0.0491786303429614	0.18002373016402
SKI	ENSG00000157933	-	tf	4	9	13	2.06363422496089e-06	1.69239101001895e-05	0.000309597523219814	23.7871605385687	0.043741148692335	0.0315035629515817
EMSY	ENSG00000158636	-	tf	1	3	4	2.06313609064595e-06	1.68853317123415e-05	0.000305903946160905	2.68606504556705	0.0144697282323982	0.0203976781237352
ELK4	ENSG00000158711	-	tf	21	22	43	2.0651300722176e-06	1.69851380042463e-05	0.000352982703847511	849.266571093404	0.0880413236994449	0.225235198856227
CCAR2	ENSG00000158941	-	tf	3	8	11	2.06362996638347e-06	1.68435236651507e-05	0.000312402374258044	301.547812800941	0.0312848533861805	0.0174376306235115
SON	ENSG00000159140	-	tf	7	4	11	2.06452891579199e-06	1.68830511049957e-05	0.000330469266358229	12.8606981630932	0.022653720952936	0.120611238712988
RUNX1	ENSG00000159216	-	tf	36	77	113	2.06603886632315e-06	1.71106890474479e-05	0.000373692077727952	11074.212707308	0.263839776147142	0.196423566089925
CHAF1B	ENSG00000159259	-	tf	45	17	62	2.06559503596201e-06	1.69675580290485e-05	0.000365096750638919	1012.18295294472	0.060497549887338	0.354978668351419
CTBP1	ENSG00000159692	UP	tf	7	11	18	2.06530067679903e-06	1.70622259379959e-05	0.000362581580855693	298.203285607963	0.077456424757154	0.122903356878489
ZBTB8A	ENSG00000160062	-	tf	0	2	2	6.82449447557172e-07	1.71526586620926e-05	0.000310462589257994	0	0.0199435600552231	0
SSU72	ENSG00000160075	-	tf	24	23	47	2.06515992598467e-06	1.70015981502261e-05	0.000342583076396026	1971.19929386734	0.0600353334316243	0.174425383307469
NR2F6	ENSG00000160113	-	tf	17	24	41	2.06547557575132e-06	1.70247539923048e-05	0.000353982300884956	3012.11739233358	0.0718670876724298	0.154822875332583
U2AF1	ENSG00000160201	-	tf	3	15	18	2.06380032319113e-06	1.70166422761461e-05	0.000342583076396026	289.212355525869	0.0800233675680655	0.0220844053603636
SAFB	ENSG00000160633	-	tf	5	3	8	2.06523669677782e-06	1.69759111820327e-05	0.000355492356914326	115.602941057454	0.0170826930643745	0.0962994480254765
CRTC2	ENSG00000160741	-	tf	3	6	9	2.06452465352115e-06	1.69488652734699e-05	0.000314465408805031	320.879702115038	0.0255834013175415	0.0232269507455341
LMNA	ENSG00000160789	-	tf	2	2	4	2.06356183153494e-06	1.62972620599739e-05	0.00033178500331785	1.13566441583137	0.0123246065858474	0.0457659051612333
MAML1	ENSG00000161021	-	tf	5	2	7	2.06511727801022e-06	1.67740203972088e-05	0.00032499187520312	5.83107824657452	0.0155117706648024	0.0473774481802189
ZNF382	ENSG00000161298	-	tf	43	37	80	2.06536466078451e-06	1.70024653574768e-05	0.000362581580855693	5714.58517836527	0.101320350413926	0.282471660101915
IKZF3	ENSG00000161405	-	tf	11	18	29	2.06535186367025e-06	1.70407102568035e-05	0.000359582883854729	457.351190965255	0.0948320170121767	0.134078542450924
ZNF75A	ENSG00000162086	-	tf	7	6	13	2.06483584555028e-06	1.69845610340201e-05	0.000352360817477097	12.0362015668127	0.0447796065628923	0.135379673473663
TAL1	ENSG00000162367	-	tf	0	1	1	6.82449447557172e-07	1.72357331219083e-05	0.000284981476204047	0	0.00766085635246217	0
GMEB1	ENSG00000162419	-	tf	18	17	35	2.06502345866649e-06	1.69888892664198e-05	0.000368052999631947	409.478203057528	0.0817349508855825	0.191177937683445
RBBP4	ENSG00000162521	-	tf	53	120	173	2.06632916623618e-06	1.71303275318624e-05	0.000390930414386239	30750.5682258993	0.220651354618335	0.211592512353825
NFIA	ENSG00000162599	-	tf	6	4	10	2.06450334243091e-06	1.70198280997362e-05	0.000330578512396694	528.336740251135	0.0159649954141717	0.0857337930187015
GFI1	ENSG00000162676	-	tf	38	62	100	2.06544997893241e-06	1.70412910482098e-05	0.000368867576540022	4255.50517983288	0.216339445552635	0.316990446851256
ATF3	ENSG00000162772	-	tf	136	290	426	2.067055273058e-06	1.72648952884101e-05	0.000446827524575514	81131.5618526244	0.754429822258885	0.796867218402284
RBM15	ENSG00000162775	-	tf	13	1	14	2.06466958060367e-06	1.6861984655594e-05	0.00033255736614566	138.676095187597	0.00876872933515374	0.118528717195684
REL	ENSG00000162924	-	tf	18	52	70	2.0658596041813e-06	1.71200630018318e-05	0.000399042298483639	1813.25463266745	0.235963516849239	0.211705068570386
ERCC3	ENSG00000163161	-	tf	3	4	7	2.06382161976976e-06	1.69459931199268e-05	0.00032133676092545	26.5128454509362	0.0192253106019412	0.0733155615420771
PBXIP1	ENSG00000163346	-	tf	19	3	22	2.07095077350011e-06	6.84710617328246e-07	0.000375657400450789	35.7027097695697	0.0127297396927067	0.240129484496167
PYGO2	ENSG00000163348	-	tf	13	8	21	2.06573584609442e-06	1.69388169930212e-05	0.000351617440225035	146.851095446761	0.0599243581038951	0.125320668827424
ELF3	ENSG00000163435	-	tf	1	2	3	2.06203849001045e-06	1.69923534409516e-05	0.00031104199066874	1.51782043000019	0.00371225279879753	0.0338723818526176
EOMES	ENSG00000163508	-	tf	4	10	14	2.06359589839679e-06	1.6903884512661e-05	0.000307692307692308	16.080482080343	0.0453793150860912	0.034994841156293
RYBP	ENSG00000163602	-	tf	22	16	38	2.06547130957077e-06	1.69764875647229e-05	0.00037147102526003	589.341869325562	0.0608075704815849	0.200684405765754
ZNF513	ENSG00000163795	-	tf	4	2	6	2.06300414663833e-06	1.68653972644326e-05	0.000288933834151979	76.2222918101934	0.0108449074385887	0.0128770206799263
ZNF148	ENSG00000163848	-	tf	4	4	8	2.06397070812771e-06	1.69213327241654e-05	0.000321440051430408	17.6530954015555	0.0287135244125574	0.043988890970704
SNIP1	ENSG00000163877	-	tf	23	1	24	2.06528788047766e-06	1.66761164659974e-05	0.000343760742523204	64.2966109334371	0.00534268688526946	0.159807013900958
KLF15	ENSG00000163884	-	tf	4	5	9	2.06348092724579e-06	1.68710880164662e-05	0.000335232986925913	2.71590586870362	0.038109230447552	0.0690826451138729
HEYL	ENSG00000163909	-	tf	3	5	8	2.06437122349089e-06	1.69004563123204e-05	0.000354484225451967	4.42122888614125	0.0489070554196407	0.0635302649244961
BAP1	ENSG00000163930	UP	tf	24	21	45	2.06580839214001e-06	1.69836956521739e-05	0.000355871886120996	768.638815333824	0.082423082928852	0.246543366163416
SFMBT1	ENSG00000163935	-	tf	14	6	20	2.06573157883865e-06	1.69799466829674e-05	0.000361141206211629	265.349167977795	0.0444697051559379	0.177276022830084
TASOR	ENSG00000163946	-	tf	19	1	20	2.06526228831062e-06	1.68639751762285e-05	0.000343524562006183	33.3877456713889	0.00525868730967654	0.178976315468196
H2AZ1	ENSG00000164032	-	tf	8	16	24	2.06415390331503e-06	1.70180902299144e-05	0.000366703337000367	184.247670235574	0.0767267307688907	0.108038542962994
HMGB2	ENSG00000164104	-	tf	16	1	17	2.0645800644149e-06	1.67926112510495e-05	0.00033167495854063	10.6344022314662	0.00214175825680328	0.185258682595325
SAP30	ENSG00000164105	-	tf	4	9	13	2.06376624957951e-06	1.68514711334299e-05	0.000336473755047106	37.6260845982834	0.054982105626185	0.0615299214946967
NIPBL	ENSG00000164190	-	tf	6	18	24	2.06527508431486e-06	1.70890510449955e-05	0.000360750360750361	244.785403284831	0.124046212417085	0.10389138283576
TBXT	ENSG00000164458	-	tf	23	45	68	2.06547557575132e-06	1.71303275318624e-05	0.000403551251008878	1906.86110621473	0.192618171320946	0.232057179424844
PTTG1	ENSG00000164611	UP	tf	76	2	78	2.06619681351127e-06	1.6864828400371e-05	0.000359841669665347	367.396708962953	0.00559537693036267	0.554482249975667
HEY1	ENSG00000164683	-	tf	26	82	108	2.06527081896249e-06	1.71144959780934e-05	0.000364963503649635	12795.3903453854	0.195317000621681	0.137327397210152
ZNF704	ENSG00000164684	-	tf	22	1	23	2.06611143365406e-06	1.67683949292374e-05	0.000381970970206264	12.663704840294	0.00747938444074718	0.301968753151223
SOX17	ENSG00000164736	-	tf	2	14	16	2.06368107047265e-06	1.70639728341552e-05	0.000352360817477097	38.7433467571516	0.0805142524962846	0.0457657039161113
HNF4G	ENSG00000164749	-	tf	4	3	7	2.06464826652132e-06	1.68084176555619e-05	0.000323939099449304	12.5179532665609	0.0163523475499793	0.0617505723562847
PEX2	ENSG00000164751	-	tf	2	4	6	2.06460563967677e-06	1.6964103956029e-05	0.000319897632757518	611.144271744986	0.0214576486379843	0.0368993117171195
RAD21	ENSG00000164754	-	tf	1	2	3	2.06177489954002e-06	1.67045302686088e-05	0.000269541778975741	0	0.00552051260128421	0.00446312441809091
FOXK1	ENSG00000164916	-	tf	2	2	4	2.06276158395336e-06	1.68024867680417e-05	0.000341530054644809	2.41767124674542	0.0196746050915006	0.045178817464263
OSR2	ENSG00000164920	-	tf	3	3	6	2.06418372886534e-06	1.69574875786403e-05	0.000342935528120713	31.7293457453419	0.0301445413330252	0.0529315057794129
PSIP1	ENSG00000164985	-	tf	7	2	9	2.06403460973234e-06	1.68239707935867e-05	0.000289603243556328	12.3637201620848	0.00850423086677232	0.0470942919297394
HNRNPK	ENSG00000165119	-	tf	1	5	6	2.06335745398197e-06	1.69176112332939e-05	0.000321543408360129	7.6178872317519	0.0325082266100326	0.0186071916291926
MBL2	ENSG00000165471	-	tf	50	455	505	2.06549264064972e-06	1.7334327168091e-05	0.000489236790606654	85900.267234226	1	0.179672421875757
PCF11	ENSG00000165494	-	tf	23	38	61	2.0658980148786e-06	1.70267831298633e-05	0.00037821482602118	3113.46929253898	0.141529081415622	0.217786277002614
CDX2	ENSG00000165556	-	tf	6	42	48	2.06472926237547e-06	1.71306209850107e-05	0.000394166338194718	138.833901480293	0.258221562163873	0.114845599652419
OTX2	ENSG00000165588	UP	tf	1	39	40	2.06319142702698e-06	1.71353176031118e-05	0.0003813882532418	30.8278892254284	0.251907302540764	0.0157015004858363
TAF3	ENSG00000165632	-	tf	17	18	35	2.0653305354989e-06	1.69422607752779e-05	0.000368595650571323	1182.86392201817	0.0560316961894649	0.137833589953154
DDX21	ENSG00000165732	-	tf	4	3	7	2.06391958969279e-06	1.67218487675997e-05	0.000345303867403315	8.82641811054473	0.017889913027946	0.102011543870068
METTL3	ENSG00000165819	-	tf	7	2	9	2.0651087486267e-06	1.65130948842432e-05	0.000364298724954463	14.5016270237367	0.00992662944439376	0.126173527823603
E2F7	ENSG00000165891	-	tf	150	253	403	2.06681602857166e-06	1.7200454091988e-05	0.000440722785368003	72181.5012979304	0.549332246848024	0.774388030059461
BRD7	ENSG00000166164	-	tf	2	1	3	2.06793155146565e-06	6.83013455365071e-07	0.000284495021337127	0.689765300059418	0.0038327650668481	0.0111286715839566
RAG1	ENSG00000166349	-	tf	25	4	29	2.06605167195232e-06	1.69368087664922e-05	0.000385356454720617	258.507140170281	0.0278950559101495	0.311104729247763
LMO1	ENSG00000166407	-	tf	48	188	236	2.06507889633923e-06	1.7155895623531e-05	0.000382701875239189	23998.3019891286	0.333795115467255	0.18327006770701
LEO1	ENSG00000166477	-	tf	1	3	4	2.06308501354415e-06	1.68256692409941e-05	0.000296471983397569	4.58253582494195	0.0135638813818505	0.0118935233086157
ZNF143	ENSG00000166478	-	tf	2	1	3	2.06276158395336e-06	1.67042512319385e-05	0.000315556958030925	18.4543992115616	0.00168774753443611	0.0383355062707085
MCM7	ENSG00000166508	-	tf	13	12	25	2.06515566110796e-06	1.69345142334592e-05	0.000332778702163062	570.486082923057	0.04192472131786	0.0837997921453212
ZNF3	ENSG00000166526	-	tf	8	3	11	2.06539452133449e-06	1.67928932475776e-05	0.000343642611683849	35.0520969115523	0.0186760568219815	0.0875263760210758
ZSCAN21	ENSG00000166529	-	tf	7	1	8	2.06433713102554e-06	1.68571524898014e-05	0.00033288948069241	7.97422676959828	0.00464628671778221	0.112840274780207
ZNF592	ENSG00000166716	-	tf	5	2	7	2.06427747192067e-06	1.67962779448074e-05	0.000326690623979092	10.1595743731962	0.00745681037592045	0.101943160790885
NAB2	ENSG00000166886	-	tf	11	3	14	2.06507889633923e-06	1.69110310655641e-05	0.000356760613628255	230.31510469054	0.01134421726876	0.115509816640115
STAT6	ENSG00000166888	-	tf	8	6	14	2.06493817575102e-06	1.69508763603078e-05	0.000374953130858643	2540.48901047318	0.0282965511235753	0.109819223931841
SMAD3	ENSG00000166949	-	tf	1	2	3	2.06719200906257e-06	6.84143804291087e-07	0.000313381385145722	0.908750320115938	0.00789124795969915	0.0338723818526176
PBX3	ENSG00000167081	UP	tf	20	40	60	2.06563343682157e-06	1.70750448219927e-05	0.000367107195301028	3005.77409584004	0.189897741958927	0.194179946531587
SP2	ENSG00000167182	-	tf	11	26	37	2.06472926237547e-06	1.70427431999455e-05	0.000338983050847458	561.401956173038	0.0804834740443113	0.0524057516239925
CDK12	ENSG00000167258	-	tf	12	9	21	2.06507036727277e-06	1.69836956521739e-05	0.000343406593406593	756.019323794337	0.0473377341629184	0.135826235495961
GATAD2A	ENSG00000167491	-	tf	6	13	19	2.0651727207205e-06	1.70296827370106e-05	0.000342700479780672	645.52117812301	0.06897872109566	0.0598654242713935
KMT2D	ENSG00000167548	-	tf	1	1	2	2.06304670737745e-06	1.68636907873657e-05	0.000299043062200957	0	0.00968911819902078	0.00959296723919139
ZNF610	ENSG00000167554	UP	tf	13	7	20	2.06530494227473e-06	1.69981302056774e-05	0.000355113636363636	223.569600404776	0.0311502964737762	0.178641761153125
ZNF701	ENSG00000167562	-	tf	4	5	9	2.0649296478469e-06	1.69253423150483e-05	0.000345542501727712	222.313970826361	0.039101841988083	0.0626644288841585
ZNF146	ENSG00000167635	-	tf	3	1	4	2.0651727207205e-06	1.6861984655594e-05	0.000329380764163373	0	0.00876872933515375	0.0568658315283031
CHAF1A	ENSG00000167670	UP	tf	40	1	41	2.07153421967377e-06	6.83013455365071e-07	0.000378071833648393	34.4666721558721	0.00299016814333057	0.381959586420559
ZNF444	ENSG00000167685	-	tf	9	5	14	2.06573584609442e-06	1.69776404475306e-05	0.000384319754035357	176.756600722473	0.0359405070383783	0.154450639008245
ZNF83	ENSG00000167766	UP	tf	6	6	12	2.06509595468353e-06	1.69448445310514e-05	0.000351988736360436	73.4556758335962	0.0535892229927337	0.0980807228685636
RCOR2	ENSG00000167771	-	tf	49	61	110	2.06608155237104e-06	1.71206492150182e-05	0.0003933910306845	8634.92073927171	0.18159086348628	0.408381744486753
ZNF558	ENSG00000167785	-	tf	9	1	10	2.06513860177726e-06	1.69250558526843e-05	0.000361141206211629	34.2106328245263	0.00997037708270333	0.149996659391522
E4F1	ENSG00000167967	-	tf	5	5	10	2.06447350764371e-06	1.69176112332939e-05	0.000300842358604091	157.556644925861	0.0184946322666886	0.0403966162774527
CTNNB1	ENSG00000168036	-	tf	0	1	1	6.82449447557172e-07	6.83013455365071e-07	0.000255102040816326	0	0.0038327650668481	0
RBPJ	ENSG00000168214	-	tf	22	37	59	2.06629927865492e-06	1.71048355370063e-05	0.000371609067261241	2072.50701220164	0.226699475999426	0.253301621060684
BMI1	ENSG00000168283	-	tf	12	26	38	2.06586813976838e-06	1.70998632010944e-05	0.000379939209726444	965.703488418584	0.158306797254683	0.137335287947282
IRF2	ENSG00000168310	-	tf	38	66	104	2.06602606085273e-06	1.71276869058834e-05	0.000379794910748196	8525.09447564817	0.253692434948005	0.312918003345678
STAT3	ENSG00000168610	-	tf	2	5	7	2.06290626360229e-06	1.69110310655641e-05	0.000309119010819165	28.6090790015915	0.0218676749486084	0.00820392645911964
TET2	ENSG00000168769	-	tf	11	13	24	2.06564623742538e-06	1.70546601858958e-05	0.000378931413414172	704.285942428705	0.0641842401331833	0.177656038507425
ZNF507	ENSG00000168813	-	tf	6	2	8	2.06455875218069e-06	1.65106411081942e-05	0.000326583932070542	20.2983477271198	0.00450779104144483	0.0932553619082283
E2F6	ENSG00000169016	-	tf	23	70	93	2.06606874637147e-06	1.71420735052112e-05	0.000375516334960571	6119.62415803027	0.289887309478673	0.215421848757285
HNRNPH1	ENSG00000169045	-	tf	2	3	5	2.06278711418146e-06	1.68180289270098e-05	0.000314564328405159	2.19058273350008	0.00859695329181222	0.0402518558628745
MECP2	ENSG00000169057	-	tf	10	11	21	2.06483158201201e-06	1.69110310655641e-05	0.000346740638002774	1452.72320101158	0.0301304329867536	0.0819704026536761
AR	ENSG00000169083	-	tf	6	37	43	2.06496375988601e-06	1.71591338069254e-05	0.000379650721336371	631.778226723561	0.20779542922134	0.118342778669694
ATF5	ENSG00000169136	-	tf	2	1	3	2.06434139252213e-06	1.680135754969e-05	0.000295683027794205	3.94323305455883	0.0114517185362238	0.0141785189601873
SIN3A	ENSG00000169375	-	tf	6	21	27	2.0647676310508e-06	1.70244641549907e-05	0.000340136054421769	3124.56810243876	0.0912011078674098	0.042068488599372
ZNF280A	ENSG00000169548	-	tf	1	1	2	2.06427321068798e-06	1.680135754969e-05	0.000289100896212778	0	0.0114517185362238	0.010907989876347
ZEB2	ENSG00000169554	-	tf	50	53	103	2.06617546788543e-06	1.70273629722965e-05	0.000384467512495194	5192.37313673601	0.216703447335249	0.381569239491
BRD3	ENSG00000169925	-	tf	1	1	2	2.06313609064595e-06	1.68839062605524e-05	0.000284981476204047	0	0.00766085635246217	0.0203976781237352
KLF13	ENSG00000169926	-	tf	12	9	21	2.06602179239787e-06	1.69204737732657e-05	0.000348432055749129	185.730850373762	0.0621279087709687	0.127140497193575
ZNF35	ENSG00000169981	-	tf	4	6	10	2.06441810246946e-06	1.7013747107663e-05	0.000336813742000674	169.148192733053	0.0285337596707504	0.0596416067586341
ZNF778	ENSG00000170100	UP	tf	9	7	16	2.06503198734548e-06	1.6931646941298e-05	0.000346860908775581	181.048779369348	0.040111867344797	0.150287213636788
NFRKB	ENSG00000170322	-	tf	3	3	6	2.06421781626397e-06	1.68958875409725e-05	0.000316455696202532	7.86976661250444	0.0216561780564459	0.0411288117803131
FOS	ENSG00000170345	-	tf	4	8	12	2.06370236459017e-06	1.69540376040554e-05	0.000352982703847511	201.765034942142	0.0213913837760548	0.0597005981549314
SMAD1	ENSG00000170365	-	tf	7	16	23	2.0653305354989e-06	1.70981089491502e-05	0.000380083618396047	153.58583286266	0.111054992829097	0.140095725600564
SP7	ENSG00000170374	-	tf	40	33	73	2.06628220042524e-06	1.70569873948863e-05	0.000375798571965427	6266.46491701868	0.105532306457795	0.249568325663848
SIX2	ENSG00000170577	-	tf	0	1	1	6.82449447557172e-07	1.72357331219083e-05	0.000284981476204047	0	0.00766085635246217	0
STAT2	ENSG00000170581	-	tf	43	69	112	2.06611570247934e-06	1.7074461727594e-05	0.000369959304476508	13204.4991514752	0.188620130974414	0.26338018479053
FOXA3	ENSG00000170608	-	tf	31	37	68	2.06603886632315e-06	1.71235808832343e-05	0.000389105058365759	4946.6061010133	0.145646603676856	0.30094474960024
ATF7	ENSG00000170653	-	tf	2	3	5	2.06320419738262e-06	1.68953166182334e-05	0.000306466441924609	9.59976341183838	0.020323070917769	0.0169809548732222
JUNB	ENSG00000171223	-	tf	3	7	10	2.06158362607821e-06	1.66738920198753e-05	0.000309693403530505	20.0030267792735	0.027642643666238	0.00667612405937247
CHD7	ENSG00000171316	-	tf	38	79	117	2.0664956985892e-06	1.71467764060357e-05	0.000404203718674212	11046.8102371313	0.283209113576112	0.318866958081142
ESCO2	ENSG00000171320	-	tf	9	7	16	2.06447350764371e-06	1.68859019604532e-05	0.000343170899107756	160.921236154918	0.0327169615522165	0.110187495846848
ZNF524	ENSG00000171443	UP	tf	12	2	14	2.06550970583011e-06	1.66738920198753e-05	0.000345184673800483	36.1150081134293	0.00833392408396875	0.186478608951907
ZNF318	ENSG00000171467	-	tf	5	1	6	2.06392384946565e-06	1.67420056922819e-05	0.000321130378933847	115.635429996448	0.00329540442602067	0.0516381544463261
ZNF561	ENSG00000171469	-	tf	9	1	10	2.06526228831062e-06	1.64962058726493e-05	0.00034447123665174	22.0039763411967	0.00363834601323928	0.0956110797424196
ZNF584	ENSG00000171574	UP	tf	28	1	29	2.06614558475019e-06	1.68152009416513e-05	0.000359841669665347	347.711194706769	0.00273959095556125	0.273278861338769
ATF7IP	ENSG00000171681	-	tf	1	1	2	2.06336596890507e-06	1.67048093146017e-05	0.000296912114014252	33.4443089373179	0.00168774753443611	0.0186071916291926
MLLT3	ENSG00000171843	-	tf	4	8	12	2.06375347226522e-06	1.68457936053367e-05	0.000303766707168894	246.034465130515	0.0382852969197365	0.0159367416669759
PTEN	ENSG00000171862	-	tf	9	11	20	2.06449481811801e-06	1.70102742056202e-05	0.00036036036036036	518.440737753193	0.0334845873263608	0.0775149203624279
KLF17	ENSG00000171872	-	tf	2	5	7	2.06373217709299e-06	1.69862920623057e-05	0.000316455696202532	9.95737947031965	0.0403962898578226	0.0171696319761901
ZNF217	ENSG00000171940	-	tf	2	2	4	2.06301265864567e-06	1.62969964635518e-05	0.000337268128161889	0.583554018445323	0.0167147280742761	0.0423858651129537
ZNF554	ENSG00000172006	UP	tf	13	16	29	2.06599191370765e-06	1.70963550571018e-05	0.00037243947858473	715.784891228802	0.11563912502674	0.180739569781813
KLF11	ENSG00000172059	-	tf	1	6	7	2.06358312319179e-06	1.70015981502261e-05	0.000339443312966735	76.6592914795663	0.041421947488901	0.0100529431880858
CEBPB	ENSG00000172216	-	tf	3	9	12	2.06431582380652e-06	1.70320031338886e-05	0.000336927223719677	238.450227478859	0.0497472858150243	0.0389422536575118
ZNF24	ENSG00000172466	DOWN	tf	54	48	102	2.06635051503787e-06	1.7082920496088e-05	0.000382262996941896	7731.26634548366	0.154164563148872	0.370714255850709
AFF1	ENSG00000172493	-	tf	3	6	9	2.06357034814495e-06	1.69365219158594e-05	0.000357270453733476	31.6131980431312	0.0363938216241955	0.0510458067392613
BANP	ENSG00000172530	-	tf	11	2	13	2.06459711451907e-06	1.68690958164642e-05	0.000337040781934614	52.429522995393	0.00866015647613384	0.124999987012425
HCFC1	ENSG00000172534	-	tf	1	5	6	2.06178340140655e-06	1.67630542284804e-05	0.000296296296296296	3.40232972111099	0.0213330900467996	0.0044631244180909
RARG	ENSG00000172819	-	tf	12	10	22	2.06481879150286e-06	1.69439831915687e-05	0.000337040781934614	1695.68671083547	0.0308975162439436	0.0713928504653519
SP3	ENSG00000172845	-	tf	5	6	11	2.06410703633448e-06	1.68469288048789e-05	0.000337268128161889	232.991540161919	0.0131339225399508	0.0765394851806193
PHF8	ENSG00000172943	-	tf	1	1	2	2.06313609064595e-06	1.68839062605524e-05	0.000284981476204047	0	0.00766085635246217	0.0203976781237352
KAT5	ENSG00000172977	-	tf	6	2	8	2.06469089512609e-06	1.63969370521587e-05	0.000350877192982456	49.3124934531657	0.00270267809833705	0.098432964271789
RELA	ENSG00000173039	-	tf	16	45	61	2.0653689265245e-06	1.71712141765544e-05	0.000384024577572965	5341.58831839419	0.178953956979132	0.176452196391795
ZNF680	ENSG00000173041	UP	tf	15	2	17	2.06547557575132e-06	1.67000668002672e-05	0.000352609308885755	22.2744860787012	0.0148186792302652	0.192871737250178
ESRRA	ENSG00000173153	-	tf	2	3	5	2.06455875218069e-06	1.64823391735755e-05	0.000339328130302002	13.529940455013	0.0151233178208508	0.0447803717289646
ZNF449	ENSG00000173275	-	tf	5	4	9	2.06521537098496e-06	1.68705187684521e-05	0.0003382949932341	47.6063545243829	0.0222179801006068	0.0733054992494506
ZBTB21	ENSG00000173276	-	tf	1	3	4	2.06202998604006e-06	1.67923292639922e-05	0.000299760191846523	1.41861956834251	0.0214593548743666	0.00619519425185652
SMARCC1	ENSG00000173473	-	tf	10	21	31	2.0658211949123e-06	1.71788837161361e-05	0.000386697602474865	3885.68599904145	0.129311654687418	0.154249658378684
CHD2	ENSG00000173575	-	tf	50	68	118	2.06653413294427e-06	1.71147888890791e-05	0.000391542678151919	8372.27009776672	0.313593124871764	0.420238153498253
STAT5B	ENSG00000173757	-	tf	3	21	24	2.06443088801495e-06	1.70756279562181e-05	0.000361925443358668	142.240858059955	0.129765959755263	0.0464804120590011
CBX2	ENSG00000173894	-	tf	12	18	30	2.06557796937161e-06	1.7118597644481e-05	0.000386847195357834	774.33314343282	0.0975437298373233	0.15086797122707
MGA	ENSG00000174197	-	tf	9	6	15	2.0646866321864e-06	1.68628376783245e-05	0.000323415265200517	55.0117704571543	0.0152167537050181	0.0722385927619506
GLIS1	ENSG00000174332	-	tf	45	267	312	2.06587240758836e-06	1.72562553925798e-05	0.00043630017452007	27747.4210473471	0.813336850674257	0.312711783685131
ZNF266	ENSG00000174652	-	tf	6	4	10	2.06421781626397e-06	1.68836211990748e-05	0.000336700336700337	9.67427187407896	0.037117652902452	0.0805353174806428
LARP7	ENSG00000174720	-	tf	1	4	5	2.06184716764055e-06	1.67554706611709e-05	0.00028169014084507	3.59416481128899	0.009578770029502	0.00461918919040635
CTBP2	ENSG00000175029	-	tf	49	41	90	2.06633343596123e-06	1.71303275318624e-05	0.000393236335037357	11574.0624581131	0.137496007633002	0.380459305574873
DDIT3	ENSG00000175197	-	tf	15	18	33	2.06544144680042e-06	1.70062242780858e-05	0.000376789751318764	2531.90209381732	0.0596878807862995	0.184818608162397
SMAD2	ENSG00000175387	-	tf	11	27	38	2.06471647313391e-06	1.69897551776279e-05	0.000323519896473633	2368.04305465655	0.0687026767631247	0.0429000611831317
DRAP1	ENSG00000175550	-	tf	4	15	19	2.06434565403631e-06	1.70366458251699e-05	0.000357142857142857	86.0087075159965	0.0996262772757755	0.0546114672289687
FOSL1	ENSG00000175592	-	tf	16	15	31	2.06561210283443e-06	1.70331635694698e-05	0.000357270453733476	1941.3000677315	0.0613203302372174	0.154718075634626
MLXIP	ENSG00000175727	-	tf	4	7	11	2.06507463179719e-06	1.69609389575807e-05	0.000368324125230203	184.220957296299	0.0338968832719886	0.0756385787518298
NR2F1	ENSG00000175745	-	tf	5	6	11	2.06500213727721e-06	1.69886006489645e-05	0.000349162011173184	71.4730767413243	0.0512433165885934	0.102535134677424
ETV4	ENSG00000175832	-	tf	50	86	136	2.06640175396181e-06	1.7118597644481e-05	0.000398724082934609	9815.54643598306	0.309065899854427	0.365534344079742
ZSCAN2	ENSG00000176371	-	tf	2	1	3	2.06781182085305e-06	6.83013455365071e-07	0.000276701715550636	1.90349533864079	0.00497263412672176	0.00694288541017959
SOX11	ENSG00000176887	-	tf	13	1	14	2.0653689265245e-06	1.67807759430796e-05	0.000363636363636364	6.15051034566809	0.00525800630036878	0.18475600076552
DEAF1	ENSG00000177030	-	tf	32	18	50	2.06622242884447e-06	1.70302627769546e-05	0.000366568914956012	5386.94930236936	0.0918763744984857	0.238785576379732
HIC1	ENSG00000177374	-	tf	5	5	10	2.0648230549883e-06	1.67954316425932e-05	0.000313185092389602	62.7982617732269	0.0208704057665765	0.0518550769553202
NR2C2	ENSG00000177463	-	tf	10	13	23	2.06539452133449e-06	1.69894665307509e-05	0.000356760613628255	252.66035284638	0.0784816240514195	0.106451198086132
TBL1XR1	ENSG00000177565	-	tf	3	4	7	2.06455875218069e-06	1.69886006489645e-05	0.000341646737273659	51.1332782094478	0.0361486657105218	0.0544065344059677
JUN	ENSG00000177606	-	tf	0	3	3	6.82449447557172e-07	1.69727417767066e-05	0.000269106566200215	0	0.00867381945882258	0
DMAP1	ENSG00000178028	-	tf	1	3	4	2.06204699405099e-06	1.68053104781111e-05	0.000346260387811634	0.189325193380034	0.0247529317019233	0.0338723818526176
MAF	ENSG00000178573	-	tf	4	8	12	2.06365977679456e-06	1.69482907648764e-05	0.000345065562456867	2.27638151207694	0.0601161751930956	0.0964273175737598
SUZ12	ENSG00000178691	-	tf	17	73	90	2.06518551561487e-06	1.71241673373632e-05	0.000374531835205993	7537.31249429467	0.24809357547866	0.144618528093462
ZHX2	ENSG00000178764	-	tf	6	12	18	2.06391107019981e-06	1.6933653943848e-05	0.000319693094629156	142.715656404735	0.0382686423393313	0.0443623888127838
MSC	ENSG00000178860	UP	tf	23	49	72	2.06547984194948e-06	1.70584422230562e-05	0.000370233246945576	1271.75222329618	0.197818142580248	0.239575052724916
TAF7	ENSG00000178913	-	tf	5	6	11	2.06498934465498e-06	1.69583502916836e-05	0.00035650623885918	73.719863705365	0.0343962552554266	0.0792622947663759
FOXE1	ENSG00000178919	-	tf	2	4	6	2.06264245124429e-06	1.68784917379783e-05	0.000297176820208024	15.1377887595027	0.0275215680847888	0.011701746563634
ZBTB7A	ENSG00000178951	UP	tf	7	27	34	2.06525375772921e-06	1.71197699102924e-05	0.000369549150036955	339.568942436987	0.205509065526762	0.114529102543957
ZNF664	ENSG00000179195	-	tf	7	2	9	2.06511727801022e-06	1.68335998653312e-05	0.000332115576220525	142.187133574727	0.00347678672495668	0.100387255197052
GATA2	ENSG00000179348	-	tf	4	7	11	2.06393236906413e-06	1.69577751399016e-05	0.00032488628979857	87.3385491406912	0.0316557505558772	0.0295282423915412
EGR3	ENSG00000179388	DOWN	tf	10	28	38	2.06492112001322e-06	1.70773775978961e-05	0.000346380325597506	861.63783242697	0.143659830456622	0.120647598701389
ZBTB18	ENSG00000179456	-	tf	22	7	29	2.06500640151984e-06	1.67866915109701e-05	0.000345661942620118	151.943680937484	0.02634819451987	0.220288008495797
CIITA	ENSG00000179583	-	tf	4	7	11	2.06317865682943e-06	1.68392691757178e-05	0.00029146021568056	16.5380808498896	0.0218492671280249	0.0258506480948002
APOBEC3B	ENSG00000179750	-	tf	19	27	46	2.06466531775199e-06	1.69860035330887e-05	0.000343997248022016	465.38956184527	0.108605612160046	0.147539863080396
TSHZ1	ENSG00000179981	-	tf	5	2	7	2.06524522721828e-06	1.68075701295864e-05	0.000328623069339468	7.1924996062097	0.019484104760279	0.0480283248803045
ZSCAN4	ENSG00000180532	-	tf	0	2	2	6.82449447557172e-07	1.71720987739121e-05	0.000296208530805687	0	0.0137041696750332	0
ZFP3	ENSG00000180787	-	tf	2	1	3	2.06910821435961e-06	6.83013455365071e-07	0.000339328130302002	0.299301427852441	0.0082228865552768	0.0594267168731729
ZNF792	ENSG00000180884	-	tf	4	8	12	2.06435417711746e-06	1.70727126833183e-05	0.00034494653328734	995.294486159947	0.0327650838773427	0.0743417019582883
ZNF746	ENSG00000181220	-	tf	6	2	8	2.06394514859373e-06	1.67940213284071e-05	0.000291885580852306	2332.55246560575	0.00755222196832416	0.0331082952475484
ZNF322	ENSG00000181315	-	tf	34	8	42	2.06555237001479e-06	1.68324664613106e-05	0.000367242012486228	3150.37008518241	0.0169008777386596	0.224356040971176
ZNF467	ENSG00000181444	-	tf	1	13	14	2.06313609064595e-06	1.7041000647558e-05	0.000351864883884588	34.6654337828319	0.0616320413028284	0.0203976781237352
ZBTB2	ENSG00000181472	-	tf	1	5	6	2.06183866524812e-06	1.67658646994719e-05	0.000278164116828929	5.63118067498553	0.0176192074554353	0.000906326204700781
PLAG1	ENSG00000181690	-	tf	2	2	4	2.06356608983116e-06	1.68551635793625e-05	0.000278086763070078	7.33466829506203	0.00818139663599276	0.0223623214861077
ZBTB20	ENSG00000181722	-	tf	1	1	2	2.06247228552866e-06	1.68084176555619e-05	0.000270051309748852	0	0.00335578782964093	0.00851348326033617
RFX7	ENSG00000181827	-	tf	8	1	9	2.06487848190134e-06	1.61642285621919e-05	0.000324149108589951	7.2842943950345	0.00187387235987195	0.0676652816606898
ZNF329	ENSG00000181894	-	tf	17	3	20	2.06472926237547e-06	1.68716573028969e-05	0.000314861460957179	85.4064870338418	0.0132395300327835	0.136868609287676
ZNF101	ENSG00000181896	-	tf	18	3	21	2.06518551561487e-06	1.67375221772169e-05	0.000317965023847377	32.8505943305654	0.00930285136691671	0.147011168746614
ZSCAN22	ENSG00000182318	-	tf	0	1	1	6.82449447557172e-07	1.68152009416513e-05	0.000257003341043434	0	0.00365539130693021	0
SATB1	ENSG00000182568	DOWN	tf	28	12	40	2.06606447774022e-06	1.69350878084303e-05	0.000353731871241599	379.077258404437	0.0515855971666393	0.208880727658733
HOXB4	ENSG00000182742	-	tf	1	2	3	2.06429451702733e-06	1.68262354663391e-05	0.000290444379901249	0	0.0202482548484444	0.0128100666619962
EWSR1	ENSG00000182944	-	tf	20	6	26	2.06594923136359e-06	1.69181836638019e-05	0.00035498757543486	179.164913383218	0.0243805222976206	0.192833894378414
MTA1	ENSG00000182979	-	tf	3	2	5	2.06385569520979e-06	1.68022044492237e-05	0.000343878954607978	0.48068634711448	0.016261090182924	0.0688960251733909
ZNF320	ENSG00000182986	UP	tf	11	4	15	2.06572304437999e-06	1.69345142334592e-05	0.00035778175313059	247.917101932757	0.0286938735489131	0.125158121881083
NKX2-5	ENSG00000183072	-	tf	8	9	17	2.06503198734548e-06	1.68642595746834e-05	0.000333333333333333	370.604017379275	0.0260756094292225	0.0911087594631503
BCOR	ENSG00000183337	-	tf	3	4	7	2.06414964259249e-06	1.67889461578497e-05	0.000316656111462951	60.1541937105989	0.0223386693717622	0.0260629295484537
EP400	ENSG00000183495	-	tf	2	6	8	2.06444793565529e-06	1.69284940411701e-05	0.000323939099449304	110.93078923564	0.0340878607397103	0.0175238419037125
CBX6	ENSG00000183741	-	tf	10	6	16	2.06547984194948e-06	1.70065134946685e-05	0.000379506641366224	99.9440632568148	0.0415666424699762	0.202546332251321
POU3F2	ENSG00000184486	UP	tf	4	5	9	2.06509595468353e-06	1.69477162952292e-05	0.000337040781934614	52.910697066599	0.0411866013470535	0.0861559116237275
ZFP1	ENSG00000184517	-	tf	4	4	8	2.06493817575102e-06	1.69373824969089e-05	0.000328515111695138	185.706222039154	0.018808848874052	0.0544987392121353
MED12	ENSG00000184634	-	tf	3	8	11	2.0637577313524e-06	1.69652551574376e-05	0.0003125	49.1680758809852	0.0282110191443801	0.0457270869568933
ZBTB40	ENSG00000184677	-	tf	16	33	49	2.06524096198924e-06	1.70537876462362e-05	0.000359453630481668	1730.78806756145	0.139806662655691	0.148037443398642
WT1	ENSG00000184937	-	tf	2	4	6	2.06390255077716e-06	1.70004420114923e-05	0.000333222259246918	19.0287753045263	0.0322830191843623	0.0379759299039408
MAFF	ENSG00000185022	-	tf	13	14	27	2.06497655219125e-06	1.69767757707456e-05	0.000331345261762757	1857.37875674773	0.0298923548378527	0.0554952527595365
NELFA	ENSG00000185049	-	tf	18	25	43	2.06609862728407e-06	1.70485542825968e-05	0.000361794500723589	1428.7860216557	0.136320243601128	0.184250260890933
HSF1	ENSG00000185122	-	tf	5	3	8	2.06496802397015e-06	1.68708033876573e-05	0.000353356890459364	118.335863843354	0.02169549771784	0.0902219708423695
NR2F2	ENSG00000185551	-	tf	50	119	169	2.06654267410622e-06	1.71588393761046e-05	0.000394011032308905	37334.4108721695	0.351127457182249	0.288351334053676
SP1	ENSG00000185591	-	tf	4	10	14	2.06381736041887e-06	1.70360653503467e-05	0.000345781466113416	144.956652549536	0.0465099120742863	0.0546979852746736
PBX1	ENSG00000185630	-	tf	1	1	2	2.06824377148388e-06	6.83013455365071e-07	0.000277469478357381	0.603868959186655	0.0038327650668481	0.0118935233086157
IKZF1	ENSG00000185811	-	tf	3	21	24	2.06345112200155e-06	1.70033326532e-05	0.000347826086956522	95.9984392082442	0.0887182577469919	0.0291028005624975
ZBTB6	ENSG00000186130	-	tf	1	2	3	2.05993589479495e-06	1.66647224490476e-05	0.000254323499491353	10.1232620132942	0.0021822507019314	0.000252687019780886
ZNF555	ENSG00000186300	UP	tf	11	1	12	2.06535186367025e-06	1.6533024716872e-05	0.000334112930170398	36.1076821569589	0.00559401220608216	0.128647693507115
RXRA	ENSG00000186350	-	tf	4	15	19	2.06434565403631e-06	1.69721656483367e-05	0.000331895121141719	89.2728491059606	0.0936859872372878	0.0395471654186855
ZNF197	ENSG00000186448	-	tf	19	2	21	2.06613277795684e-06	1.68177460856696e-05	0.000391236306729264	101.355210752855	0.0160255007290857	0.268899222036953
ZSCAN30	ENSG00000186814	-	tf	16	6	22	2.06560356936297e-06	1.69287806199319e-05	0.000353731871241599	55.5963559366074	0.0370602244807876	0.225892771389212
HEXIM1	ENSG00000186834	-	tf	9	16	25	2.06576571737846e-06	1.70441955991887e-05	0.000352858151023289	349.78099321133	0.116139299013206	0.122328172525803
TEAD1	ENSG00000187079	-	tf	12	38	50	2.06544997893241e-06	1.71235808832343e-05	0.000378071833648393	1254.65761826766	0.226564548183845	0.13567602650447
MITF	ENSG00000187098	-	tf	6	14	20	2.06513433698862e-06	1.7061061539249e-05	0.000354484225451967	217.539885536337	0.089993460420229	0.102942359682982
USP7	ENSG00000187555	-	tf	3	11	14	2.06371940020059e-06	1.7039548792748e-05	0.000353232073472271	135.158959441388	0.0561585955038357	0.0419169466428243
TET3	ENSG00000187605	-	tf	6	1	7	2.06397922811305e-06	1.65595813737829e-05	0.000309405940594059	0.492643875732111	0.00524303280617339	0.0920817138411378
ZNF490	ENSG00000188033	UP	tf	16	1	17	2.06603459781537e-06	1.61488275951166e-05	0.000349406009783368	5.51290205628516	0.00648589153091215	0.193162299900467
HES4	ENSG00000188290	-	tf	94	9	103	2.06706381852833e-06	1.68716573028969e-05	0.000401767778224186	2618.13336560959	0.0232517101960944	0.641976247678714
SUMO2	ENSG00000188612	-	tf	16	42	58	2.06547557575132e-06	1.71271002106633e-05	0.000383877159309021	3223.77119904281	0.182898099071169	0.194520395359799
ZNF563	ENSG00000188868	UP	tf	17	4	21	2.06579558952642e-06	1.68002284831074e-05	0.000380952380952381	102.102279570633	0.0130373520895954	0.218193576626931
ARID2	ENSG00000189079	-	tf	0	7	7	6.82449447557172e-07	1.72777221051177e-05	0.000322684737011939	0	0.0589703732711055	0
ZNF33A	ENSG00000189180	-	tf	4	1	5	2.06517698566767e-06	1.69250558526843e-05	0.000330360092500826	45.7234366210082	0.00997037708270333	0.0583400456099352
ZNF600	ENSG00000189190	-	tf	3	12	15	2.06366403549502e-06	1.6996685646299e-05	0.000341530054644809	21.375795942488	0.0774684548642894	0.039860796982978
HMGB1	ENSG00000189403	-	tf	37	20	57	2.06603032932523e-06	1.70299727520436e-05	0.00036697247706422	3924.18318063583	0.0876811540936339	0.238106139229212
PAX5	ENSG00000196092	UP	tf	3	14	17	2.06426468827539e-06	1.70846716326112e-05	0.000362581580855693	85.0720846664706	0.106927203989352	0.0582248473081957
GREB1	ENSG00000196208	-	tf	1	1	2	2.06171113777591e-06	1.68152009416513e-05	0.000264900662251656	0	0.00273959095556125	0.00825419577397128
ZNF766	ENSG00000196214	UP	tf	8	2	10	2.06565477124939e-06	1.69187561330491e-05	0.000354484225451967	53.0084527265697	0.017683502267301	0.152168717474137
SUPT5H	ENSG00000196235	-	tf	4	12	16	2.06365977679456e-06	1.69514510442094e-05	0.000316155548529877	184.850797998306	0.0370345053155863	0.0282570143150515
WDR5	ENSG00000196363	-	tf	1	3	4	2.06335745398197e-06	1.69176112332939e-05	0.000328191663931736	5.22306977090282	0.0296326782542439	0.0186071916291926
ZNF34	ENSG00000196378	UP	tf	13	2	15	2.06556516961388e-06	1.68651128276048e-05	0.000352609308885755	98.0099903959087	0.0152831304051029	0.173679122326226
NCOR2	ENSG00000196498	-	tf	2	3	5	2.06893698017958e-06	6.84144272344152e-07	0.000345065562456867	0.434036279798978	0.0176394795732175	0.0524795734818101
HDAC2	ENSG00000196591	-	tf	2	4	6	2.06248504698341e-06	1.70244641549907e-05	0.000323939099449304	97.9830336455209	0.00851537918815698	0.0371429109364579
TCF4	ENSG00000196628	-	tf	1	2	3	2.06427321068798e-06	1.69543250483198e-05	0.000318268618714195	93.9264273845758	0.0191125748886859	0.010907989876347
ZNF398	ENSG00000197024	-	tf	6	2	8	2.06435417711746e-06	1.68719419605197e-05	0.000347101700798334	23.9584806673949	0.0160900834173593	0.0912104028620875
MAFG	ENSG00000197063	-	tf	2	2	4	2.06408147342392e-06	1.67616493462957e-05	0.000310077519379845	4.02826973512599	0.0197150572579109	0.023264508902948
PCBP2	ENSG00000197111	-	tf	158	112	270	2.06775623635281e-06	1.71617841390791e-05	0.000434027777777778	44203.683383317	0.37818617886791	1
SRC	ENSG00000197122	-	tf	5	4	9	2.06411129688113e-06	1.67431269463885e-05	0.000335795836131632	1185.58728895407	0.0212959165700559	0.0597436579826208
ZNF257	ENSG00000197134	UP	tf	3	2	5	2.06481452803502e-06	1.68350168350168e-05	0.00032927230819888	21.4650740414528	0.0127596088915858	0.0606015766031722
PHF2	ENSG00000197724	-	tf	4	7	11	2.06403886998e-06	1.68782068593033e-05	0.000319693094629156	64.5349337705524	0.0171995047215955	0.0320214324344528
HOXC6	ENSG00000197757	-	tf	28	19	47	2.06538598966068e-06	1.69583502916836e-05	0.000334896182183523	4802.74503070651	0.0433914861658956	0.132992780234917
TEAD4	ENSG00000197905	-	tf	4	15	19	2.06518978061489e-06	1.7074461727594e-05	0.0003584229390681	336.670776303628	0.110997758616498	0.0665534833699214
ZNF121	ENSG00000197961	-	tf	2	1	3	2.06791016998222e-06	6.83013455365071e-07	0.000327118089630357	0.0751748347438003	0.0082228865552768	0.045178817464263
ZNF335	ENSG00000198026	-	tf	2	2	4	2.06439253185358e-06	1.68019221398928e-05	0.000303674460977832	7.33916537431989	0.016261090182924	0.0135364241757295
ZNF84	ENSG00000198040	-	tf	38	16	54	2.0664658061903e-06	1.69845610340201e-05	0.000386996904024768	1055.85525779502	0.0729020289878776	0.365552582753028
ZBTB14	ENSG00000198081	-	tf	36	54	90	2.06643164450763e-06	1.71400167972165e-05	0.000403388463089956	5022.41168324747	0.277879807051619	0.392623441292905
ZNF770	ENSG00000198146	-	tf	3	7	10	2.06437122349089e-06	1.68123739071957e-05	0.000334336342360415	40.7242487809408	0.0271489064022229	0.0635302649244961
MIER1	ENSG00000198160	-	tf	2	1	3	2.06853469139531e-06	6.83013455365071e-07	0.000315756236185665	0.383497184674517	0.00480937164670023	0.0413463687925471
TFDP1	ENSG00000198176	-	tf	5	6	11	2.06506610276595e-06	1.69551874395971e-05	0.000344708721130645	89.1504181637888	0.0309945813243074	0.0665324328871399
ZKSCAN8	ENSG00000198315	-	tf	11	11	22	2.06511727801022e-06	1.70593152390863e-05	0.000365497076023392	896.793745774861	0.0691695967622435	0.150231373424507
ZXDB	ENSG00000198455	-	tf	1	2	3	2.06360441528801e-06	1.66600026656004e-05	0.000297176820208024	0.419682963550277	0.00890995705000345	0.0255543350205553
MAFK	ENSG00000198517	-	tf	4	1	5	2.0639281092561e-06	1.68839062605524e-05	0.000341997264021888	15.3936936774521	0.00766085635246217	0.0717966053414591
WDHD1	ENSG00000198554	-	tf	65	2	67	2.06589374695281e-06	1.68733653927276e-05	0.000361663652802893	272.008369378062	0.00983052049358346	0.49848500582328
LDB1	ENSG00000198728	-	tf	7	20	27	2.06520257572065e-06	1.71294472327378e-05	0.000369276218611521	1044.02267512758	0.119519303197095	0.10973477556146
ZNF652	ENSG00000198740	-	tf	9	9	18	2.06443941179992e-06	1.70695070326369e-05	0.000349772647778944	702.28414713161	0.029657524246876	0.0781158943806501
ZNF830	ENSG00000198783	-	tf	12	1	13	2.07002908390863e-06	6.83013455365071e-07	0.000337495781302734	3.65621833902167	0.00479964773107765	0.127817295580024
MTOR	ENSG00000198793	-	tf	5	2	7	2.06483584555028e-06	1.6548345992818e-05	0.000348068221371389	7.23112288556995	0.0128417578707555	0.0661162493349725
TOP1	ENSG00000198900	-	tf	4	3	7	2.06516845579094e-06	1.69170388415212e-05	0.000352733686067019	37.9128650116582	0.0293637232905214	0.0708615502980867
SREBF2	ENSG00000198911	-	tf	18	38	56	2.06567610611791e-06	1.71218217618355e-05	0.000387446726075165	4134.44086351195	0.14368299233485	0.165315898726546
MAFB	ENSG00000204103	-	tf	2	2	4	2.06467810635983e-06	1.6845509829355e-05	0.000297000297000297	3.15943685493816	0.0168566028452267	0.0208276011034561
DAXX	ENSG00000204209	-	tf	4	5	9	2.06399200822294e-06	1.70320031338886e-05	0.000333333333333333	176.881883492132	0.0206580278638655	0.0706529451025125
RING1	ENSG00000204227	-	tf	6	13	19	2.06410703633448e-06	1.70372263395519e-05	0.000363504180298073	539.287606874384	0.0561045661481002	0.0758932375489359
HSD17B8	ENSG00000204228	-	tf	1	2	3	2.06296158765524e-06	1.69256287871094e-05	0.000300210147102972	0.450280475060014	0.0145094889544935	0.0259913218407726
RXRB	ENSG00000204231	-	tf	37	53	90	2.06542011677885e-06	1.71019102833787e-05	0.000368324125230203	11400.4461904808	0.133230062657739	0.242252257036606
BRD2	ENSG00000204256	-	tf	6	9	15	2.0651087486267e-06	1.70401295049842e-05	0.000356252226576416	436.593236643472	0.0414820514433591	0.0943809797452236
PBX2	ENSG00000204304	-	tf	8	7	15	2.06443514989864e-06	1.69969745385321e-05	0.000341413451689997	723.975717551363	0.0269171711184616	0.0425487352905306
SP5	ENSG00000204335	-	tf	8	15	23	2.06542438274792e-06	1.71150818100911e-05	0.000358937544867193	207.851646969514	0.12034208986061	0.121887297283303
NELFE	ENSG00000204356	-	tf	6	17	23	2.06441384065615e-06	1.69471418645245e-05	0.000327439423706614	115.864880900109	0.0621311751843697	0.0746392136517571
EHMT2	ENSG00000204371	-	tf	3	3	6	2.06432434664134e-06	1.68659661668719e-05	0.000364697301239971	13.8882852207615	0.0255965493709491	0.066254668039521
CSHL1	ENSG00000204414	-	tf	15	2	17	2.06605167195232e-06	1.67089961235129e-05	0.000377358490566038	17.9104698618207	0.0107573211379394	0.236204007231816
POU5F1	ENSG00000204531	-	tf	3	10	13	2.06403460973234e-06	1.71001556114161e-05	0.000363504180298073	223.690722695528	0.0819392633877505	0.0496595290483481
ZBTB48	ENSG00000204859	-	tf	0	1	1	6.82449447557172e-07	6.83013455365071e-07	0.000269978401727862	0	0.0082228865552768	0
ZBTB10	ENSG00000205189	-	tf	25	17	42	2.0651215427284e-06	1.68976005407232e-05	0.000355998576005696	695.644735491051	0.056889379840033	0.216569773012676
E2F4	ENSG00000205250	-	tf	6	11	17	2.06482731849135e-06	1.70732956582609e-05	0.000378357926598562	351.084016301331	0.0701031579047791	0.0976869339842963
SMN1	ENSG00000205571	UP	tf	1	2	3	2.06246803174551e-06	1.6795995834593e-05	0.000295333727111636	0	0.00952058926155989	0.0237022648860526
MXD3	ENSG00000213347	-	tf	8	18	26	2.06450334243091e-06	1.69050275551949e-05	0.000321130378933847	84.7614169659704	0.0846119754369633	0.0686905735434317
IRF9	ENSG00000213928	-	tf	12	3	15	2.06565050432857e-06	1.69376693766938e-05	0.000349283967865875	59.9144343262938	0.0226193247983477	0.165195226846246
ZBED1	ENSG00000214717	-	tf	2	4	6	2.06390255077716e-06	1.69759111820327e-05	0.000319488817891374	5.32130255109076	0.0322435034558332	0.0379759299039408
HOMEZ	ENSG00000215271	-	tf	6	7	13	2.06420077242393e-06	1.69857150136735e-05	0.000336927223719677	1105.99327943365	0.0256892713612407	0.060110795465094
ZNF407	ENSG00000215421	-	tf	19	6	25	2.06598764539388e-06	1.69253423150483e-05	0.000371609067261241	76.724616721723	0.0461275148048631	0.230429836815111
ZNF579	ENSG00000218891	-	tf	18	1	19	2.0653220043537e-06	1.66154357398023e-05	0.000335345405767941	1181.87706238451	0.0047023677407631	0.119120815292923
CEBPD	ENSG00000221869	-	tf	7	38	45	2.06427321068798e-06	1.7097231958146e-05	0.0003725782414307	3204.1550263392	0.125582896457068	0.0428414089052551
ERCC6	ENSG00000225830	-	tf	2	4	6	2.06209801976727e-06	1.68782068593033e-05	0.000320307495195388	7.04180720834613	0.0141149397642401	0.0491032791175773
ZBED5	ENSG00000236287	-	tf	14	4	18	2.06560783608989e-06	1.66286978066748e-05	0.000346380325597506	120.13737154169	0.0167818655620716	0.113739376980223
RBM14	ENSG00000239306	-	tf	8	2	10	2.06477189432497e-06	1.6698951305858e-05	0.000330141961043249	1168.34562836362	0.0106512208393902	0.119701392257296
NME2	ENSG00000243678	-	tf	191	2	193	2.06755530193544e-06	1.66101920138197e-05	0.000418935902806871	26473.2950960239	0.00364717291188196	0.678697513065702
ZNF512	ENSG00000243943	-	tf	107	15	122	2.06672632616662e-06	1.67855644146034e-05	0.000399042298483639	6878.32964159532	0.0245622145437174	0.657661602225849
ETV5	ENSG00000244405	-	tf	17	41	58	2.06515139624886e-06	1.71262202431923e-05	0.000373692077727952	2912.50589874035	0.174365581972634	0.190904216256912
ZNF260	ENSG00000254004	-	tf	4	1	5	2.06433713102554e-06	1.66733360010671e-05	0.000349772647778944	5.05479950520054	0.0035342763528911	0.0913356654742993
ZNF350	ENSG00000256683	UP	tf	3	2	5	2.06414964259249e-06	1.67610874593544e-05	0.000325097529258778	2.12064442607788	0.0167246698707501	0.0683007783560178
CUX1	ENSG00000257923	DOWN	tf	41	7	48	2.06653840351642e-06	1.68673885908984e-05	0.000370644922164566	15797.6699571226	0.0126643151376522	0.283353672932089
HOXB7	ENSG00000260027	UP	tf	17	1	18	2.07617054495324e-06	6.83013455365071e-07	0.000345661942620118	20.2162320654682	0.0038327650668481	0.173713549620668
MUC22	ENSG00000261272	-	tf	1	12	13	2.06310203896374e-06	1.70677590032429e-05	0.000350508236943568	100.883780847615	0.0872695459973806	0.00155984564631292
SCRT1	ENSG00000261678	-	tf	15	19	34	2.06485716350571e-06	1.70566964590298e-05	0.000384024577572965	763.670855704586	0.100419641234277	0.147519747144254
NCOA4	ENSG00000266412	UP	tf	45	8	53	2.06647861711251e-06	1.69391039214026e-05	0.000374531835205993	1751.59376650205	0.0430927611337986	0.373554579939188
ZNF224	ENSG00000267680	UP	tf	8	3	11	2.06475484133391e-06	1.66151596716844e-05	0.000327546675401245	9.16128144370916	0.0162450013840578	0.135287461095285
SPIB	ENSG00000269404	-	tf	0	3	3	6.82449447557172e-07	1.71532471096779e-05	0.000314663310258024	0	0.0281664466104999	0
TAF15	ENSG00000270647	-	tf	4	9	13	2.06417946801967e-06	1.69190423822012e-05	0.000334112930170398	126.382004488581	0.0253634672328754	0.0333562023246403
KMT2B	ENSG00000272333	-	tf	9	27	36	2.06488274563329e-06	1.71335560695622e-05	0.000371333085777943	1000.14708282679	0.158795969263955	0.122444085887795
DCP1A	ENSG00000272886	-	tf	0	2	2	6.82449447557172e-07	1.71526586620926e-05	0.000310462589257994	0	0.0199435600552231	0
ZNF2	ENSG00000275111	-	tf	6	1	7	2.06553530412942e-06	1.63958616845108e-05	0.000342114266164899	22.1674324184267	0.00225864733474868	0.0889978537258077
HNF1B	ENSG00000275410	-	tf	0	3	3	6.82449447557172e-07	1.73118205110449e-05	0.000312891113892365	0	0.0242410045979628	0
U2AF1L5	ENSG00000275895	-	tf	1	15	16	2.06289349693454e-06	1.70166422761461e-05	0.000342583076396026	24.4231077012203	0.0800233675680655	0.0137104257893819
DACH1	ENSG00000276644	-	tf	11	2	13	2.06551397216926e-06	1.68628376783245e-05	0.000364431486880466	330.420806598306	0.016269559166616	0.19520047114074
PCGF2	ENSG00000277258	-	tf	3	1	4	2.06447776970338e-06	1.69250558526843e-05	0.00033003300330033	35.6063171524585	0.00700865912303127	0.0649961915937003
NFYA	ENSG00000001167	-	tf	16	38	54	2.0649296478469e-06	1.70346143363314e-05	0.00035880875493362	608.422071479082	0.165746018138636	0.201330648944428
KDM1A	ENSG00000004487	-	tf	1	3	4	2.06134139730088e-06	1.68548794876117e-05	0.000305250305250305	4.12663742480161	0.0170050991499213	0.00327052908384033
UPF1	ENSG00000005007	-	tf	4	3	7	2.06498934465498e-06	1.67574361122748e-05	0.000322684737011939	46.4355428691231	0.0123611117727135	0.0283363188862285
CREBBP	ENSG00000005339	-	tf	1	3	4	2.06134989559263e-06	1.67582785896233e-05	0.000277777777777778	7.04249879033598	0.00886702584573424	0.00327052908384033
SOX8	ENSG00000005513	-	tf	1	5	6	2.06222134234112e-06	1.70096955264501e-05	0.000330797221303341	81.127854198135	0.0188403870435221	0.00486688518209274
ZFX	ENSG00000005889	-	tf	8	24	32	2.06502772299718e-06	1.7120356103407e-05	0.0003690036900369	794.471712896335	0.132438167115651	0.11636167767861
ZNF263	ENSG00000006194	-	tf	15	32	47	2.06499360884478e-06	1.70645552123684e-05	0.000352112676056338	4379.09415530122	0.0961703922357328	0.0700277823600369
DLX6	ENSG00000006377	-	tf	2	1	3	2.06348944318801e-06	1.63692912096906e-05	0.000312695434646654	0.648025604904006	0.00992805151771392	0.0496935867268252
PAX6	ENSG00000007372	-	tf	56	13	69	2.06683738743487e-06	1.69569124853747e-05	0.000395256916996047	1179.8098618289	0.0559570876196969	0.563854986514516
TEAD3	ENSG00000007866	-	tf	36	34	70	2.06588094328124e-06	1.70861311873153e-05	0.000386847195357834	3269.32822421979	0.115733463437538	0.334369140624547
E2F2	ENSG00000007968	-	tf	29	9	38	2.06543291473893e-06	1.68958875409725e-05	0.000362581580855693	224.438123962815	0.0380212946671816	0.237754109395869
JARID2	ENSG00000008083	DOWN	tf	24	19	43	2.06590228282202e-06	1.70706725844998e-05	0.000350262697022767	1594.63899098857	0.0864343748369264	0.206997565086882
CRY1	ENSG00000008405	-	tf	4	3	7	2.06454170271012e-06	1.67897918065816e-05	0.00032071840923669	26.5245553750759	0.0117846011454257	0.0396181098746161
PAX7	ENSG00000009709	UP	tf	2	2	4	2.06372791811128e-06	1.68582892208099e-05	0.00030571690614491	0.744803642558349	0.0124688121385159	0.0416928223266089
ETV7	ENSG00000010030	-	tf	0	2	2	6.82449447557172e-07	1.73091236390702e-05	0.000318268618714195	0	0.0191125748886859	0
MBTD1	ENSG00000011258	-	tf	8	2	10	2.06513433698862e-06	1.67526636735241e-05	0.000363240101707228	61.4370065018473	0.0100950068155099	0.0986758870633484
PTBP1	ENSG00000011304	UP	tf	31	55	86	2.06600471875478e-06	1.70791275981623e-05	0.000387596899224806	4360.15421032378	0.227455739265737	0.290992574827709
MBTPS2	ENSG00000012174	-	tf	5	3	8	2.06412407862661e-06	1.6853175138196e-05	0.000303214069132808	16.849970546215	0.0157782613476915	0.0496824720899728
NR1H4	ENSG00000012504	-	tf	2	1	3	2.06368958806692e-06	1.64203612479475e-05	0.000337609723160027	0	0.00435258950857917	0.0542700599763527
SLC30A9	ENSG00000014824	-	tf	3	3	6	2.06455875218069e-06	1.68987427335406e-05	0.000332225913621262	3.81522681928875	0.0126913844525548	0.0582825232731235
ISL1	ENSG00000016082	-	tf	13	2	15	2.06500640151984e-06	1.68956020747799e-05	0.000346740638002774	472.195034602165	0.0083165554362334	0.137617825129775
SNAI2	ENSG00000019549	UP	tf	4	17	21	2.06424764366131e-06	1.70677590032429e-05	0.000364298724954463	73.5689759702485	0.127912395960056	0.092135162497935
ZFP64	ENSG00000020256	-	tf	26	70	96	2.06554383703685e-06	1.71191837573185e-05	0.000371195248700817	4841.18379504822	0.256940392679675	0.197914575998572
RUNX3	ENSG00000020633	DOWN	tf	12	27	39	2.06432008521513e-06	1.70412910482098e-05	0.000351988736360436	423.157608829569	0.119453757709221	0.0919154522822483
HSF2	ENSG00000025156	-	tf	6	1	7	2.06537745805735e-06	1.68839062605524e-05	0.000337609723160027	228.38689328423	0.00766085635246217	0.0691180992983045
PHF20	ENSG00000025293	UP	tf	21	9	30	2.0657827870715e-06	1.69379562661969e-05	0.000382116927779901	325.521148157742	0.0443076386511487	0.249801899532914
NR1H3	ENSG00000025434	-	tf	13	10	23	2.06509595468353e-06	1.70407102568035e-05	0.000377786173026067	623.992590190471	0.0729107782002202	0.135157246193667
NCAPH2	ENSG00000025770	-	tf	3	4	7	2.0650362517114e-06	1.69190423822012e-05	0.000352982703847511	42.744671861393	0.0388051751694131	0.0633875633581572
BCLAF1	ENSG00000029363	-	tf	22	22	44	2.06597057231517e-06	1.69623774468229e-05	0.000368188512518409	826.192487072794	0.0977999932075444	0.233883990226469
IKZF2	ENSG00000030419	-	tf	0	1	1	6.82449447557172e-07	1.66228930483061e-05	0.000278086763070078	0	0.00849184151899933	0
ZZZ3	ENSG00000036549	-	tf	7	1	8	2.06477615761675e-06	1.68016398400484e-05	0.000329706561160567	20.2968262648449	0.0114517185362238	0.0773423708493062
BARX2	ENSG00000043039	-	tf	2	3	5	2.06428173317094e-06	1.69566249533693e-05	0.000317460317460317	20.459686919142	0.021245196512466	0.0459578416519561
ZIC2	ENSG00000043355	UP	tf	6	15	21	2.06514713140738e-06	1.70244641549907e-05	0.00034965034965035	103.473380274753	0.10446278013947	0.111617671723419
MXD1	ENSG00000059728	-	tf	26	1	27	2.06594496322618e-06	1.64807093297296e-05	0.000344827586206897	17.3698442013595	0.00365539130693022	0.222711672964631
PRDM6	ENSG00000061455	-	tf	8	5	13	2.06446072157031e-06	1.68188775081151e-05	0.000336587007741501	2159.82417443342	0.0168344935604972	0.0889089029969867
BICRA	ENSG00000063169	-	tf	2	2	4	2.06275307401777e-06	1.69024559268462e-05	0.00033921302578019	7.78301837207273	0.0137447877462675	0.045178817464263
U2AF2	ENSG00000063244	-	tf	20	12	32	2.06608155237104e-06	1.69488652734699e-05	0.000364431486880466	1636.27054899893	0.0565430657250077	0.186157485493278
INTS13	ENSG00000064102	-	tf	5	8	13	2.06531773880753e-06	1.7013747107663e-05	0.000336813742000674	1838.24440555744	0.0539839116245122	0.0626762479564659
RFXANK	ENSG00000064490	UP	tf	27	20	47	2.06629500907104e-06	1.69949524991078e-05	0.00038550501156515	2018.65857359347	0.0987923691567894	0.283918675987855
DDX20	ENSG00000064703	-	tf	4	7	11	2.06417520719159e-06	1.69144635577883e-05	0.000318369945877109	46.5188544711255	0.0308752260511937	0.023254369142405
HMG20B	ENSG00000064961	-	tf	4	2	6	2.06509169007104e-06	1.69920647057824e-05	0.000355745286374956	610.736415242101	0.009984342497227	0.0746939989698026
ZNF76	ENSG00000065029	-	tf	2	1	3	2.06751682958699e-06	6.83013455365071e-07	0.000265957446808511	1.91166368641401	0.0014641972180251	0.00764346369983466
NFYC	ENSG00000066136	-	tf	7	17	24	2.06486142714962e-06	1.70250438394879e-05	0.000379506641366224	463.756233786506	0.100596576952064	0.107260197190431
SPI1	ENSG00000066336	-	tf	0	1	1	6.82449447557172e-07	1.68361505825308e-05	0.000232937339855579	0	0.000475280202489594	0
KLF6	ENSG00000067082	-	tf	3	5	8	2.06393662888975e-06	1.70233049044141e-05	0.000333667000333667	207.118289782725	0.022908395134348	0.0553839619891319
CBFB	ENSG00000067955	-	tf	6	2	8	2.06496375988601e-06	1.66611129623459e-05	0.000324359390204346	88.5440261640479	0.00463296982843427	0.0403184892904988
HDAC4	ENSG00000068024	-	tf	12	2	14	2.06542011677885e-06	1.68248199744263e-05	0.000340715502555366	16.8685424541663	0.00770173305286257	0.184385313747568
TFE3	ENSG00000068323	UP	tf	12	14	26	2.06550970583011e-06	1.69955301755638e-05	0.000368459837877671	306.268829955614	0.0949017619429307	0.176314113831731
PITX1	ENSG00000069011	-	tf	28	2	30	2.06608582107284e-06	1.68118086143707e-05	0.000370233246945576	226.365258135767	0.0107719904532025	0.290681846763838
RORA	ENSG00000069667	-	tf	56	6	62	2.06579985704665e-06	1.68565841817814e-05	0.000376222723852521	4198.13478478714	0.0126747846573629	0.447092914279273
HES2	ENSG00000069812	-	tf	5	1	6	2.06513433698862e-06	1.69250558526843e-05	0.000343878954607978	10.4402752209368	0.00997037708270333	0.084966211342435
TRIP13	ENSG00000071539	-	tf	132	7	139	2.06688865050773e-06	1.66861338227933e-05	0.000388802488335925	4172.38234477591	0.00919484553836869	0.793484412018869
TCF3	ENSG00000071564	-	tf	3	4	7	2.06368958806692e-06	1.6841254336623e-05	0.000323206205559147	20.280605703012	0.0131616396814179	0.0477353818940032
MBD3	ENSG00000071655	UP	tf	6	5	11	2.06561636959661e-06	1.69897551776279e-05	0.000349406009783368	118.388214489447	0.0449797170774386	0.113443124553771
SREBF1	ENSG00000072310	-	tf	3	2	5	2.06228513566743e-06	1.66170923411821e-05	0.000272851296043656	4.11263986995764	0.00309256270898347	0.00602841309002499
SMC1A	ENSG00000072501	-	tf	2	12	14	2.06353628212668e-06	1.69307869429771e-05	0.000323729362253156	836.457317618886	0.0424507575880234	0.0204070065689519
NFATC3	ENSG00000072736	-	tf	4	6	10	2.06507889633923e-06	1.69325070269904e-05	0.000348675034867503	170.772838634008	0.026437462267459	0.0518566184128426
SMARCE1	ENSG00000073584	-	tf	24	20	44	2.06597910881925e-06	1.69548999660902e-05	0.000385059684251059	2965.42648785955	0.0672655555755921	0.237765808457495
EED	ENSG00000074266	-	tf	3	4	7	2.06419225060945e-06	1.66328465453578e-05	0.000334224598930481	21.1066170932124	0.0153971901827904	0.0478587729530715
PAX2	ENSG00000075891	-	tf	2	7	9	2.06334893912914e-06	1.68881833381183e-05	0.000327653997378768	7.48483604845105	0.0389250726242255	0.0321865160926291
FGFR1	ENSG00000077782	-	tf	1	5	6	2.06297009931138e-06	1.6826518593303e-05	0.00032520325203252	6.13587930531286	0.0275484994170076	0.0259913218407725
CBFA2T2	ENSG00000078699	-	tf	7	1	8	2.06520684079114e-06	1.65098233448902e-05	0.000346740638002774	14.4223526380678	0.00280713558997956	0.0732785980817159
XRCC5	ENSG00000079246	-	tf	2	7	9	2.06390255077716e-06	1.68930333130617e-05	0.000300480769230769	518.323614409908	0.0286277153784147	0.0104249479493621
CCNT2	ENSG00000082258	-	tf	3	5	8	2.06483158201201e-06	1.69216190605117e-05	0.000317258883248731	62.2633921092185	0.0374435510187141	0.0321436158049221
COBLL1	ENSG00000082438	-	tf	54	2	56	2.06668788466228e-06	1.68668195924976e-05	0.000398089171974522	283.691863754863	0.014365377069917	0.544079215771373
PALB2	ENSG00000083093	-	tf	0	1	1	6.82449447557172e-07	6.83013455365071e-07	0.000257135510413988	0	0.00479964773107765	0
ZNF324	ENSG00000083812	-	tf	1	1	2	2.06204699405099e-06	1.66002656042497e-05	0.000308832612723904	0	0.00172428921530767	0.0338723818526176
ZNF264	ENSG00000083844	-	tf	4	1	5	2.0696777718677e-06	6.83013455365071e-07	0.000354233085370174	1.37780472976127	0.00715980389265936	0.084287519414999
REST	ENSG00000084093	-	tf	0	2	2	6.82449447557172e-07	1.67993817827504e-05	0.000273972602739726	0	0.00969283809517599	0
ATRX	ENSG00000085224	-	tf	1	5	6	2.06335745398197e-06	1.69330804659984e-05	0.000312891113892365	26.061175421155	0.0294589999312125	0.0186071916291926
ZNF213	ENSG00000085644	UP	tf	24	3	27	2.06591935477207e-06	1.67945854256588e-05	0.000378787878787879	54.2653440419806	0.0182165791354723	0.312673295220468
ATXN7L3	ENSG00000087152	-	tf	4	2	6	2.06420503335755e-06	1.67965600644988e-05	0.000312793243665937	3.46302887239299	0.0129831811860567	0.0519335464263387
RFX2	ENSG00000087903	UP	tf	4	2	6	2.06424338255178e-06	1.69256287871094e-05	0.000321027287319422	47.7020379823629	0.00957915979265272	0.0511633297905511
XRN2	ENSG00000088930	-	tf	2	1	3	2.06782464846981e-06	6.83013455365071e-07	0.000321853878339234	0.616537504960713	0.00409620563863052	0.0404882338799831
BRPF3	ENSG00000096070	-	tf	2	1	3	2.06773913403085e-06	6.83013455365071e-07	0.000317057704502219	0.562735982998299	0.0038327650668481	0.0384915710430239
ZNF184	ENSG00000096654	-	tf	6	3	9	2.06464826652132e-06	1.67982529816899e-05	0.000341296928327645	216.033040841128	0.0168180105922249	0.090197887908729
SETD1A	ENSG00000099381	-	tf	5	2	7	2.06500213727721e-06	1.69256287871094e-05	0.000335232986925913	49.7819379879408	0.0112973151881354	0.102535134677424
CBX7	ENSG00000100307	-	tf	9	3	12	2.06584253321875e-06	1.69345142334592e-05	0.000360230547550432	84.0486360832887	0.0208687995704225	0.138054207102288
PHF5A	ENSG00000100410	-	tf	4	9	13	2.06413259987822e-06	1.6995819028519e-05	0.000333889816360601	195.315750604648	0.037032563654946	0.0313591321768896
ZBED4	ENSG00000100426	-	tf	75	4	79	2.06658965175898e-06	1.68350168350168e-05	0.000390930414386239	1496.45586735061	0.0111949751114838	0.592679720187686
NFKBIA	ENSG00000100906	DOWN	tf	44	4	48	2.0664359146562e-06	1.6739203213927e-05	0.000383582662063675	1743.61166367075	0.0124822913905889	0.347874094006485
ZMYND8	ENSG00000101040	-	tf	3	3	6	2.06408999432375e-06	1.69284940411701e-05	0.000331235508446505	25.0158843478949	0.020280568249294	0.0476131834518631
NFATC2	ENSG00000101096	-	tf	1	1	2	2.0630977825825e-06	1.65011055740735e-05	0.000270562770562771	45.5974737650693	0.000475280202489594	0.0118935233086157
DIDO1	ENSG00000101191	-	tf	5	1	6	2.06508316089889e-06	1.68574366581818e-05	0.000328083989501312	25.116297130768	0.00623178373107725	0.0597936466868617
GMEB2	ENSG00000101216	-	tf	0	1	1	6.82449447557172e-07	1.692419652377e-05	0.000244319569997557	0	0.00102561104937509	0
STAG2	ENSG00000101972	-	tf	2	5	7	2.06479747433973e-06	1.6839836316791e-05	0.000331895121141719	89.0893887314653	0.0279084766156348	0.0295151815055396
ELF4	ENSG00000102034	-	tf	0	1	1	6.82449447557172e-07	1.66228930483061e-05	0.000278086763070078	0	0.00849184151899933	0
TAZ	ENSG00000102125	-	tf	5	1	6	2.06477615761675e-06	1.62961997262238e-05	0.00036563071297989	1.07655817528279	0.00849184151899933	0.102809634688273
GATA1	ENSG00000102145	-	tf	0	1	1	6.82449447557172e-07	1.66228930483061e-05	0.000278086763070078	0	0.00849184151899933	0
KLF8	ENSG00000102349	-	tf	0	1	1	6.82449447557172e-07	1.71042504062259e-05	0.000279563880346659	0	0.00978700574019696	0
SUPT20H	ENSG00000102710	-	tf	9	4	13	2.06486995449027e-06	1.68344500185179e-05	0.000337723741979061	266.687780481124	0.0107821673048727	0.088150040741048
ZNF629	ENSG00000102870	-	tf	0	3	3	6.82449447557172e-07	1.66245511371193e-05	0.000288683602771363	0	0.0145239042392351	0
CENPT	ENSG00000102901	-	tf	63	2	65	2.06660246421678e-06	1.64571127641367e-05	0.000384763370527126	1229.65323988216	0.00741018868994305	0.518375012321556
CTCF	ENSG00000102974	-	tf	1	3	4	2.06203849001045e-06	1.70253336965405e-05	0.00032488628979857	0.403735568283158	0.0150251090775721	0.0338723818526176
UBE2I	ENSG00000103275	-	tf	41	2	43	2.0663761341822e-06	1.68841913316562e-05	0.000388651379712398	1325.78963537562	0.0216336301218594	0.419041419756865
NBN	ENSG00000104320	-	tf	1	3	4	2.06185567010309e-06	1.66234457078263e-05	0.000298418382572366	5.19213029700576	0.0183098458902986	0.00461918919040635
HNRNPL	ENSG00000104824	-	tf	8	7	15	2.06543291473893e-06	1.70235947022573e-05	0.000337154416722859	242.110777814495	0.0478314417065131	0.0814172517884234
SNRNP70	ENSG00000104852	-	tf	3	1	4	2.06320419738262e-06	1.62964652966772e-05	0.000331564986737401	0.126937851163857	0.00849184151899933	0.0746947917756162
ERCC2	ENSG00000104884	-	tf	5	2	7	2.06540305307879e-06	1.68850466027286e-05	0.000361663652802893	31.2603532397652	0.0189086679300665	0.106085236183947
HNRNPUL1	ENSG00000105323	-	tf	10	5	15	2.06461416490486e-06	1.68477803049448e-05	0.000329055610398157	85.5451052655586	0.017623392685843	0.062393185903195
ZNF175	ENSG00000105497	UP	tf	19	6	25	2.06501066578009e-06	1.68973150166439e-05	0.000333222259246918	917.267198227726	0.0160443174547497	0.117920361457352
KLF1	ENSG00000105610	-	tf	0	1	1	6.82449447557172e-07	1.66228930483061e-05	0.000278086763070078	0	0.00849184151899933	0
ETV2	ENSG00000105672	-	tf	0	1	1	6.82449447557172e-07	1.68480641574283e-05	0.000239406272444338	0	0.00139149236071566	0
PBX4	ENSG00000105717	-	tf	0	2	2	6.82449447557172e-07	6.83578396188367e-07	0.000266808964781217	0	0.00690413889476517	0
ZNF574	ENSG00000105732	-	tf	1	1	2	2.06725611029225e-06	6.83013455365071e-07	0.000275558004960044	0.122222222222222	0.00409620563863052	0.00357881946222125
ZNF85	ENSG00000105750	UP	tf	4	1	5	2.06374495414359e-06	1.66997879126935e-05	0.000312989045383412	4.01831888207473	0.00297917637844581	0.0585118495755815
HOXA1	ENSG00000105991	-	tf	4	1	5	2.06349370118548e-06	1.67689573062347e-05	0.000307314074984634	7.87628980347997	0.00303105247149418	0.0488918867946071
HOXA6	ENSG00000106006	-	tf	2	1	3	2.06753392823176e-06	6.83013455365071e-07	0.000311720698254364	0	0.00574686968380058	0.0466731471761543
NRF1	ENSG00000106459	-	tf	1	1	2	2.06204699405099e-06	1.68636907873657e-05	0.000334224598930481	0	0.00968911819902078	0.0338723818526176
AHR	ENSG00000106546	-	tf	0	1	1	6.82449447557172e-07	1.71723936599523e-05	0.000266880170803309	0	0.00360784264482609	0
GLIS3	ENSG00000107249	-	tf	3	1	4	2.06360015683361e-06	1.62964652966772e-05	0.00033167495854063	0.292161277854876	0.00849184151899933	0.060996802426193
SETX	ENSG00000107290	-	tf	9	5	14	2.06492112001322e-06	1.68197261748579e-05	0.000368867576540022	27.5537369163888	0.0364828673913648	0.129423771419871
ZMIZ1	ENSG00000108175	-	tf	3	1	4	2.06431582380652e-06	1.67681137548837e-05	0.000301659125188537	1.85310330906851	0.00747938444074717	0.0431207450347762
CBX1	ENSG00000108468	-	tf	2	3	5	2.06388125252825e-06	1.69431219396486e-05	0.000305903946160905	17.5769965284765	0.0157389697503911	0.0266663563232379
DDX5	ENSG00000108654	-	tf	13	4	17	2.0652196361083e-06	1.69118890580078e-05	0.000322164948453608	107.360486854734	0.0240345001907691	0.0828054791655372
MLX	ENSG00000108788	-	tf	0	1	1	6.82449447557172e-07	1.67560321715818e-05	0.000238834487700024	0	0.000747510732818322	0
NSD2	ENSG00000109685	-	tf	7	4	11	2.06547130957077e-06	1.67869733087124e-05	0.000368188512518409	72.9042602284207	0.0130555713973366	0.0973972038085921
GLI1	ENSG00000111087	UP	tf	22	1	23	2.06609862728407e-06	1.67204507833531e-05	0.000355366027007818	44.754031368831	0.00602344550446972	0.250607578491902
SRSF9	ENSG00000111786	-	tf	9	2	11	2.06419225060945e-06	1.63102868979465e-05	0.000327011118378025	4.23577211990705	0.0108335492835171	0.124192692088345
MCM3	ENSG00000112118	-	tf	47	3	50	2.06629500907104e-06	1.67771160137572e-05	0.000378644452858766	2901.43584012328	0.00589768099247021	0.386804701436914
BACH2	ENSG00000112182	DOWN	tf	10	3	13	2.06475910455527e-06	1.68002284831074e-05	0.000338983050847458	30.5878430577156	0.0116810633707623	0.108779583969386
TFEB	ENSG00000112561	-	tf	27	2	29	2.06568464018872e-06	1.6465512983057e-05	0.00034106412005457	38.5928013038063	0.0139755105609515	0.260022919321397
SMAD5	ENSG00000113658	-	tf	0	3	3	6.82449447557172e-07	1.72497067549852e-05	0.000299222022740874	0	0.0264137880697709	0
FOXP1	ENSG00000114861	-	tf	1	2	3	2.06203849001045e-06	1.69932197053376e-05	0.000322061191626409	0	0.0107398970997718	0.0338723818526176
GTF3C2	ENSG00000115207	-	tf	4	4	8	2.06361719075665e-06	1.68418216114255e-05	0.000318066157760814	100.71845819729	0.0214560365253279	0.0248808257947807
PCGF1	ENSG00000115289	-	tf	2	1	3	2.06484010910615e-06	1.68636907873657e-05	0.000316555872111428	165.871490132513	0.00968911819902078	0.0116955806828355
STAT1	ENSG00000115415	-	tf	0	1	1	6.82449447557172e-07	1.67985351677334e-05	0.000269179004037685	0	0.0082286408771509	0
ORC2	ENSG00000115942	-	tf	5	4	9	2.0641879897286e-06	1.68321831341525e-05	0.000345423143350605	126.263815442502	0.0207329252438574	0.0541033327633249
ATF2	ENSG00000115966	-	tf	2	1	3	2.0635447985258e-06	1.68231216984624e-05	0.000314267756128221	5.536437590731	0.00360784264482609	0.0457659051612333
NFE2L2	ENSG00000116044	-	tf	0	1	1	6.82449447557172e-07	1.66228930483061e-05	0.000278086763070078	0	0.00849184151899933	0
EBNA1BP2	ENSG00000117395	-	tf	2	1	3	2.06350221723313e-06	1.62961997262238e-05	0.000325097529258778	0.378732775521363	0.00849184151899933	0.0317041137353806
STAG1	ENSG00000118007	-	tf	1	1	2	2.06851757619385e-06	6.83013455365071e-07	0.000299222022740874	0	0.00409620563863052	0.0186071916291926
MYB	ENSG00000118513	-	tf	2	2	4	2.06460563967677e-06	1.6959500712299e-05	0.000314169022934339	64.9716054717847	0.018460377659255	0.0368993117171196
KLF9	ENSG00000119138	-	tf	1	7	8	2.06308501354415e-06	1.68967439974317e-05	0.000309501702259362	4.66633426170801	0.030672835906673	0.0118935233086157
CPSF3	ENSG00000119203	-	tf	1	1	2	2.06205549816168e-06	1.62964652966772e-05	0.000322061191626409	0	0.00849184151899933	0.0338723818526176
DNMT3A	ENSG00000119772	-	tf	9	1	10	2.06453744038648e-06	1.66761164659974e-05	0.000333889816360601	3.13794392088373	0.00534268688526945	0.146695212926935
ZNF549	ENSG00000121406	-	tf	2	1	3	2.06277009395918e-06	1.63826998689384e-05	0.000326370757180157	0.329175357545504	0.00750082983146222	0.045178817464263
NFE2	ENSG00000123405	-	tf	1	2	3	2.06427321068798e-06	1.69073141040814e-05	0.000301023479831427	53.9695888234234	0.0136191531877653	0.010907989876347
HJURP	ENSG00000123485	-	tf	92	1	93	2.06617119881319e-06	1.66997879126935e-05	0.000371195248700817	1436.75086156241	0.00298767747428493	0.599492411763984
BATF3	ENSG00000123685	-	tf	2	1	3	2.0635447985258e-06	1.66961632216917e-05	0.000298418382572366	64.865983759431	0.00592578836099737	0.0283816370910145
AGO2	ENSG00000123908	-	tf	4	2	6	2.06369810573151e-06	1.68120912560313e-05	0.000332115576220525	9.32655814235187	0.0122125397093592	0.0497873483110953
CTCFL	ENSG00000124092	-	tf	1	4	5	2.06296158765524e-06	1.69871577087722e-05	0.000338638672536404	0.303606466016321	0.035955923776035	0.0259913218407725
NCOA3	ENSG00000124151	-	tf	6	2	8	2.06469515808338e-06	1.68262354663391e-05	0.000308071472581639	76.7967166530255	0.0202482548484444	0.049190096243434
HIF3A	ENSG00000124440	-	tf	2	2	4	2.06407295259444e-06	1.69256287871094e-05	0.000324675324675325	1.80638661463786	0.0184622186017027	0.0515456568613279
SOX4	ENSG00000124766	-	tf	0	1	1	6.82449447557172e-07	1.66228930483061e-05	0.000278086763070078	0	0.00849184151899933	0
ZNF133	ENSG00000125846	UP	tf	57	1	58	2.06672205481774e-06	1.66237220513673e-05	0.000395882818685669	1296.80687176348	0.00137405460815125	0.51121408145692
ZNF436	ENSG00000125945	-	tf	17	1	18	2.06568464018872e-06	1.64728362929529e-05	0.000340136054421769	1280.37794137576	0.000414249928420179	0.14976639726521
ZBTB1	ENSG00000126804	-	tf	16	1	17	2.06994338704836e-06	6.83013455365071e-07	0.000321853878339234	5.65712476333387	0.0082228865552768	0.117470558459945
ATF4	ENSG00000128272	-	tf	5	5	10	2.06379180468274e-06	1.68870425722343e-05	0.000342348510783978	306.286740839327	0.0257996950966139	0.0647563960935662
MYOD1	ENSG00000129152	-	tf	0	2	2	6.82449447557172e-07	1.66237220513673e-05	0.000282007896221094	0	0.0103388209354243	0
JUND	ENSG00000130522	-	tf	0	1	1	6.82449447557172e-07	1.70537876462362e-05	0.000248015873015873	0	0.00122652229985653	0
HBZ	ENSG00000130656	-	tf	0	1	1	6.82449447557172e-07	6.83013455365071e-07	0.000269978401727862	0	0.0082228865552768	0
ZNF317	ENSG00000130803	-	tf	3	2	5	2.0643967935789e-06	1.68268017297952e-05	0.000332225913621262	6.44092383060349	0.0143589473484148	0.0603000139558015
DNMT1	ENSG00000130816	-	tf	3	1	4	2.0650362517114e-06	1.69917759804255e-05	0.000348675034867503	550.33163366047	0.00224805558077243	0.0633875633581572
ZNF341	ENSG00000131061	-	tf	0	3	3	6.82449447557172e-07	1.72726487606875e-05	0.000304878048780488	0	0.0259063888225778	0
APC	ENSG00000134982	-	tf	1	1	2	2.06296584347453e-06	1.66997879126935e-05	0.000300210147102972	0	0.00298767747428493	0.0259913218407726
TBX3	ENSG00000135111	-	tf	1	1	2	2.06203849001045e-06	1.69917759804255e-05	0.000307408545957578	0	0.00224805558077243	0.0338723818526176
ZFHX3	ENSG00000140836	-	tf	6	1	7	2.06538598966068e-06	1.63813580145794e-05	0.000336927223719677	32.6337409335692	0.00149769998133783	0.109886721780307
FOXK2	ENSG00000141568	-	tf	2	5	7	2.06358738157588e-06	1.68830511049957e-05	0.000318674314850223	5.04746668129345	0.0347097249989202	0.0248290593143718
ZIM3	ENSG00000141946	-	tf	0	1	1	6.82449447557172e-07	1.7039548792748e-05	0.000264830508474576	0	0.00592578836099737	0
PARP1	ENSG00000143799	-	tf	1	1	2	2.06205549816168e-06	1.62964652966772e-05	0.000322061191626409	0	0.00849184151899933	0.0338723818526176
NFIB	ENSG00000147862	-	tf	2	1	3	2.06260416151016e-06	1.62961997262238e-05	0.000301114122252334	0.112998468785945	0.00849184151899933	0.0237443805252959
FOXO1	ENSG00000150907	-	tf	1	1	2	2.06247228552866e-06	1.68084176555619e-05	0.000270051309748852	0	0.00335578782964093	0.00851348326033617
HHEX	ENSG00000152804	-	tf	1	1	2	2.06204699405099e-06	1.6826518593303e-05	0.000323206205559147	0	0.0125119679319899	0.0338723818526176
CEBPG	ENSG00000153879	-	tf	1	2	3	2.06699972922304e-06	6.83578396188367e-07	0.000286204922724671	0.988973923882463	0.0107339263467415	0.00461918919040635
L3MBTL4	ENSG00000154655	-	tf	1	1	2	2.06319994057984e-06	1.66173684735285e-05	0.000282565696524442	0	0.00225245113880941	0.0157015004858363
CREB3L1	ENSG00000157613	-	tf	1	1	2	2.06314886031657e-06	1.62961997262238e-05	0.000308928019771393	0	0.00849184151899933	0.0203976781237352
AUTS2	ENSG00000158321	-	tf	1	1	2	2.06868018204386e-06	6.83013455365071e-07	0.000288018433179724	1.38367662597447	0.00409620563863052	0.00801753444145999
ARHGAP35	ENSG00000160007	-	tf	11	1	12	2.06505757380516e-06	1.66121235277506e-05	0.000322476620445018	2.70724836667201	0.00467390292504706	0.140492805741569
ZNF394	ENSG00000160908	-	tf	1	2	3	2.06082313397617e-06	1.67641783038004e-05	0.000270343336036767	0	0.00463223597301434	0.00425379182295153
ZNF22	ENSG00000165512	UP	tf	1	1	2	2.06247228552866e-06	1.669727834363e-05	0.000287852619458837	0.177744836521917	0.00477418208834515	0.0237022648860526
ZNF528	ENSG00000167555	UP	tf	5	1	6	2.06490832839476e-06	1.68262354663391e-05	0.000332115576220525	838.725989007267	0.0125119679319899	0.0763913537767027
PRDM10	ENSG00000170325	-	tf	1	2	3	2.06308501354415e-06	1.68251030537562e-05	0.000292568753657109	0.179162809068931	0.0120996841638254	0.0118935233086157
ZNF692	ENSG00000171163	-	tf	1	1	2	2.0669270994812e-06	6.83013455365071e-07	0.000260281103591879	1.80675851925852	0.00145690771918174	0.00446312441809091
HDAC3	ENSG00000171720	-	tf	1	1	2	2.06296584347453e-06	1.6795995834593e-05	0.000302846759539673	0	0.00476029463077994	0.0259913218407726
FOXG1	ENSG00000176165	-	tf	7	1	8	2.06543291473893e-06	1.68259523489029e-05	0.000361663652802893	0.384313017692641	0.0125119679319899	0.122897445849121
ZNF366	ENSG00000178175	-	tf	0	1	1	6.82449447557172e-07	1.7139723022076e-05	0.000257400257400257	0	0.00238858743188814	0
ASCL2	ENSG00000183734	-	tf	0	1	1	6.82449447557172e-07	1.66228930483061e-05	0.000278086763070078	0	0.00849184151899933	0
ZNF512B	ENSG00000196700	-	tf	0	1	1	6.82449447557172e-07	1.66228930483061e-05	0.000278086763070078	0	0.00849184151899933	0
ZNF239	ENSG00000196793	-	tf	1	1	2	2.06178765236611e-06	1.6301247045399e-05	0.000260078023407022	0	0.00149043582097754	0.00446312441809091
ZSCAN16	ENSG00000196812	-	tf	1	1	2	2.06248504698341e-06	1.62961997262238e-05	0.000290107339715695	0	0.00849184151899933	0.00851348326033617
KDM7A	ENSG00000006459	-	tf	3	0	3	2.06811545047691e-06	6.82449447557172e-07	0.000279329608938548	0	1.23304992142968e-18	0.0143495055292968
WIZ	ENSG00000011451	DOWN	tf	97	0	97	2.10877482291563e-06	6.82449447557172e-07	0.000371195248700817	0	3.24421740459084e-17	0.384381711401602
PDK4	ENSG00000004799	-	target	2	0	2	2.06930516871045e-06	6.82449447557172e-07	0.00030826140567201	0	8.0736227726853e-19	0.0459520131442905
ALDH3B1	ENSG00000006534	-	target	1	0	1	2.06829510434549e-06	6.82449447557172e-07	0.000284981476204047	0	4.03681138634265e-19	0.0203976781237352
TBPL1	ENSG00000028839	-	tf	3	0	3	2.0701790704896e-06	6.82449447557172e-07	0.000332225913621262	0	1.23304992142968e-18	0.0572969898408547
NFE2L3	ENSG00000050344	-	tf	2	0	2	2.06901403205317e-06	6.82449447557172e-07	0.000315556958030925	0	8.0736227726853e-19	0.0463889999645077
HDAC9	ENSG00000048052	-	tf	51	0	51	2.07113092032774e-06	6.82449447557172e-07	0.000367782272894446	0	1.23023971153888e-17	0.443225307917654
YBX3	ENSG00000060138	-	tf	1	0	1	2.06571024282424e-06	6.82449447557172e-07	0.000251698968034231	0	4.03681138634265e-19	0.00393167829502231
MCM2	ENSG00000073111	UP	tf	14	0	14	2.07102797544589e-06	6.82449447557172e-07	0.000352858151023289	0	7.22198049422315e-18	0.17409581630571
ALDH3A2	ENSG00000072210	-	target	2	0	2	2.06858175965976e-06	6.82449447557172e-07	0.000289939112786315	0	8.0736227726853e-19	0.0227804048256192
NUFIP1	ENSG00000083635	-	tf	10	0	10	2.06990911029097e-06	6.82449447557172e-07	0.000335683115139308	0	5.51922991757854e-18	0.0772987408077852
TDRD3	ENSG00000083544	-	tf	10	0	10	2.06990911029097e-06	6.82449447557172e-07	0.000342348510783978	0	5.51922991757854e-18	0.112653164722706
TCOF1	ENSG00000070814	-	tf	2	0	2	2.069669204771e-06	6.82449447557172e-07	0.000301568154402895	0	8.0736227726853e-19	0.0241807434185018
ZNF532	ENSG00000074657	-	tf	3	0	3	2.06858603869911e-06	6.82449447557172e-07	0.000288933834151979	0	1.23304992142968e-18	0.0403971741157303
ZNF302	ENSG00000089335	-	tf	3	0	3	2.06930088669543e-06	6.82449447557172e-07	0.000289855072463768	0	1.23304992142968e-18	0.0326056648247926
ZNF586	ENSG00000083828	UP	tf	9	0	9	2.07018764180785e-06	6.82449447557172e-07	0.000355239786856128	0	0	0.147831353865655
DLD	ENSG00000091140	DOWN	target	39	0	39	2.07145697998144e-06	6.82449447557172e-07	0.000362581580855693	0	3.96523025666053e-18	0.316801384013476
CBX5	ENSG00000094916	-	tf	7	0	7	2.0701790704896e-06	6.82449447557172e-07	0.000322164948453608	0	3.61099024711157e-18	0.0387307387431106
PSMB5	ENSG00000100804	-	tf	8	0	8	2.06964778733955e-06	6.82449447557172e-07	0.000323939099449304	0	3.22944910907412e-18	0.100255927027878
GTF3C1	ENSG00000077235	-	tf	35	0	35	2.07145697998144e-06	6.82449447557172e-07	0.000368867576540022	0	5.49139480881035e-18	0.294788364598824
ZNF510	ENSG00000081386	-	tf	10	0	10	2.07107515724638e-06	6.82449447557172e-07	0.000345303867403315	0	5.51922991757854e-18	0.134634443168124
ZNF416	ENSG00000083817	UP	tf	4	0	4	2.06944648514862e-06	6.82449447557172e-07	0.000330469266358229	0	1.61472455453706e-18	0.0796072139676632
DICER1	ENSG00000100697	-	tf	7	0	7	2.06995624112506e-06	6.82449447557172e-07	0.000361271676300578	0	3.61099024711157e-18	0.124452640713831
MCM5	ENSG00000100297	-	tf	15	0	15	2.07030336155157e-06	6.82449447557172e-07	0.000326583932070542	0	5.58661142811931e-19	0.1402438882691
PIAS4	ENSG00000105229	-	tf	20	0	20	2.07004193904969e-06	6.82449447557172e-07	0.000337268128161889	0	1.10384598351571e-17	0.19781429074903
NFATC4	ENSG00000100968	-	tf	7	0	7	2.07064202326573e-06	6.82449447557172e-07	0.000333889816360601	0	3.61099024711157e-18	0.11609461582449
MAPK3	ENSG00000102882	-	tf	15	0	15	2.07094648467189e-06	6.82449447557172e-07	0.000355998576005696	0	5.58661142811931e-19	0.135922299410402
ZNF174	ENSG00000103343	-	tf	8	0	8	2.07038480171925e-06	6.82449447557172e-07	0.000341413451689997	0	3.22944910907412e-18	0.118354632602357
ZNF419	ENSG00000105136	UP	tf	16	0	16	2.07065917364134e-06	6.82449447557172e-07	0.000342817963661296	0	6.45889821814824e-18	0.165948948233289
HOXA13	ENSG00000106031	-	tf	6	0	6	2.06978915057923e-06	6.82449447557172e-07	0.000344234079173838	0	2.46609984285936e-18	0.114018360334361
GCK	ENSG00000106633	-	target	11	0	11	2.07076208186137e-06	6.82449447557172e-07	0.000340947834981248	0	2.08482569496175e-18	0.154669070514155
STN1	ENSG00000107960	-	tf	26	0	26	2.0712681960911e-06	6.82449447557172e-07	0.000353731871241599	0	9.10131709536255e-18	0.249152739485893
FOXJ2	ENSG00000065970	-	tf	6	0	6	2.06899262817927e-06	6.82449447557172e-07	0.000295508274231678	0	2.46609984285936e-18	0.0405625971215395
GAPDH	ENSG00000111640	UP	target	60	0	60	2.08184134703462e-06	6.82449447557172e-07	0.000373134328358209	0	2.23464457124773e-18	0.383604542240409
CREBL2	ENSG00000111269	-	tf	9	0	9	2.0702690728714e-06	6.82449447557172e-07	0.000323939099449304	0	0	0.0641611188262332
PGK1	ENSG00000102144	-	target	6	0	6	2.07015335696068e-06	6.82449447557172e-07	0.000363901018922853	0	2.46609984285936e-18	0.108865086214316
ZNF582	ENSG00000018869	-	tf	7	0	7	2.0700676498108e-06	6.82449447557172e-07	0.000333555703802535	0	3.61099024711157e-18	0.114495244678993
MEOX2	ENSG00000106511	-	tf	6	0	6	2.0692109684735e-06	6.82449447557172e-07	0.000303859009419629	0	2.46609984285936e-18	0.066694083213139
SNAPC2	ENSG00000104976	-	tf	6	0	6	2.06964778733955e-06	6.82449447557172e-07	0.000312989045383412	0	2.46609984285936e-18	0.0540848010969066
OTX1	ENSG00000115507	-	tf	85	0	85	2.11390569443916e-06	6.82449447557172e-07	0.000368867576540022	0	3.63164595254975e-17	0.306327916414229
TOP2B	ENSG00000077097	-	tf	5	0	5	2.06929660469813e-06	6.82449447557172e-07	0.000336021505376344	0	2.75961495878927e-18	0.066213699314926
TPI1	ENSG00000111669	-	target	7	0	7	2.06918956052483e-06	6.82449447557172e-07	0.000302938503483793	0	3.61099024711157e-18	0.0498902717509565
DLX2	ENSG00000115844	-	tf	34	0	34	2.0712810666269e-06	6.82449447557172e-07	0.000378931413414172	0	0	0.35464086177855
ENO2	ENSG00000111674	-	target	6	0	6	2.06911677681265e-06	6.82449447557172e-07	0.000311332503113325	0	2.46609984285936e-18	0.0790026168619835
DROSHA	ENSG00000113360	-	tf	6	0	6	2.06931373279366e-06	6.82449447557172e-07	0.000327868852459016	0	2.46609984285936e-18	0.103586894694843
RPA2	ENSG00000117748	-	tf	9	0	9	2.06961352037121e-06	6.82449447557172e-07	0.000336134453781513	0	0	0.130754409452559
SLC2A1	ENSG00000117394	-	target	31	0	31	2.07078781051463e-06	6.82449447557172e-07	0.000351617440225035	0	1.92290116992775e-17	0.29075735499729
ZMYND11	ENSG00000015171	-	tf	3	0	3	2.06867590261501e-06	6.82449447557172e-07	0.000293599530240752	0	1.23304992142968e-18	0.0302784651813221
FOXN3	ENSG00000053254	-	tf	3	0	3	2.06855608579543e-06	6.82449447557172e-07	0.000285714285714286	0	1.23304992142968e-18	0.0209659777969418
YBX1	ENSG00000065978	-	tf	3	0	3	2.06808551119972e-06	6.82449447557172e-07	0.000273747604708459	0	1.23304992142968e-18	0.0123206905474819
ZFAT	ENSG00000066827	-	tf	2	0	2	2.06764080116946e-06	6.82449447557172e-07	0.000316856780735108	0	8.0736227726853e-19	0.0371429109364579
SUPT16H	ENSG00000092201	-	tf	4	0	4	2.06929660469813e-06	6.82449447557172e-07	0.000346860908775581	0	1.61472455453706e-18	0.0670565381772959
TOX4	ENSG00000092203	-	tf	1	0	1	2.06649142819356e-06	6.82449447557172e-07	0.000239234449760766	0	4.03681138634265e-19	0.00327052908384034
ADNP	ENSG00000101126	-	tf	5	0	5	2.06909537081293e-06	6.82449447557172e-07	0.000335345405767941	0	2.75961495878927e-18	0.0651633722914814
SMCHD1	ENSG00000101596	-	tf	8	0	8	2.07015335696068e-06	6.82449447557172e-07	0.000361141206211629	0	3.22944910907412e-18	0.116571368151748
ZNF207	ENSG00000010244	-	tf	1	0	1	2.06543718076087e-06	6.82449447557172e-07	0.000232937339855579	0	4.03681138634265e-19	0.000645252303598205
DDX11	ENSG00000013573	-	tf	4	0	4	2.06930945074319e-06	6.82449447557172e-07	0.000294031167303734	0	1.61472455453706e-18	0.0307909302472069
LHX3	ENSG00000107187	-	tf	16	0	16	2.07061629823501e-06	6.82449447557172e-07	0.000364033491081179	0	6.45889821814824e-18	0.195284748719393
SUMO1	ENSG00000116030	-	tf	2	0	2	2.06803418874121e-06	6.82449447557172e-07	0.00027292576419214	0	8.0736227726853e-19	0.018668674000994
AKR1A1	ENSG00000117448	-	target	14	0	14	2.07053055274884e-06	6.82449447557172e-07	0.000342583076396026	0	7.22198049422315e-18	0.144710169176612
CASP8AP2	ENSG00000118412	-	tf	7	0	7	2.07060343595934e-06	6.82449447557172e-07	0.000338409475465313	0	3.61099024711157e-18	0.0851646277246479
ALDH3A1	ENSG00000108602	-	target	3	0	3	2.06816677696889e-06	6.82449447557172e-07	0.000317158261972724	0	1.23304992142968e-18	0.0429316285271151
UBE3A	ENSG00000114062	-	tf	17	0	17	2.07122100549495e-06	6.82449447557172e-07	0.000353606789250354	0	1.47682955167227e-19	0.190847656721271
HOXB5	ENSG00000120075	-	tf	40	0	40	2.0756491073671e-06	6.82449447557172e-07	0.000318471337579618	0	2.20769196703141e-17	0.117023734873995
ENO1	ENSG00000074800	-	target	3	0	3	2.08405841198917e-06	6.82449447557172e-07	0.000279485746226942	0	1.23304992142968e-18	0.0107550780989229
BRF2	ENSG00000104221	-	tf	1	0	1	2.06614558475019e-06	6.82449447557172e-07	0.0002389486260454	0	4.03681138634265e-19	0.00223703672726498
NR1D1	ENSG00000126368	-	tf	5	0	5	2.06892841921455e-06	6.82449447557172e-07	0.000289771080846132	0	2.75961495878927e-18	0.02804677464675
ZNF37A	ENSG00000075407	-	tf	4	0	4	2.0695921040922e-06	6.82449447557172e-07	0.000353982300884956	0	1.61472455453706e-18	0.0821593088263047
MED25	ENSG00000104973	-	tf	3	0	3	2.06960923707995e-06	6.82449447557172e-07	0.00032020493115594	0	1.23304992142968e-18	0.054651456658051
KAT2A	ENSG00000108773	-	tf	5	0	5	2.06930088669543e-06	6.82449447557172e-07	0.000355366027007818	0	2.75961495878927e-18	0.111992549228034
PPARGC1A	ENSG00000109819	-	tf	2	0	2	2.06901403205317e-06	6.82449447557172e-07	0.000315556958030925	0	8.0736227726853e-19	0.0463889999645077
BHLHE41	ENSG00000123095	-	tf	3	0	3	2.06963922049108e-06	6.82449447557172e-07	0.000321646831778707	0	1.23304992142968e-18	0.0719433349850631
PFKFB2	ENSG00000123836	-	target	2	0	2	2.06901403205317e-06	6.82449447557172e-07	0.000315556958030925	0	8.0736227726853e-19	0.0463889999645077
PCK1	ENSG00000124253	-	target	2	0	2	2.06901403205317e-06	6.82449447557172e-07	0.000315556958030925	0	8.0736227726853e-19	0.0463889999645077
PAX8	ENSG00000125618	-	tf	6	0	6	2.07046196147284e-06	6.82449447557172e-07	0.000328083989501312	0	2.46609984285936e-18	0.102904858686423
GZF1	ENSG00000125812	-	tf	3	0	3	2.06911249557727e-06	6.82449447557172e-07	0.000312793243665937	0	1.23304992142968e-18	0.0544688870103188
FOXP2	ENSG00000128573	-	tf	3	0	3	2.06950216056026e-06	6.82449447557172e-07	0.000323834196891192	0	1.23304992142968e-18	0.0620905004503441
ID2	ENSG00000115738	-	tf	7	0	7	2.06973774353052e-06	6.82449447557172e-07	0.000336813742000674	0	3.61099024711157e-18	0.116138551265333
SOX15	ENSG00000129194	-	tf	17	0	17	2.07067632430104e-06	6.82449447557172e-07	0.00033921302578019	0	0	0.186150858426502
HIVEP3	ENSG00000127124	-	tf	9	0	9	2.06972917593733e-06	6.82449447557172e-07	0.000307692307692308	0	0	0.0546032546415049
NUP214	ENSG00000126883	-	tf	8	0	8	2.07071920219331e-06	6.82449447557172e-07	0.00033500837520938	0	3.22944910907412e-18	0.0939188653321881
TUBG1	ENSG00000131462	-	tf	87	0	87	2.07667068156332e-06	6.82449447557172e-07	0.000372300819061802	0	2.36940289995354e-17	0.572236432476269
LHX4	ENSG00000121454	-	tf	12	0	12	2.0701919274936e-06	6.82449447557172e-07	0.000335232986925913	0	4.93219968571873e-18	0.157340883107612
ZNF331	ENSG00000130844	UP	tf	14	0	14	2.07051340450378e-06	6.82449447557172e-07	0.000334224598930481	0	7.22198049422315e-18	0.165673172581297
PDHA1	ENSG00000131828	-	target	25	0	25	2.07056913733878e-06	6.82449447557172e-07	0.000350631136044881	0	3.20108002002624e-18	0.175775518714734
CIC	ENSG00000079432	-	tf	7	0	7	2.07069776302521e-06	6.82449447557172e-07	0.000362976406533575	0	3.61099024711157e-18	0.114939563241696
SRPK1	ENSG00000096063	-	tf	5	0	5	2.07044481436392e-06	6.82449447557172e-07	0.000359324469996407	0	2.75961495878927e-18	0.102243655350646
EPC1	ENSG00000120616	-	tf	8	0	8	2.07053912697788e-06	6.82449447557172e-07	0.000372717107715244	0	3.22944910907412e-18	0.122590741518736
PTPRA	ENSG00000132670	-	tf	5	0	5	2.06997338014233e-06	6.82449447557172e-07	0.000311332503113325	0	2.75961495878927e-18	0.0279223993826675
ACSS2	ENSG00000131069	-	target	9	0	9	2.07030764771645e-06	6.82449447557172e-07	0.00036101083032491	0	0	0.130873900360446
MTHFD1	ENSG00000100714	-	tf	6	0	6	2.06911677681265e-06	6.82449447557172e-07	0.000295072292711714	0	2.46609984285936e-18	0.0420069343308891
FBP2	ENSG00000130957	-	target	11	0	11	2.06983627595057e-06	6.82449447557172e-07	0.000315855969677827	0	2.08482569496175e-18	0.0795383885144759
MEF2A	ENSG00000068305	-	tf	5	0	5	2.0695278579145e-06	6.82449447557172e-07	0.000311817898347365	0	2.75961495878927e-18	0.0512810192855284
PGM1	ENSG00000079739	-	target	4	0	4	2.06912105806574e-06	6.82449447557172e-07	0.000300661455201443	0	1.61472455453706e-18	0.0351812877058624
GLI3	ENSG00000106571	-	tf	2	0	2	2.06853897023993e-06	6.82449447557172e-07	0.000281610813855252	0	8.0736227726853e-19	0.0216076780603673
FXR1	ENSG00000114416	-	tf	4	0	4	2.06958353770471e-06	6.82449447557172e-07	0.000347222222222222	0	1.61472455453706e-18	0.0794875095792919
RLF	ENSG00000117000	-	tf	7	0	7	2.06990054127899e-06	6.82449447557172e-07	0.000327868852459016	0	3.61099024711157e-18	0.091493160554959
G6PC	ENSG00000131482	-	target	12	0	12	2.07022192779066e-06	6.82449447557172e-07	0.00033255736614566	0	4.93219968571873e-18	0.14596270681997
SOD1	ENSG00000142168	-	tf	7	0	7	2.06885137371731e-06	6.82449447557172e-07	0.00028169014084507	0	3.61099024711157e-18	0.0354884831868127
PCK2	ENSG00000100889	-	target	3	0	3	2.0693394254686e-06	6.82449447557172e-07	0.000327653997378768	0	1.23304992142968e-18	0.0480260256070362
PFKFB4	ENSG00000114268	UP	target	9	0	9	2.07044910111452e-06	6.82449447557172e-07	0.000367782272894446	0	0	0.171744060149511
ACLY	ENSG00000131473	-	target	8	0	8	2.07049625654277e-06	6.82449447557172e-07	0.000372717107715244	0	3.22944910907412e-18	0.15591482519527
KHK	ENSG00000138030	UP	target	7	0	7	2.07001622892723e-06	6.82449447557172e-07	0.000352982703847511	0	3.61099024711157e-18	0.0964159699245623
ADCYAP1	ENSG00000141433	-	tf	7	0	7	2.07008907593294e-06	6.82449447557172e-07	0.000358166189111748	0	3.61099024711157e-18	0.117289104883152
ZNF473	ENSG00000142528	-	tf	26	0	26	2.07051769153842e-06	6.82449447557172e-07	0.000352360817477097	0	9.10131709536255e-18	0.190681610964341
ASXL2	ENSG00000143970	-	tf	23	0	23	2.07047053513381e-06	6.82449447557172e-07	0.000359195402298851	0	3.96416229610115e-18	0.139564141667388
TFDP2	ENSG00000114126	-	tf	7	0	7	2.06957068825643e-06	6.82449447557172e-07	0.000307692307692308	0	3.61099024711157e-18	0.0586383525855591
LDHA	ENSG00000134333	-	target	5	0	5	2.06913818325529e-06	6.82449447557172e-07	0.000329489291598023	0	2.75961495878927e-18	0.0763787643764405
EMX1	ENSG00000135638	-	tf	2	0	2	2.06857748063811e-06	6.82449447557172e-07	0.000281056773468241	0	8.0736227726853e-19	0.0182452523120129
ZNF214	ENSG00000149050	-	tf	28	0	28	2.07123387544428e-06	6.82449447557172e-07	0.000384319754035357	0	1.44439609884463e-17	0.350522037071823
HMGA2	ENSG00000149948	-	tf	51	0	51	2.08189769138365e-06	6.82449447557172e-07	0.000388500388500389	0	1.23023971153888e-17	0.459309815613204
PRKCQ	ENSG00000065675	-	tf	1	0	1	2.06762797583356e-06	6.82449447557172e-07	0.000270051309748852	0	4.03681138634265e-19	0.00851348326033617
GPI	ENSG00000105220	-	target	2	0	2	2.06808551119972e-06	6.82449447557172e-07	0.000280504908835905	0	8.0736227726853e-19	0.0129766076784271
BBX	ENSG00000114439	-	tf	4	0	4	2.0689840667537e-06	6.82449447557172e-07	0.000296208530805687	0	1.61472455453706e-18	0.025860842476356
ZMYM2	ENSG00000121741	-	tf	1	0	1	2.06762797583356e-06	6.82449447557172e-07	0.000270051309748852	0	4.03681138634265e-19	0.00851348326033617
HMGA1	ENSG00000137309	-	tf	1	0	1	2.06762797583356e-06	6.82449447557172e-07	0.000270051309748852	0	4.03681138634265e-19	0.00851348326033617
GTF2A2	ENSG00000140307	-	tf	1	0	1	2.06762797583356e-06	6.82449447557172e-07	0.000270051309748852	0	4.03681138634265e-19	0.00851348326033617
IGF1R	ENSG00000140443	-	tf	26	0	26	2.07595504311759e-06	6.82449447557172e-07	0.000352360817477097	0	9.10131709536255e-18	0.23898463931365
CARM1	ENSG00000142453	-	tf	8	0	8	2.07040194783415e-06	6.82449447557172e-07	0.000348432055749129	0	3.22944910907412e-18	0.128159512115321
ALDH9A1	ENSG00000143149	-	target	9	0	9	2.06935655427301e-06	6.82449447557172e-07	0.000336247478143914	0	0	0.0646577548887422
NR3C2	ENSG00000151623	DOWN	tf	51	0	51	2.0767914402964e-06	6.82449447557172e-07	0.000380662352493338	0	1.23023971153888e-17	0.464114602091126
NR4A2	ENSG00000153234	-	tf	24	0	24	2.07059914856963e-06	6.82449447557172e-07	0.000363108206245461	0	9.86439937143746e-18	0.241906091480196
BDP1	ENSG00000145734	-	tf	5	0	5	2.06905256014219e-06	6.82449447557172e-07	0.000334560053529609	0	2.75961495878927e-18	0.0652484427962204
ZNF837	ENSG00000152475	-	tf	12	0	12	2.07040623440725e-06	6.82449447557172e-07	0.000353232073472271	0	4.93219968571873e-18	0.174383983194041
KDM5D	ENSG00000012817	-	tf	2	0	2	2.06687583450112e-06	6.82449447557172e-07	0.000248508946322068	0	8.0736227726853e-19	0.00178651416842496
HK1	ENSG00000156515	-	target	7	0	7	2.06961352037121e-06	6.82449447557172e-07	0.000329924117452986	0	3.61099024711157e-18	0.0832896810016366
SYNCRIP	ENSG00000135316	-	tf	6	0	6	2.06893698017958e-06	6.82449447557172e-07	0.000291375291375291	0	2.46609984285936e-18	0.0196642109097978
ADPGK	ENSG00000159322	-	target	11	0	11	2.06947646384418e-06	6.82449447557172e-07	0.000299132515704457	0	2.08482569496175e-18	0.0633143159544716
TERF2	ENSG00000132604	-	tf	7	0	7	2.06889845639486e-06	6.82449447557172e-07	0.000323834196891192	0	3.61099024711157e-18	0.0565519418127769
SIRT3	ENSG00000142082	-	tf	4	0	4	2.06847478942927e-06	6.82449447557172e-07	0.000319795330988168	0	1.61472455453706e-18	0.0648103420960082
METTL14	ENSG00000145388	-	tf	2	0	2	2.06767927813181e-06	6.82449447557172e-07	0.000260620276257493	0	8.0736227726853e-19	0.00905016146364158
ISL2	ENSG00000159556	-	tf	144	0	144	2.10369977679745e-06	6.82449447557172e-07	0.000400801603206413	0	0	0.657201696805266
NOTCH3	ENSG00000074181	-	tf	3	0	3	2.06909108966613e-06	6.82449447557172e-07	0.000319081046585833	0	1.23304992142968e-18	0.0491978667598948
COIL	ENSG00000121058	-	tf	9	0	9	2.06985341298129e-06	6.82449447557172e-07	0.000341763499658236	0	0	0.11234963850524
CDC73	ENSG00000134371	-	tf	8	0	8	2.06969918991974e-06	6.82449447557172e-07	0.000345781466113416	0	3.22944910907412e-18	0.0980085673817653
THRAP3	ENSG00000054118	-	tf	2	0	2	2.06853469139531e-06	6.82449447557172e-07	0.000311915159076731	0	8.0736227726853e-19	0.0413463687925471
RBM17	ENSG00000134453	-	tf	1	0	1	2.06802991198465e-06	6.82449447557172e-07	0.000265463233342182	0	4.03681138634265e-19	0.00747398693992955
ZNF92	ENSG00000146757	-	tf	6	0	6	2.07053055274884e-06	6.82449447557172e-07	0.0003382949932341	0	2.46609984285936e-18	0.0676717768666105
PDK1	ENSG00000152256	-	target	7	0	7	2.06958782088959e-06	6.82449447557172e-07	0.000327118089630357	0	3.61099024711157e-18	0.118528779656219
ACSS1	ENSG00000154930	-	target	3	0	3	2.06817960898996e-06	6.82449447557172e-07	0.000282725473565168	0	1.23304992142968e-18	0.012582411590579
NXF1	ENSG00000162231	-	tf	101	0	101	2.07718400319055e-06	6.82449447557172e-07	0.000393081761006289	0	5.78889664026355e-18	0.618310961033947
PHF21A	ENSG00000135365	-	tf	6	0	6	2.07009764650599e-06	6.82449447557172e-07	0.000324044069993519	0	2.46609984285936e-18	0.0870250533898129
NR5A1	ENSG00000136931	-	tf	3	0	3	2.06953214086891e-06	6.82449447557172e-07	0.000312207305650952	0	1.23304992142968e-18	0.0635302649244961
PRDM5	ENSG00000138738	-	tf	2	0	2	2.06923665859664e-06	6.82449447557172e-07	0.000308641975308642	0	8.0736227726853e-19	0.0515456568613279
ZNF514	ENSG00000144026	-	tf	17	0	17	2.0710665785773e-06	6.82449447557172e-07	0.000373692077727952	0	0	0.157600967888023
SIGMAR1	ENSG00000147955	UP	tf	10	0	10	2.07013621496294e-06	6.82449447557172e-07	0.000327546675401245	0	5.51922991757854e-18	0.117804578260438
PCGF6	ENSG00000156374	-	tf	16	0	16	2.07092932953663e-06	6.82449447557172e-07	0.00037037037037037	0	6.45889821814824e-18	0.238179713635269
ZNF221	ENSG00000159905	UP	tf	24	0	24	2.07120813570556e-06	6.82449447557172e-07	0.000365230094959825	0	9.86439937143746e-18	0.287136069561681
HK3	ENSG00000160883	-	target	10	0	10	2.07016621364529e-06	6.82449447557172e-07	0.000327332242225859	0	5.51922991757854e-18	0.117407739641405
ZNF577	ENSG00000161551	-	tf	6	0	6	2.07007622020643e-06	6.82449447557172e-07	0.000332005312084993	0	2.46609984285936e-18	0.102529687827839
BCL6B	ENSG00000161940	-	tf	10	0	10	2.07077923422584e-06	6.82449447557172e-07	0.000353232073472271	0	5.51922991757854e-18	0.154404100003406
G6PD	ENSG00000160211	-	target	38	0	38	2.07081353980725e-06	6.82449447557172e-07	0.000352236703064459	0	1.09806536965019e-17	0.342764310811504
NKX6-1	ENSG00000163623	-	tf	47	0	47	2.07641196013289e-06	6.82449447557172e-07	0.000380372765310004	0	1.38285616675386e-17	0.397430216713393
UBN1	ENSG00000118900	-	tf	1	0	1	2.06696982224059e-06	6.82449447557172e-07	0.000253228665484933	0	4.03681138634265e-19	0.0066158520273655
PFKM	ENSG00000152556	-	target	1	0	1	2.06696982224059e-06	6.82449447557172e-07	0.000253228665484933	0	4.03681138634265e-19	0.0066158520273655
HKDC1	ENSG00000156510	-	target	6	0	6	2.06926663121323e-06	6.82449447557172e-07	0.00030543677458766	0	2.46609984285936e-18	0.0617481109305346
ZNF362	ENSG00000160094	-	tf	2	0	2	2.06796576275883e-06	6.82449447557172e-07	0.000273897562311695	0	8.0736227726853e-19	0.00718832501177378
PAF1	ENSG00000006712	-	tf	1	0	1	2.06719200906257e-06	6.82449447557172e-07	0.000307408545957578	0	4.03681138634265e-19	0.0338723818526176
PRDM11	ENSG00000019485	-	tf	1	0	1	2.06719200906257e-06	6.82449447557172e-07	0.000307408545957578	0	4.03681138634265e-19	0.0338723818526176
ARID1B	ENSG00000049618	-	tf	1	0	1	2.06719200906257e-06	6.82449447557172e-07	0.000307408545957578	0	4.03681138634265e-19	0.0338723818526176
ZNF280C	ENSG00000056277	-	tf	2	0	2	2.06791016998222e-06	6.82449447557172e-07	0.000318674314850223	0	8.0736227726853e-19	0.045178817464263
RBL1	ENSG00000080839	-	tf	3	0	3	2.06913818325529e-06	6.82449447557172e-07	0.000341530054644809	0	1.23304992142968e-18	0.0637860090934556
MEF2C	ENSG00000081189	-	tf	1	0	1	2.06719200906257e-06	6.82449447557172e-07	0.000307408545957578	0	4.03681138634265e-19	0.0338723818526176
NFE2L1	ENSG00000082641	-	tf	2	0	2	2.06791016998222e-06	6.82449447557172e-07	0.000318674314850223	0	8.0736227726853e-19	0.045178817464263
CDC5L	ENSG00000096401	-	tf	1	0	1	2.06719200906257e-06	6.82449447557172e-07	0.000307408545957578	0	4.03681138634265e-19	0.0338723818526176
PRMT5	ENSG00000100462	-	tf	1	0	1	2.06719200906257e-06	6.82449447557172e-07	0.000307408545957578	0	4.03681138634265e-19	0.0338723818526176
ZNF423	ENSG00000102935	-	tf	2	0	2	2.0680427423074e-06	6.82449447557172e-07	0.000316055625790139	0	8.0736227726853e-19	0.0614220382334614
ENO3	ENSG00000108515	-	target	1	0	1	2.06719200906257e-06	6.82449447557172e-07	0.000307408545957578	0	4.03681138634265e-19	0.0338723818526176
SUPT6H	ENSG00000109111	-	tf	1	0	1	2.06719200906257e-06	6.82449447557172e-07	0.000307408545957578	0	4.03681138634265e-19	0.0338723818526176
RNGTT	ENSG00000111880	-	tf	2	0	2	2.06791016998222e-06	6.82449447557172e-07	0.000318674314850223	0	8.0736227726853e-19	0.045178817464263
ATF6	ENSG00000118217	-	tf	2	0	2	2.06834643975527e-06	6.82449447557172e-07	0.000315656565656566	0	8.0736227726853e-19	0.0397681940542824
ZSCAN18	ENSG00000121413	-	tf	3	0	3	2.06835927400589e-06	6.82449447557172e-07	0.000315457413249211	0	1.23304992142968e-18	0.0441930732490959
GTF3A	ENSG00000122034	-	tf	5	0	5	2.06954070683093e-06	6.82449447557172e-07	0.000356887937187723	0	2.75961495878927e-18	0.10998510566134
RFX1	ENSG00000132005	-	tf	1	0	1	2.06719200906257e-06	6.82449447557172e-07	0.000307408545957578	0	4.03681138634265e-19	0.0338723818526176
RPA1	ENSG00000132383	-	tf	2	0	2	2.0680427423074e-06	6.82449447557172e-07	0.000316055625790139	0	8.0736227726853e-19	0.0614220382334614
ALDH3B2	ENSG00000132746	-	target	2	0	2	2.06883853335899e-06	6.82449447557172e-07	0.000336021505376344	0	8.0736227726853e-19	0.0542700599763528
HNF1A	ENSG00000135100	-	tf	1	0	1	2.06719200906257e-06	6.82449447557172e-07	0.000307408545957578	0	4.03681138634265e-19	0.0338723818526176
ELF5	ENSG00000135374	-	tf	2	0	2	2.06883853335899e-06	6.82449447557172e-07	0.000336021505376344	0	8.0736227726853e-19	0.0542700599763528
MDM2	ENSG00000135679	-	tf	4	0	4	2.0693779656773e-06	6.82449447557172e-07	0.000323415265200517	0	1.61472455453706e-18	0.0735947816363402
ZFP37	ENSG00000136866	-	tf	4	0	4	2.06862883006628e-06	6.82449447557172e-07	0.000316455696202532	0	1.61472455453706e-18	0.0521558885875752
ALDH1B1	ENSG00000137124	-	target	1	0	1	2.06719200906257e-06	6.82449447557172e-07	0.000307408545957578	0	4.03681138634265e-19	0.0338723818526176
TET1	ENSG00000138336	-	tf	1	0	1	2.06719200906257e-06	6.82449447557172e-07	0.000307408545957578	0	4.03681138634265e-19	0.0338723818526176
BRCA2	ENSG00000139618	-	tf	7	0	7	2.06983199173723e-06	6.82449447557172e-07	0.000328083989501312	0	3.61099024711157e-18	0.113734609828835
MAP1LC3B	ENSG00000140941	-	tf	11	0	11	2.07090359736664e-06	6.82449447557172e-07	0.000366166239472721	0	2.08482569496175e-18	0.13749898316575
ZNF697	ENSG00000143067	-	tf	1	0	1	2.06719200906257e-06	6.82449447557172e-07	0.000307408545957578	0	4.03681138634265e-19	0.0338723818526176
CREB3L4	ENSG00000143578	-	tf	1	0	1	2.06719200906257e-06	6.82449447557172e-07	0.000307408545957578	0	4.03681138634265e-19	0.0338723818526176
HDAC8	ENSG00000147099	-	tf	1	0	1	2.06719200906257e-06	6.82449447557172e-07	0.000307408545957578	0	4.03681138634265e-19	0.0338723818526176
ZNF41	ENSG00000147124	-	tf	1	0	1	2.06719200906257e-06	6.82449447557172e-07	0.000307408545957578	0	4.03681138634265e-19	0.0338723818526176
RBMX	ENSG00000147274	-	tf	4	0	4	2.06879145340875e-06	6.82449447557172e-07	0.00032123353678124	0	1.61472455453706e-18	0.06433446322348
ATM	ENSG00000149311	-	tf	4	0	4	2.0687786137942e-06	6.82449447557172e-07	0.000317965023847377	0	1.61472455453706e-18	0.079581104829036
DLAT	ENSG00000150768	-	target	3	0	3	2.06880001324032e-06	6.82449447557172e-07	0.000327868852459016	0	1.23304992142968e-18	0.0528444114222942
TKT	ENSG00000163931	-	target	3	0	3	2.06935655427301e-06	6.82449447557172e-07	0.000340715502555366	0	1.23304992142968e-18	0.0583698966085993
CASP3	ENSG00000164305	-	tf	12	0	12	2.07058628650702e-06	6.82449447557172e-07	0.000351617440225035	0	4.93219968571873e-18	0.140118275764062
ZNF300	ENSG00000145908	UP	tf	10	0	10	2.07052626566094e-06	6.82449447557172e-07	0.000337495781302734	0	5.51922991757854e-18	0.109482852055749
ALDH7A1	ENSG00000164904	-	target	7	0	7	2.0700676498108e-06	6.82449447557172e-07	0.000321957501609788	0	3.61099024711157e-18	0.0683550352761442
CREB3	ENSG00000107175	-	tf	2	0	2	2.06927091308648e-06	6.82449447557172e-07	0.000312891113892365	0	8.0736227726853e-19	0.0390048697529278
TFAM	ENSG00000108064	-	tf	2	0	2	2.06876577433903e-06	6.82449447557172e-07	0.000304228780042592	0	8.0736227726853e-19	0.029913627240838
TRIM25	ENSG00000121060	-	tf	2	0	2	2.06888561545209e-06	6.82449447557172e-07	0.000291375291375291	0	8.0736227726853e-19	0.0200769646177564
GALM	ENSG00000143891	-	target	5	0	5	2.0700676498108e-06	6.82449447557172e-07	0.00033003300330033	0	2.75961495878927e-18	0.07160234495507
SETD7	ENSG00000145391	-	tf	3	0	3	2.06893698017958e-06	6.82449447557172e-07	0.000301204819277108	0	1.23304992142968e-18	0.0235513951817566
DYRK1A	ENSG00000157540	-	tf	6	0	6	2.07050483048777e-06	6.82449447557172e-07	0.000324044069993519	0	2.46609984285936e-18	0.0663378758045119
SALL2	ENSG00000165821	-	tf	6	0	6	2.07009764650599e-06	6.82449447557172e-07	0.000328623069339468	0	2.46609984285936e-18	0.11698096337798
ALDOC	ENSG00000109107	-	target	1	0	1	2.06677758373033e-06	6.82449447557172e-07	0.000261643118785976	0	4.03681138634265e-19	0.0113064356116454
LAMTOR5	ENSG00000134248	-	tf	2	0	2	2.06737150252426e-06	6.82449447557172e-07	0.000271517784414879	0	8.0736227726853e-19	0.0145769646954858
COPS2	ENSG00000166200	-	tf	9	0	9	2.07068061201036e-06	6.82449447557172e-07	0.000361794500723589	0	0	0.108156478691113
ALDOB	ENSG00000136872	-	target	4	0	4	2.06846623228876e-06	6.82449447557172e-07	0.000282805429864253	0	1.61472455453706e-18	0.0243006843252545
SNAPC4	ENSG00000165684	-	tf	32	0	32	2.07127677643053e-06	6.82449447557172e-07	0.000381970970206264	0	1.29177964362965e-17	0.294724921384423
F10	ENSG00000126218	-	tf	2	0	2	2.06815394510706e-06	6.82449447557172e-07	0.000274273176083379	0	8.0736227726853e-19	0.010071083135636
PKLR	ENSG00000143627	-	target	2	0	2	2.06888561545209e-06	6.82449447557172e-07	0.000280190529560101	0	8.0736227726853e-19	0.00698289577912454
F2RL1	ENSG00000164251	UP	tf	13	0	13	2.07006336463959e-06	6.82449447557172e-07	0.000318167356029271	0	4.55065854768127e-18	0.0921354266912467
WRN	ENSG00000165392	-	tf	8	0	8	2.07045338788288e-06	6.82449447557172e-07	0.000334448160535117	0	3.22944910907412e-18	0.0843024163263569
USP22	ENSG00000124422	-	tf	1	0	1	2.06776906327994e-06	6.82449447557172e-07	0.000258264462809917	0	4.03681138634265e-19	0.00981917364088952
ZNF354A	ENSG00000169131	-	tf	111	0	111	2.07761556217161e-06	6.82449447557172e-07	0.000409332787556283	0	3.89599463632712e-17	0.8167533776421
ING5	ENSG00000168395	-	tf	5	0	5	2.06903115547114e-06	6.82449447557172e-07	0.000317561130517625	0	2.75961495878927e-18	0.0497386833773462
PFKFB3	ENSG00000170525	DOWN	target	103	0	103	2.09791823573468e-06	6.82449447557172e-07	0.000359582883854729	0	4.20122754675708e-17	0.327383003289002
BPGM	ENSG00000172331	-	target	40	0	40	2.07067203660948e-06	6.82449447557172e-07	0.000349895031490553	0	2.20769196703141e-17	0.305517101306755
MAP2K1	ENSG00000169032	-	tf	4	0	4	2.06913390193133e-06	6.82449447557172e-07	0.000298151460942159	0	1.61472455453706e-18	0.0310784212084074
ID4	ENSG00000172201	-	tf	15	0	15	2.07025192895723e-06	6.82449447557172e-07	0.0003295978905735	0	5.58661142811931e-19	0.14872472974137
ARNT2	ENSG00000172379	-	tf	10	0	10	2.07043624091596e-06	6.82449447557172e-07	0.000337381916329285	0	5.51922991757854e-18	0.15695420709496
ZNF211	ENSG00000121417	-	tf	2	0	2	2.0680427423074e-06	6.82449447557172e-07	0.000290951411114344	0	8.0736227726853e-19	0.0344830643066944
SLC2A5	ENSG00000142583	-	target	1	0	1	2.06757240121656e-06	6.82449447557172e-07	0.000285632676378178	0	4.03681138634265e-19	0.0275496563808438
SKP2	ENSG00000145604	-	tf	2	0	2	2.06785885622591e-06	6.82449447557172e-07	0.000287026406429392	0	8.0736227726853e-19	0.0279148740689932
HDGFL2	ENSG00000167674	-	tf	2	0	2	2.06819671859909e-06	6.82449447557172e-07	0.000289017341040462	0	8.0736227726853e-19	0.0322852410438574
ZBTB49	ENSG00000168826	-	tf	19	0	19	2.07014050043576e-06	6.82449447557172e-07	0.000340251786321878	0	5.49032684825097e-18	0.175309220867899
ZNF581	ENSG00000171425	-	tf	12	0	12	2.06987055029578e-06	6.82449447557172e-07	0.000333889816360601	0	4.93219968571873e-18	0.113166334534461
PDHB	ENSG00000168291	-	target	3	0	3	2.06908252742569e-06	6.82449447557172e-07	0.000293341155764154	0	1.23304992142968e-18	0.0154018332975253
MED16	ENSG00000175221	-	tf	6	0	6	2.07020907041402e-06	6.82449447557172e-07	0.000348796651552145	0	2.46609984285936e-18	0.0780678309190877
PGAM1	ENSG00000171314	-	target	18	0	18	2.07123387544428e-06	6.82449447557172e-07	0.000352733686067019	0	0	0.155988965735811
HOXC11	ENSG00000123388	-	tf	1	0	1	2.06688437848787e-06	6.82449447557172e-07	0.00025779840164991	0	4.03681138634265e-19	0.00840352032379435
G6PC3	ENSG00000141349	-	target	5	0	5	2.06993053313131e-06	6.82449447557172e-07	0.000317057704502219	0	2.75961495878927e-18	0.0524462765995056
HOXD4	ENSG00000170166	-	tf	1	0	1	2.06688437848787e-06	6.82449447557172e-07	0.00025779840164991	0	4.03681138634265e-19	0.00840352032379435
NFXL1	ENSG00000170448	-	tf	1	0	1	2.06688437848787e-06	6.82449447557172e-07	0.00025779840164991	0	4.03681138634265e-19	0.00840352032379435
ZNF169	ENSG00000175787	-	tf	19	0	19	2.07096364009137e-06	6.82449447557172e-07	0.000357653791130186	0	5.49032684825097e-18	0.206789867982177
IRX5	ENSG00000176842	-	tf	9	0	9	2.06964778733955e-06	6.82449447557172e-07	0.000329055610398157	0	0	0.111365085703125
ZNF202	ENSG00000166261	-	tf	1	0	1	2.06605167195232e-06	6.82449447557172e-07	0.000243427458617332	0	4.03681138634265e-19	0.00110983143252639
PER1	ENSG00000179094	DOWN	tf	49	0	49	2.07147414385974e-06	6.82449447557172e-07	0.000352858151023289	0	1.27133753030335e-17	0.205443355001682
CREB3L2	ENSG00000182158	-	tf	8	0	8	2.06997338014233e-06	6.82449447557172e-07	0.000303030303030303	0	3.22944910907412e-18	0.0558374063812903
PCGF5	ENSG00000180628	-	tf	20	0	20	2.07090359736664e-06	6.82449447557172e-07	0.000350262697022767	0	1.10384598351571e-17	0.174237508366237
PDK2	ENSG00000005882	-	target	1	0	1	2.06824377148388e-06	6.82449447557172e-07	0.000266880170803309	0	4.03681138634265e-19	0.0118935233086157
HIVEP1	ENSG00000095951	-	tf	5	0	5	2.07029907540443e-06	6.82449447557172e-07	0.000327546675401245	0	2.75961495878927e-18	0.0694005020143169
HSF4	ENSG00000102878	-	tf	1	0	1	2.06824377148388e-06	6.82449447557172e-07	0.000266880170803309	0	4.03681138634265e-19	0.0118935233086157
MIER2	ENSG00000105556	-	tf	1	0	1	2.06824377148388e-06	6.82449447557172e-07	0.000266880170803309	0	4.03681138634265e-19	0.0118935233086157
ZNF618	ENSG00000157657	-	tf	1	0	1	2.06824377148388e-06	6.82449447557172e-07	0.000266880170803309	0	4.03681138634265e-19	0.0118935233086157
LIN9	ENSG00000183814	-	tf	2	0	2	2.06870585898873e-06	6.82449447557172e-07	0.000314267756128221	0	8.0736227726853e-19	0.0457659051612333
ZNF445	ENSG00000185219	-	tf	29	0	29	2.07569219145355e-06	6.82449447557172e-07	0.000345542501727712	0	0	0.200691034784755
G6PC2	ENSG00000152254	-	target	3	0	3	2.06961352037121e-06	6.82449447557172e-07	0.000293685756240822	0	1.23304992142968e-18	0.0410084295922603
ZNF114	ENSG00000178150	UP	tf	33	0	33	2.07130251787534e-06	6.82449447557172e-07	0.000358937544867193	0	6.60658117331546e-18	0.298245617136306
RUVBL2	ENSG00000183207	-	tf	7	0	7	2.07050054350639e-06	6.82449447557172e-07	0.000329489291598023	0	3.61099024711157e-18	0.088504992448133
ZNF292	ENSG00000188994	-	tf	17	0	17	2.07591625753817e-06	6.82449447557172e-07	0.000345542501727712	0	0	0.116441132769914
MPHOSPH8	ENSG00000196199	-	tf	17	0	17	2.07063344818447e-06	6.82449447557172e-07	0.000353232073472271	0	0	0.137078184982933
LMNB2	ENSG00000176619	-	tf	11	0	11	2.0704148076067e-06	6.82449447557172e-07	0.000342465753424658	0	2.08482569496175e-18	0.135059194079486
BRF1	ENSG00000185024	-	tf	26	0	26	2.07066346127963e-06	6.82449447557172e-07	0.000363372093023256	0	9.10131709536255e-18	0.182167196655433
PKM	ENSG00000067225	-	target	2	0	2	2.06863310930037e-06	6.82449447557172e-07	0.000295683027794205	0	8.0736227726853e-19	0.0249104976803263
ZNF589	ENSG00000164048	-	tf	6	0	6	2.06959638731255e-06	6.82449447557172e-07	0.000316455696202532	0	2.46609984285936e-18	0.0404545552678831
ZNF529	ENSG00000186020	-	tf	21	0	21	2.07098508476542e-06	6.82449447557172e-07	0.000350017500875044	0	4.72724457217606e-18	0.157805298652859
ZNF26	ENSG00000198393	-	tf	16	0	16	2.07030336155157e-06	6.82449447557172e-07	0.000323834196891192	0	6.45889821814824e-18	0.117281795025822
ADH5	ENSG00000197894	-	target	11	0	11	2.0699819497574e-06	6.82449447557172e-07	0.00032020493115594	0	2.08482569496175e-18	0.0840690437371083
ZNF16	ENSG00000170631	-	tf	2	0	2	2.06767927813181e-06	6.82449447557172e-07	0.000274122807017544	0	8.0736227726853e-19	0.00891701226077178
ZNF155	ENSG00000204920	UP	tf	6	0	6	2.06949787772993e-06	6.82449447557172e-07	0.000322372662798195	0	2.46609984285936e-18	0.0709952147980436
ZNF544	ENSG00000198131	-	tf	13	0	13	2.07009336121059e-06	6.82449447557172e-07	0.000343878954607978	0	4.55065854768127e-18	0.159475859543878
SIPA1	ENSG00000213445	-	tf	19	0	19	2.07012335865094e-06	6.82449447557172e-07	0.000304785126485827	0	5.49032684825097e-18	0.103783712519747
ZNF250	ENSG00000196150	-	tf	17	0	17	2.07042338087716e-06	6.82449447557172e-07	0.000340599455040872	0	0	0.124181783843369
ZNF19	ENSG00000157429	-	tf	4	0	4	2.06985769728331e-06	6.82449447557172e-07	0.000310077519379845	0	1.61472455453706e-18	0.022395840608293
ZNF596	ENSG00000172748	-	tf	2	0	2	2.06800425181674e-06	6.82449447557172e-07	0.000290360046457607	0	8.0736227726853e-19	0.0281653893041435
ZNF548	ENSG00000188785	-	tf	1	0	1	2.0669270994812e-06	6.82449447557172e-07	0.000249003984063745	0	4.03681138634265e-19	0.00446312441809091
ZNF165	ENSG00000197279	-	tf	1	0	1	2.0669270994812e-06	6.82449447557172e-07	0.000249003984063745	0	4.03681138634265e-19	0.00446312441809091
REPIN1	ENSG00000214022	-	tf	2	0	2	2.06802563524577e-06	6.82449447557172e-07	0.000278473962684489	0	8.0736227726853e-19	0.0177358779602457
PRKDC	ENSG00000253729	-	tf	7	0	7	2.07011478786499e-06	6.82449447557172e-07	0.000329380764163373	0	3.61099024711157e-18	0.0586108909393528
ZNF623	ENSG00000183309	-	tf	12	0	12	2.07009336121059e-06	6.82449447557172e-07	0.000322684737011939	0	4.93219968571873e-18	0.0951477712484811
CHAMP1	ENSG00000198824	UP	tf	18	0	18	2.07120813570556e-06	6.82449447557172e-07	0.000362187613183629	0	0	0.216275369788407
ZNF248	ENSG00000198105	-	tf	3	0	3	2.06886849444302e-06	6.82449447557172e-07	0.000285795941697628	0	1.23304992142968e-18	0.0238672354866635
ZNF418	ENSG00000196724	UP	tf	17	0	17	2.07056056286118e-06	6.82449447557172e-07	0.000344234079173838	0	0	0.206942749634457
ELF2	ENSG00000109381	-	tf	1	0	1	2.06829510434549e-06	6.82449447557172e-07	0.000284981476204047	0	4.03681138634265e-19	0.0203976781237352
HOXC13	ENSG00000123364	-	tf	1	0	1	2.06829510434549e-06	6.82449447557172e-07	0.000284981476204047	0	4.03681138634265e-19	0.0203976781237352
VRTN	ENSG00000133980	-	tf	1	0	1	2.06829510434549e-06	6.82449447557172e-07	0.000284981476204047	0	4.03681138634265e-19	0.0203976781237352
THRB	ENSG00000151090	-	tf	1	0	1	2.06829510434549e-06	6.82449447557172e-07	0.000284981476204047	0	4.03681138634265e-19	0.0203976781237352
ZNF776	ENSG00000152443	-	tf	2	0	2	2.06901403205317e-06	6.82449447557172e-07	0.000315556958030925	0	8.0736227726853e-19	0.0463889999645077
INSM2	ENSG00000168348	-	tf	1	0	1	2.06829510434549e-06	6.82449447557172e-07	0.000284981476204047	0	4.03681138634265e-19	0.0203976781237352
ZNF30	ENSG00000168661	-	tf	1	0	1	2.06829510434549e-06	6.82449447557172e-07	0.000284981476204047	0	4.03681138634265e-19	0.0203976781237352
ATOH8	ENSG00000168874	-	tf	9	0	9	2.07073635384743e-06	6.82449447557172e-07	0.000345781466113416	0	0	0.150404655369299
ZNF282	ENSG00000170265	-	tf	7	0	7	2.07026050087883e-06	6.82449447557172e-07	0.000335795836131632	0	3.61099024711157e-18	0.11136963590967
PC	ENSG00000173599	-	target	2	0	2	2.06930516871045e-06	6.82449447557172e-07	0.00030826140567201	0	8.0736227726853e-19	0.0459520131442905
ZNF404	ENSG00000176222	-	tf	1	0	1	2.06829510434549e-06	6.82449447557172e-07	0.000284981476204047	0	4.03681138634265e-19	0.0203976781237352
ZNF491	ENSG00000177599	UP	tf	9	0	9	2.07033336507845e-06	6.82449447557172e-07	0.000364564345607	0	0	0.163575495970607
ZNF354B	ENSG00000178338	-	tf	6	0	6	2.06965207079038e-06	6.82449447557172e-07	0.000359453630481668	0	2.46609984285936e-18	0.0906711241037494
ZFP82	ENSG00000181007	-	tf	3	0	3	2.06944648514862e-06	6.82449447557172e-07	0.000321027287319422	0	1.23304992142968e-18	0.0598014434956241
SLC2A4	ENSG00000181856	-	target	3	0	3	2.06964350390645e-06	6.82449447557172e-07	0.00033003300330033	0	1.23304992142968e-18	0.0649961915937003
HMCES	ENSG00000183624	-	tf	12	0	12	2.07045338788288e-06	6.82449447557172e-07	0.000332336324360253	0	4.93219968571873e-18	0.0891906557651692
ZFP36L1	ENSG00000185650	-	tf	9	0	9	2.07031622009946e-06	6.82449447557172e-07	0.000338868180277872	0	0	0.11021741268305
ADH7	ENSG00000196344	-	target	1	0	1	2.06829510434549e-06	6.82449447557172e-07	0.000284981476204047	0	4.03681138634265e-19	0.0203976781237352
ZNF140	ENSG00000196387	-	tf	2	0	2	2.06901403205317e-06	6.82449447557172e-07	0.000315556958030925	0	8.0736227726853e-19	0.0463889999645077
ADH1B	ENSG00000196616	-	target	2	0	2	2.06883853335899e-06	6.82449447557172e-07	0.000336021505376344	0	8.0736227726853e-19	0.0542700599763528
ZNF138	ENSG00000197008	UP	tf	26	0	26	2.07644214097796e-06	6.82449447557172e-07	0.000359195402298851	0	9.10131709536255e-18	0.245474880099746
ZNF667	ENSG00000198046	-	tf	2	0	2	2.06912962062508e-06	6.82449447557172e-07	0.000302388872089507	0	8.0736227726853e-19	0.0261103207455942
ZBTB12	ENSG00000204366	-	tf	3	0	3	2.06935227204533e-06	6.82449447557172e-07	0.000353356890459364	0	1.23304992142968e-18	0.0802613818171253
ADH1C	ENSG00000248144	-	target	6	0	6	2.070234785327e-06	6.82449447557172e-07	0.000334336342360415	0	2.46609984285936e-18	0.0919888781489186
ZNF488	ENSG00000265763	-	tf	4	0	4	2.06958782088959e-06	6.82449447557172e-07	0.000325097529258778	0	1.61472455453706e-18	0.0709213573347648
ZNF670	ENSG00000277462	UP	tf	6	0	6	2.07062487317423e-06	6.82449447557172e-07	0.000342817963661296	0	2.46609984285936e-18	0.118538197810631
ZNF8	ENSG00000278129	-	tf	1	0	1	2.06829510434549e-06	6.82449447557172e-07	0.000284981476204047	0	4.03681138634265e-19	0.0203976781237352
PPARA	ENSG00000186951	-	tf	5	0	5	2.06938224801132e-06	6.82449447557172e-07	0.000326797385620915	0	2.75961495878927e-18	0.0908702867382395
ZSCAN26	ENSG00000197062	-	tf	2	0	2	2.06802991198465e-06	6.82449447557172e-07	0.000268528464017186	0	8.0736227726853e-19	0.00859189902856033
ZNF530	ENSG00000183647	-	tf	1	0	1	2.06859031775616e-06	6.82449447557172e-07	0.000264480296217932	0	4.03681138634265e-19	0.000311451319151459
RUVBL1	ENSG00000175792	-	tf	10	0	10	2.0696777718677e-06	6.82449447557172e-07	0.000329706561160567	0	5.51922991757854e-18	0.122476603902029
KDM1B	ENSG00000165097	-	tf	1	0	1	2.06523243158401e-06	6.82449447557172e-07	0.000232666356444858	0	4.03681138634265e-19	0.00143790827095443
HLF	ENSG00000108924	-	tf	1	0	1	2.06571024282424e-06	6.82449447557172e-07	0.000251698968034231	0	4.03681138634265e-19	0.00393167829502231
ZNF624	ENSG00000197566	-	tf	24	0	24	2.07034622399904e-06	6.82449447557172e-07	0.000355745286374956	0	9.86439937143746e-18	0.147617019677835
TGIF1	ENSG00000177426	-	tf	7	0	7	2.06885993404475e-06	6.82449447557172e-07	0.000319693094629156	0	3.61099024711157e-18	0.0577019996260049
ZNF622	ENSG00000173545	-	tf	4	0	4	2.06911677681265e-06	6.82449447557172e-07	0.000318979266347687	0	1.61472455453706e-18	0.061008135436158
ZSCAN5B	ENSG00000197213	-	tf	3	0	3	2.06900975124296e-06	6.82449447557172e-07	0.000286697247706422	0	1.23304992142968e-18	0.017283532380391
ZNF621	ENSG00000172888	-	tf	2	0	2	2.06911677681265e-06	6.82449447557172e-07	0.00031496062992126	0	8.0736227726853e-19	0.0538389016638011
MYBL1	ENSG00000185697	-	tf	10	0	10	2.06964350390645e-06	6.82449447557172e-07	0.000297353553374963	0	5.51922991757854e-18	0.055763381428394
TFCP2	ENSG00000135457	-	tf	1	0	1	2.0671834625323e-06	6.82449447557172e-07	0.00023872045834328	0	4.03681138634265e-19	0.00111202130268256
FOXF2	ENSG00000137273	-	tf	1	0	1	2.06761942569803e-06	6.82449447557172e-07	0.000284333238555587	0	4.03681138634265e-19	0.0237022648860526
HIC2	ENSG00000169635	-	tf	1	0	1	2.06761942569803e-06	6.82449447557172e-07	0.000284333238555587	0	4.03681138634265e-19	0.0237022648860526
ZNF454	ENSG00000178187	UP	tf	4	0	4	2.0694293548554e-06	6.82449447557172e-07	0.00031675641431739	0	1.61472455453706e-18	0.077876356046763
ZNF677	ENSG00000197928	UP	tf	3	0	3	2.06935227204533e-06	6.82449447557172e-07	0.000315059861373661	0	1.23304992142968e-18	0.0752479217473805
ZNF560	ENSG00000198028	UP	tf	3	0	3	2.06888133517326e-06	6.82449447557172e-07	0.000310752019888129	0	1.23304992142968e-18	0.0555893989284901
ZNF595	ENSG00000272602	UP	tf	2	0	2	2.06863738855216e-06	6.82449447557172e-07	0.000309310238168883	0	8.0736227726853e-19	0.0496935867268252
ZNF658	ENSG00000274349	UP	tf	5	0	5	2.07008050543086e-06	6.82449447557172e-07	0.000328191663931736	0	2.75961495878927e-18	0.0728643950862544
POU2AF1	ENSG00000110777	UP	tf	1	0	1	2.06583826552219e-06	6.82449447557172e-07	0.000237925291458482	0	4.03681138634265e-19	0.00148617378340947
FOXO4	ENSG00000184481	-	tf	3	0	3	2.06870585898873e-06	6.82449447557172e-07	0.000280662363177098	0	1.23304992142968e-18	0.0185436231973411
LCORL	ENSG00000178177	-	tf	7	0	7	2.06967348831048e-06	6.82449447557172e-07	0.000333222259246918	0	3.61099024711157e-18	0.0852797850259163
NCOA6	ENSG00000198646	-	tf	2	0	2	2.06844911822014e-06	6.82449447557172e-07	0.000271591526344378	0	8.0736227726853e-19	0.0103629418027326
ZBTB44	ENSG00000196323	-	tf	2	0	2	2.0678545801945e-06	6.82449447557172e-07	0.000313087038196619	0	8.0736227726853e-19	0.0374512013148388
ALKBH3	ENSG00000166199	-	tf	4	0	4	2.06942507232641e-06	6.82449447557172e-07	0.000351123595505618	0	1.61472455453706e-18	0.07060821971716
ZNF518A	ENSG00000177853	-	tf	2	0	2	2.06755102715935e-06	6.82449447557172e-07	0.000268096514745308	0	8.0736227726853e-19	0.00988638111120584
ZNF784	ENSG00000179922	-	tf	1	0	1	2.06649142819356e-06	6.82449447557172e-07	0.000239234449760766	0	4.03681138634265e-19	0.00327052908384034
FOXD3	ENSG00000187140	-	tf	1	0	1	2.06649142819356e-06	6.82449447557172e-07	0.000239234449760766	0	4.03681138634265e-19	0.00327052908384034
MCRS1	ENSG00000187778	-	tf	4	0	4	2.07014907143463e-06	6.82449447557172e-07	0.000317359568390987	0	1.61472455453706e-18	0.0312631691650448
GTF2E2	ENSG00000197265	-	tf	5	0	5	2.06979343461523e-06	6.82449447557172e-07	0.000313676286072773	0	2.75961495878927e-18	0.0441089057047605
CTR9	ENSG00000198730	-	tf	3	0	3	2.06957925453755e-06	6.82449447557172e-07	0.000304043782304652	0	1.23304992142968e-18	0.0254849545718328
ZNF136	ENSG00000196646	-	tf	3	0	3	2.06840205599164e-06	6.82449447557172e-07	0.000284981476204047	0	1.23304992142968e-18	0.0266279019987987
ZBTB7B	ENSG00000160685	-	tf	1	0	1	2.06868018204386e-06	6.82449447557172e-07	0.000279251605696733	0	4.03681138634265e-19	0.00801753444145999
NPM1	ENSG00000181163	-	tf	2	0	2	2.06750400578901e-06	6.82449447557172e-07	0.000274574409665019	0	8.0736227726853e-19	0.0131653104128408
PGBD5	ENSG00000177614	-	tf	2	0	2	2.06906540315739e-06	6.82449447557172e-07	0.000303490136570561	0	8.0736227726853e-19	0.0379759299039408
PBRM1	ENSG00000163939	-	tf	2	0	2	2.06856892264793e-06	6.82449447557172e-07	0.0003000300030003	0	8.0736227726853e-19	0.0294232834394341
THAP11	ENSG00000168286	-	tf	1	0	1	2.06811972758727e-06	6.82449447557172e-07	0.000295595625184747	0	4.03681138634265e-19	0.0259913218407726
ZNF502	ENSG00000196653	-	tf	1	0	1	2.06811972758727e-06	6.82449447557172e-07	0.000295595625184747	0	4.03681138634265e-19	0.0259913218407726
ZSCAN31	ENSG00000235109	-	tf	4	0	4	2.06944220254872e-06	6.82449447557172e-07	0.00032499187520312	0	1.61472455453706e-18	0.05301418043709
NR2E3	ENSG00000278570	-	tf	1	0	1	2.06811972758727e-06	6.82449447557172e-07	0.000295595625184747	0	4.03681138634265e-19	0.0259913218407726
ZNF597	ENSG00000167981	-	tf	1	0	1	2.06820955099171e-06	6.82449447557172e-07	0.000278396436525612	0	4.03681138634265e-19	0.0197743820753388
FOXQ1	ENSG00000164379	-	tf	1	0	1	2.06686301865344e-06	6.82449447557172e-07	0.000264900662251656	0	4.03681138634265e-19	0.00825419577397129
TERF1	ENSG00000147601	-	tf	1	0	1	2.06943791996656e-06	6.82449447557172e-07	0.000289100896212778	0	4.03681138634265e-19	0.010907989876347
TSC22D4	ENSG00000166925	-	tf	5	0	5	2.0703933747412e-06	6.82449447557172e-07	0.000355366027007818	0	2.75961495878927e-18	0.0821679859097321
ING2	ENSG00000168556	-	tf	3	0	3	2.069977664941e-06	6.82449447557172e-07	0.000335795836131632	0	1.23304992142968e-18	0.0522543586688941
ZNF708	ENSG00000182141	-	tf	6	0	6	2.07008050543086e-06	6.82449447557172e-07	0.000347463516330785	0	2.46609984285936e-18	0.07749835469074
ZNF669	ENSG00000188295	-	tf	2	0	2	2.06974202735371e-06	6.82449447557172e-07	0.000296296296296296	0	8.0736227726853e-19	0.0162669279342561
ZGPAT	ENSG00000197114	-	tf	1	0	1	2.06943791996656e-06	6.82449447557172e-07	0.000289100896212778	0	4.03681138634265e-19	0.010907989876347
ZNF486	ENSG00000256229	-	tf	2	0	2	2.0700033741055e-06	6.82449447557172e-07	0.000314169022934339	0	8.0736227726853e-19	0.0364623248969023
HK2	ENSG00000159399	-	target	2	0	2	2.06873153657104e-06	6.82449447557172e-07	0.000283045570336824	0	8.0736227726853e-19	0.0257192632919943
RBM34	ENSG00000188739	-	tf	1	0	1	2.06762797583356e-06	6.82449447557172e-07	0.000270051309748852	0	4.03681138634265e-19	0.00851348326033617
TAF9B	ENSG00000187325	-	tf	2	0	2	2.06811545047691e-06	6.82449447557172e-07	0.000281452293836195	0	8.0736227726853e-19	0.0202433172572106
NR0B1	ENSG00000169297	-	tf	1	0	1	2.06719200906257e-06	6.82449447557172e-07	0.000307408545957578	0	4.03681138634265e-19	0.0338723818526176
ZNF768	ENSG00000169957	-	tf	1	0	1	2.06719200906257e-06	6.82449447557172e-07	0.000307408545957578	0	4.03681138634265e-19	0.0338723818526176
ZNF501	ENSG00000186446	-	tf	2	0	2	2.0680427423074e-06	6.82449447557172e-07	0.000316055625790139	0	8.0736227726853e-19	0.0614220382334614
ZFP69B	ENSG00000187801	-	tf	2	0	2	2.06893698017958e-06	6.82449447557172e-07	0.000334224598930481	0	8.0736227726853e-19	0.0524795734818102
ZSCAN23	ENSG00000187987	-	tf	1	0	1	2.06719200906257e-06	6.82449447557172e-07	0.000307408545957578	0	4.03681138634265e-19	0.0338723818526176
SVIL	ENSG00000197321	-	tf	1	0	1	2.06719200906257e-06	6.82449447557172e-07	0.000307408545957578	0	4.03681138634265e-19	0.0338723818526176
ZNF316	ENSG00000205903	-	tf	1	0	1	2.06719200906257e-06	6.82449447557172e-07	0.000307408545957578	0	4.03681138634265e-19	0.0338723818526176
ZNF134	ENSG00000213762	-	tf	1	0	1	2.06719200906257e-06	6.82449447557172e-07	0.000307408545957578	0	4.03681138634265e-19	0.0338723818526176
HOXA10	ENSG00000253293	-	tf	1	0	1	2.06719200906257e-06	6.82449447557172e-07	0.000307408545957578	0	4.03681138634265e-19	0.0338723818526176
ARID3B	ENSG00000179361	-	tf	1	0	1	2.06851757619385e-06	6.82449447557172e-07	0.000287521564117309	0	7.85289024206681e-19	0.0186071916291926
PGM2	ENSG00000169299	-	target	1	0	1	2.06677758373033e-06	6.82449447557172e-07	0.000261643118785976	0	7.85289024206681e-19	0.0113064356116454
ZBTB33	ENSG00000177485	-	tf	1	0	1	2.06677758373033e-06	6.82449447557172e-07	0.000261643118785976	0	7.85289024206681e-19	0.0113064356116454
