# Supplementary material for: Altered Transcriptional Regulation of Glycolysis in Circulating CD8+ T Cells of Rheumatoid Arthritis Patients
Source: Genes (Basel). 2022 Jul 7;13(7):1216. doi: 10.3390/genes13071216 (PMC9323564; doi:10.3390/genes13071216)
Supplement: Supplementary file 1 [file genes-13-01216-s001.zip › genes-1694431-supplementary files S1-S3 and tables S1-S3/Table_S2_Tem_CD8_cell_TCZvUntreated_lionessR_GTRD_centralities.tsv]

node	ENSEMBL	DE	TF	inDegree	outDegree	totalDegree	inCloseness	outCloseness	totalCloseness	betweenness	hubScore	authorityScore
ETV1	ENSG00000006468	-	tf	38	82	120	1.97553107214047e-06	1.02386632401274e-05	0.000383582662063675	28007.4993157165	0.15395310705212	0.168462885473713
BRCA1	ENSG00000012048	-	tf	25	55	80	1.9754725330299e-06	1.02214999028958e-05	0.000389863547758285	2603.33906112946	0.261815731320327	0.31214030397702
ISL1	ENSG00000016082	-	tf	9	3	12	1.97485223168176e-06	1.01859962922973e-05	0.00035778175313059	491.801275365924	0.0166598760009444	0.130902449177684
SNAI2	ENSG00000019549	DOWN	tf	6	18	24	1.97494973752918e-06	1.02170092770444e-05	0.000381679389312977	496.913677399118	0.133768280239274	0.1262822088081
ZFP64	ENSG00000020256	-	tf	5	13	18	1.97403745933483e-06	1.01886946244447e-05	0.000353731871241599	405.997825815005	0.0557971970762246	0.0806209981777171
NR1H3	ENSG00000025434	-	tf	13	10	23	1.97497314036529e-06	1.02082482645978e-05	0.000382995021064726	912.86882431658	0.085359119733971	0.217835194411747
FOXP3	ENSG00000049768	UP	tf	1	2	3	1.97360890176559e-06	1.00339146314543e-05	0.000301023479831427	2.65986605778875	0.00839338759630805	0.0107544060707617
RAD51	ENSG00000051180	-	tf	46	33	79	1.97566767689141e-06	1.01976300707716e-05	0.000388953714507974	11002.3969162956	0.0864467209321989	0.3742503000228
ME1	ENSG00000065833	-	tf	73	180	253	1.9760815094101e-06	1.02613567565904e-05	0.000419463087248322	51450.9861751224	0.42196488192445	0.492167296025386
KDM4A	ENSG00000066135	-	tf	52	126	178	1.97578868544851e-06	1.02643058763151e-05	0.000421762969211303	33502.8738225767	0.387943464703612	0.314859470774734
KLF6	ENSG00000067082	-	tf	3	6	9	1.97365953978207e-06	1.0220141855569e-05	0.000354484225451967	383.351932628691	0.0263618137493178	0.0767516672881248
TP53BP1	ENSG00000067369	-	tf	1	3	4	1.97305984093192e-06	1.01279155736958e-05	0.000286779466590192	1.36664476653706	0.0132312296671414	0.0114646277490677
MNT	ENSG00000070444	-	tf	4	6	10	1.97400628523601e-06	1.01524904058966e-05	0.000354358610914245	72.7722102942026	0.0273107338215856	0.0797000064192282
JMJD6	ENSG00000070495	-	tf	10	21	31	1.97522280513242e-06	1.02164873673134e-05	0.000373831775700935	1098.61542393413	0.134519810282303	0.190948944068066
TCF3	ENSG00000071564	-	tf	3	4	7	1.97379588581986e-06	1.01458980134332e-05	0.000338066260987153	45.0708742658963	0.0170062518578101	0.0672567507924564
AFF4	ENSG00000072364	-	tf	22	45	67	1.97552716942516e-06	1.02445371005911e-05	0.000387146728610143	10278.7561116788	0.23633583917091	0.206160487912294
SMC1A	ENSG00000072501	-	tf	3	7	10	1.97394783645447e-06	1.01846476621141e-05	0.000331455087835598	160.87885722745	0.0349547514160886	0.0441959546842068
TP63	ENSG00000073282	-	tf	5	29	34	1.97365953978207e-06	1.02122097179388e-05	0.000356633380884451	2300.04985461385	0.0599965238040898	0.0179128259002974
KDM5A	ENSG00000073614	-	tf	3	4	7	1.97415047369741e-06	1.0136025461696e-05	0.000367376928728876	110.337599211094	0.0218364643709294	0.0801965381000762
TBX21	ENSG00000073861	-	tf	4	15	19	1.9738971836435e-06	1.01993982355041e-05	0.00035778175313059	274.573931849033	0.0949482265118773	0.0493333826884162
FOSL2	ENSG00000075426	-	tf	4	11	15	1.9743531525484e-06	1.01827809174686e-05	0.000349772647778944	362.788307272883	0.0833810746494632	0.0403193710947629
PAX2	ENSG00000075891	-	tf	1	2	3	1.97315327651967e-06	9.95054578743644e-06	0.000333555703802535	1.7495474973593	0.0204287596413005	0.0359963067330526
SIRT6	ENSG00000077463	-	tf	2	6	8	1.97424011497974e-06	1.01536243362068e-05	0.000323729362253156	50.2428198614488	0.0465647481689882	0.0380781057921662
FGFR1	ENSG00000077782	-	tf	6	11	17	1.97493803631911e-06	1.01763562538797e-05	0.000327653997378768	867.47467223104	0.0574501176881765	0.0716631367295578
HOXA9	ENSG00000078399	-	tf	8	6	14	1.97503945141304e-06	1.01622918000467e-05	0.000364166059723234	440.021193433329	0.0274950783111447	0.15958188096681
CBFA2T2	ENSG00000078699	-	tf	6	1	7	1.97434925448572e-06	1.01343819040477e-05	0.000342348510783978	17.2830493372563	0.00324117698030511	0.120466639017608
RUNX1T1	ENSG00000079102	-	tf	2	3	5	1.97380757349966e-06	1.01900443266928e-05	0.000329924117452986	26.1367158762431	0.0277435603980657	0.0550548001366922
XRCC5	ENSG00000079246	-	tf	2	2	4	1.97448569583838e-06	1.01303779644019e-05	0.000301750150875075	2035.26904643259	0.0150179037288273	0.00798437751374993
SP140	ENSG00000079263	-	tf	7	25	32	1.97517598818055e-06	1.02174268432238e-05	0.000368324125230203	887.515811970854	0.146577921786208	0.0859995168572291
SMARCA2	ENSG00000080503	-	tf	17	25	42	1.97549594825781e-06	1.02269357032552e-05	0.000375657400450789	4805.79849003666	0.122205694211555	0.176738420918501
SRCAP	ENSG00000080603	-	tf	2	1	3	1.97261225150017e-06	9.92477024156891e-06	0.000287935502447452	0.921528119028119	0.010411402340925	0.0200385888059525
TCF7	ENSG00000081059	-	tf	6	3	9	1.97444281223839e-06	1.02244261540821e-05	0.000359324469996407	2233.04787354712	0.0138033736298282	0.0944312748623302
PGR	ENSG00000082175	-	tf	6	23	29	1.97490683377012e-06	1.0230179028133e-05	0.000365764447695684	247.945359882444	0.164322922083275	0.126583430731088
GRHL2	ENSG00000083307	-	tf	7	26	33	1.97494973752918e-06	1.02370910282134e-05	0.000378357926598562	489.13658216986	0.189955980322082	0.12126046517596
ZNF324	ENSG00000083812	-	tf	2	1	3	1.97368291205072e-06	1.01508415047607e-05	0.000345303867403315	11.1994248237799	0.00773766751568386	0.06422455868547
ORC1	ENSG00000085840	-	tf	26	16	42	1.97537107345615e-06	1.01801893515219e-05	0.00037037037037037	3766.59515182122	0.0584313763227965	0.320912964091661
RBM22	ENSG00000086589	-	tf	6	10	16	1.97467284607623e-06	1.01697328411183e-05	0.000357270453733476	108.865479926568	0.0874272457806225	0.081154625011108
CNOT3	ENSG00000088038	-	tf	8	20	28	1.97447010158649e-06	1.01896289956083e-05	0.000353857041755131	3304.85458216942	0.0369419997845163	0.0778733767344125
DNMT3B	ENSG00000088305	-	tf	5	6	11	1.97425960329228e-06	1.0169629418704e-05	0.000351246926589392	41.6255559189127	0.0524318223370607	0.104553070473883
KDM2B	ENSG00000089094	-	tf	3	6	9	1.97425960329228e-06	1.01778062756354e-05	0.000319795330988168	182.904671382167	0.0482192253942387	0.0331544531412742
TBX5	ENSG00000089225	-	tf	24	106	130	1.97536326930523e-06	1.02490519626935e-05	0.000392618767177071	13599.671184562	0.388560812553657	0.190135114230793
FUS	ENSG00000089280	-	tf	3	6	9	1.97418554975145e-06	1.01830919940531e-05	0.000335795836131632	198.406981930253	0.0301655400814455	0.0448038843757424
ZBTB25	ENSG00000089775	-	tf	3	4	7	1.97391666518623e-06	1.01213550470137e-05	0.000313873195229127	27.3209980995109	0.0268468515273021	0.0270929199979477
RCOR1	ENSG00000089902	-	tf	4	7	11	1.97478593320484e-06	1.0203873390339e-05	0.000342583076396026	269.311003986561	0.0486923429338184	0.0680345023706501
ESR1	ENSG00000091831	-	tf	0	2	2	7.62096374707546e-07	1.00360293453498e-05	0.000297441998810232	0	0.0150471669802111	5.72111729810489e-18
IKZF5	ENSG00000095574	DOWN	tf	23	44	67	1.9757340345872e-06	1.02270402945388e-05	0.000412031314379893	1730.08503378535	0.269266693068686	0.385871678099661
CREM	ENSG00000095794	-	tf	11	17	28	1.97491463431493e-06	1.01743890279389e-05	0.000341296928327645	3514.83014190061	0.0527671192648292	0.0531043168278333
SIRT1	ENSG00000096717	-	tf	5	5	10	1.97411929602906e-06	1.01652875759855e-05	0.000344827586206897	150.845510013668	0.0194902796414007	0.109054863613091
SMARCB1	ENSG00000099956	-	tf	10	38	48	1.97496533935829e-06	1.02459016393443e-05	0.000397456279809221	1839.3051616407	0.209951275032466	0.177060633971358
HIRA	ENSG00000100084	-	tf	69	118	187	1.97644082536169e-06	1.02535708060332e-05	0.000430477830391735	28354.3921632725	0.523622732030431	0.636127179259012
PATZ1	ENSG00000100105	-	tf	4	10	14	1.97460266057962e-06	1.02087693328569e-05	0.000365898280278083	510.597561534187	0.0605579109341168	0.0878355076473113
DMC1	ENSG00000100206	-	tf	10	5	15	1.97462215605044e-06	1.01811221632848e-05	0.000353232073472271	79.0948448732149	0.0280155613488121	0.201065944018738
XBP1	ENSG00000100219	-	tf	5	7	12	1.97408032532844e-06	1.01834030896445e-05	0.000351246926589392	149.321378698046	0.0403704228505874	0.079444951318169
HMGXB4	ENSG00000100281	-	tf	4	10	14	1.97455587302026e-06	1.02084566855183e-05	0.000375798571965427	2065.0930581005	0.0367880481610232	0.0781834650642317
L3MBTL2	ENSG00000100395	DOWN	tf	8	19	27	1.97510576691382e-06	1.01964862908242e-05	0.000363372093023256	428.909781031612	0.115283468354914	0.162410578927524
HIF1A	ENSG00000100644	-	tf	11	32	43	1.97536717137298e-06	1.02445371005911e-05	0.000390930414386239	1948.36780686646	0.234038190889625	0.192184711427201
CHD8	ENSG00000100888	-	tf	1	5	6	1.97305984093192e-06	1.01349981757003e-05	0.000317762948840165	54.2948384616743	0.0254899287760631	0.0114646277490676
MYBL2	ENSG00000101057	-	tf	14	31	45	1.97548814312017e-06	1.01946152042491e-05	0.000392003136025088	1223.13937516113	0.142255056615684	0.206008363968816
HNF4A	ENSG00000101076	-	tf	2	7	9	1.97397511212179e-06	1.02128354916459e-05	0.000363768643142961	72.7228906698891	0.062216611622708	0.0595621518022308
SALL4	ENSG00000101115	-	tf	19	9	28	1.97581601201296e-06	1.01894213427619e-05	0.000366300366300366	3080.20496769966	0.0445132191766137	0.190907623661064
E2F1	ENSG00000101412	-	tf	26	99	125	1.97563645128278e-06	1.02555687738442e-05	0.000422654268808115	11380.208883495	0.400032868424456	0.302078640791777
STAG2	ENSG00000101972	-	tf	3	2	5	1.97360890176559e-06	1.01131663312466e-05	0.000310173697270471	5.918681915534	0.0168728848427871	0.0167060808869458
SCML2	ENSG00000102098	-	tf	10	21	31	1.97473133780149e-06	1.02222313086501e-05	0.000390625	1596.68953968189	0.11009166625212	0.183699654151957
KLF5	ENSG00000102554	-	tf	9	22	31	1.97521500215298e-06	1.02307023377155e-05	4e-04	1383.26375228803	0.137577974140942	0.198152712970631
NFAT5	ENSG00000102908	-	tf	9	4	13	1.97505115382488e-06	1.00424796890848e-05	0.000359066427289048	91.035555160156	0.0329943615119891	0.134518629657461
RBL2	ENSG00000103479	-	tf	6	10	16	1.97496143887791e-06	1.01855812911243e-05	0.000373273609555804	1682.50024801139	0.0676595977310136	0.0659720805080616
MAZ	ENSG00000103495	-	tf	8	17	25	1.97509796485906e-06	1.02090819993466e-05	0.000379075056861259	3201.70779606656	0.0812444573700892	0.109169167932849
KAT8	ENSG00000103510	-	tf	10	15	25	1.97528913294683e-06	1.02069979177724e-05	0.000359971202303816	909.854026178514	0.0884355004602846	0.18418412318576
TRPS1	ENSG00000104447	-	tf	2	2	4	1.97307930594962e-06	1.01390057690943e-05	0.000333000333000333	2.52407405116838	0.00801904181463107	0.06271582830759
AMH	ENSG00000104899	-	tf	7	19	26	1.97339858704661e-06	1.01781170483461e-05	0.000320410124959949	2195.4781291717	0.0575424774383107	0.0227402217058183
LYL1	ENSG00000104903	-	tf	4	8	12	1.97452078380577e-06	1.02241125470309e-05	0.000373692077727952	193.019301523242	0.0490753977129072	0.115253933246141
DBP	ENSG00000105516	-	tf	20	6	26	1.97533595526259e-06	1.01666310834579e-05	0.000361271676300578	1078.68637600872	0.0185849931188019	0.225446149294481
USF2	ENSG00000105698	DOWN	tf	10	28	38	1.97571061371499e-06	1.02424385197628e-05	0.000389863547758285	2347.34369937467	0.211261765653951	0.182610619723121
ERF	ENSG00000105722	-	tf	4	4	8	1.97437264309266e-06	1.00969305331179e-05	0.000312793243665937	72.5134538152111	0.0278417749907534	0.0352774935682352
SP4	ENSG00000105866	-	tf	12	28	40	1.97477423393571e-06	1.02092904543134e-05	0.000379794910748196	875.737307985112	0.151881442158849	0.176485175576858
HOXA2	ENSG00000105996	-	tf	15	22	37	1.97549204568128e-06	1.02183664919326e-05	0.000369959304476508	2455.97706666788	0.109381532417883	0.1802419050575
EZH2	ENSG00000106462	-	tf	3	5	8	1.97358553124975e-06	1.01854775461147e-05	0.000362713093942691	27.5155799621891	0.0332229201618835	0.0782978385245388
KDM4C	ENSG00000107077	-	tf	18	27	45	1.97566767689141e-06	1.02277724934287e-05	0.00040048057669203	1766.12000068463	0.176242004343072	0.294406538079425
TLX1	ENSG00000107807	-	tf	15	16	31	1.97508236093445e-06	1.01989821415823e-05	0.000344234079173838	1052.93279602434	0.0726356268146026	0.138812210902066
EBF3	ENSG00000108001	-	tf	5	17	22	1.97430247893419e-06	1.01932642909565e-05	0.000361271676300578	324.309556333162	0.0765038762872592	0.0872344556957637
SMC3	ENSG00000108055	-	tf	2	6	8	1.97424011497974e-06	1.01765633745484e-05	0.000332336324360253	186.912879311242	0.0295381139473371	0.0380781057921662
UBTF	ENSG00000108312	-	tf	1	4	5	1.97307930594962e-06	1.01390057690943e-05	0.000324359390204346	1.05721750200305	0.032460258035151	0.0126103526779125
DDX5	ENSG00000108654	-	tf	3	3	6	1.97373744949699e-06	1.00888830597565e-05	0.000306184935701164	36.4508088849487	0.0142106996838856	0.0091085437815363
DLX4	ENSG00000108813	DOWN	tf	19	3	22	1.97504335220158e-06	1.01210477308611e-05	0.000338983050847458	479.41388567822	0.00697204556855086	0.148163767977442
SUPT6H	ENSG00000109111	-	tf	2	2	4	1.97253443058849e-06	1.00644122383253e-05	0.000326157860404436	57.3482267001023	0.00255357391740235	0.0462797262442493
SOX6	ENSG00000110693	-	tf	8	2	10	1.97479373279461e-06	1.01433251848621e-05	0.000332778702163062	43.8436396534154	0.0230540553011668	0.107166944351106
NUP98	ENSG00000110713	-	tf	6	7	13	1.97511356903022e-06	1.01672512836155e-05	0.000355239786856128	242.909984634444	0.0444798809823074	0.126176744409108
FOXM1	ENSG00000111206	-	tf	24	75	99	1.97540619289841e-06	1.02340527872443e-05	0.000403225806451613	6925.96182055351	0.309643438172474	0.277105055968544
CDKN1B	ENSG00000111276	-	tf	8	23	31	1.97503164988219e-06	1.02193063134874e-05	0.000373273609555804	1016.24612766415	0.141772757605255	0.0750543236164268
CHD4	ENSG00000111642	-	tf	9	11	20	1.9756442575924e-06	1.02097073897862e-05	0.000376506024096386	834.539314999288	0.0866316593487935	0.185725046285327
NANOG	ENSG00000111704	-	tf	2	16	18	1.97354658161997e-06	1.02227538054201e-05	0.000349895031490553	108.345292297156	0.0883883595532336	0.0391757384594237
ASF1A	ENSG00000111875	-	tf	4	1	5	1.97465334960448e-06	1.00884759339407e-05	0.000355618776671408	5.93502767516828	0.00588382123844327	0.0865857247408696
PPARD	ENSG00000112033	-	tf	46	14	60	1.97609712912609e-06	1.01829882997464e-05	0.000398724082934609	3386.17637461786	0.0665018662184791	0.462250225342105
BACH2	ENSG00000112182	-	tf	11	2	13	1.97542960655369e-06	1.00439926879733e-05	0.000367782272894446	41.677025927142	0.00744472457926342	0.164129035721562
E2F3	ENSG00000112242	-	tf	3	2	5	1.97369849387068e-06	1.01028469822796e-05	0.000333555703802535	42.2162362616835	0.00549867323357936	0.0606782624614405
ZBTB24	ENSG00000112365	-	tf	0	1	1	7.62096374707546e-07	7.62761961061002e-07	0.000262398320650748	0	0.00681424597144223	2.86055864905244e-18
TFEB	ENSG00000112561	-	tf	27	4	31	1.97569109674564e-06	1.00992758819193e-05	0.000361271676300578	469.815077889877	0.0243073316136241	0.251148063190671
SRF	ENSG00000112658	-	tf	60	153	213	1.97613227438992e-06	1.02421238067926e-05	0.000419815281276238	38163.1247309372	0.409501884082188	0.399049121970991
LMNB1	ENSG00000113368	-	tf	44	46	90	1.97578087799751e-06	1.02411797839111e-05	0.000402738622633911	12383.0692759188	0.143986621566556	0.440681881489788
NR3C1	ENSG00000113580	-	tf	2	3	5	1.97307930594962e-06	1.01454862731571e-05	0.000350385423966363	10.682500231644	0.0198293185157348	0.06271582830759
OGG1	ENSG00000114026	-	tf	6	8	14	1.97459096348191e-06	1.01959664756622e-05	0.00035778175313059	1440.60261274488	0.0334592942436484	0.1213611104291
KAT2B	ENSG00000114166	-	tf	28	12	40	1.9749770408919e-06	1.0173146961281e-05	0.000343642611683849	2408.19450745574	0.0405114735165241	0.163029056597375
HES1	ENSG00000114315	-	tf	71	59	130	1.97626115105355e-06	1.02318538072728e-05	0.000420521446593776	21042.8889467185	0.221295459998796	0.568919865402157
GTF3C2	ENSG00000115207	-	tf	3	6	9	1.97371018039711e-06	1.01489871310843e-05	0.000316355583676052	179.75090033826	0.0301687609732709	0.0302234318951136
KDM3A	ENSG00000115548	-	tf	16	15	31	1.97580820434599e-06	1.01805002697833e-05	0.000357909806728704	4100.91998303034	0.0850319291009157	0.128640004301181
SRSF7	ENSG00000115875	-	tf	4	6	10	1.97345700330554e-06	1.02084566855183e-05	0.00033478406427854	1800.20023060049	0.0161776023726536	0.0512919286933671
EPAS1	ENSG00000116016	-	tf	2	5	7	1.97244105359911e-06	1.01062163336668e-05	0.000274047684297068	882.348075275828	0.0064193758467125	0.0033841125623627
SRSF4	ENSG00000116350	-	tf	4	4	8	1.9738932873811e-06	1.00684655658478e-05	0.000334336342360415	13.6862880379551	0.0262934552442352	0.023192763339893
HDAC1	ENSG00000116478	-	tf	2	7	9	1.97343363638696e-06	1.01644609786343e-05	0.000346620450606586	87.8880728700387	0.0469058597038269	0.0261606408351312
ASH1L	ENSG00000116539	-	tf	57	17	74	1.97626896230069e-06	1.01733539513307e-05	0.000381970970206264	5297.38137044876	0.0619016806113077	0.502333615280123
SFPQ	ENSG00000116560	-	tf	4	6	10	1.97401018194452e-06	1.01524904058966e-05	0.000318775900541919	290.657498876319	0.0240233193459893	0.0212697324092651
ZBTB17	ENSG00000116809	-	tf	0	1	1	7.62096374707546e-07	1.02701037280477e-05	0.000283446712018141	0	0.00773766751568386	2.86055864905244e-18
NR5A2	ENSG00000116833	-	tf	9	7	16	1.9754608256241e-06	1.02139829426485e-05	0.000359453630481668	514.474441784997	0.0576273011657798	0.144839041393467
RBBP5	ENSG00000117222	-	tf	0	1	1	7.62096374707546e-07	7.62761961061002e-07	0.000259000259000259	0	0.00389249868279859	2.86055864905244e-18
ID3	ENSG00000117318	-	tf	18	23	41	1.975168185571e-06	1.01930564899191e-05	0.000373552484124019	5231.66151478738	0.0607192692115866	0.204674552748551
PROX1	ENSG00000117707	-	tf	5	4	9	1.97480933215898e-06	1.01886946244447e-05	0.000347463516330785	253.80942783681	0.0234391267189167	0.0962473486539411
ARID1A	ENSG00000117713	-	tf	7	5	12	1.97519549497412e-06	1.01879680097804e-05	0.000343524562006183	1582.43024299873	0.0248162334455162	0.0690804559326571
STAG1	ENSG00000118007	-	tf	3	3	6	1.97463775270427e-06	1.01765633745484e-05	0.000329489291598023	103.968373296784	0.0199901936521655	0.0610810462871934
KLF7	ENSG00000118263	-	tf	10	2	12	1.97551546137176e-06	9.96581724684333e-06	0.000367511944138185	12.7515692016448	0.0180829147948646	0.140117973652627
HMGN3	ENSG00000118418	-	tf	4	3	7	1.97832155242849e-06	7.64096627659534e-07	0.000344234079173838	2.6644161547056	0.0143490174661745	0.114836516124601
TCF21	ENSG00000118526	-	tf	6	117	123	1.97405304675347e-06	1.02643058763151e-05	0.00040551500405515	2945.84894816392	0.478296588428859	0.0664874830085941
FOXO3	ENSG00000118689	-	tf	7	13	20	1.97524621444063e-06	1.01929525925775e-05	0.000349895031490553	980.909101930326	0.0912147539779787	0.0725155773533643
TGIF2	ENSG00000118707	-	tf	5	4	9	1.97459096348191e-06	1.01509445453899e-05	0.000343170899107756	138.802298270352	0.0377476729096823	0.0652537163406679
KLF12	ENSG00000118922	-	tf	0	7	7	7.62096374707546e-07	1.03174685059274e-05	0.000322268772155978	0	0.055114245038652	1.79072937929448e-17
CCND2	ENSG00000118971	-	tf	33	39	72	1.9760736996447e-06	1.02281909398685e-05	0.000394632991318074	8195.0005007512	0.210993995601767	0.349363254707753
ELL2	ENSG00000118985	-	tf	3	4	7	1.97384653343203e-06	1.01404451655428e-05	0.000343170899107756	37.6163826595662	0.0162670115062277	0.0893974007923035
KLF9	ENSG00000119138	-	tf	1	19	20	1.97289634994446e-06	1.02144002614886e-05	0.000350631136044881	108.62914945775	0.0915909757374206	0.0140637221538316
RBM25	ENSG00000119707	-	tf	2	4	6	1.97358163621759e-06	1.01397254162357e-05	0.000318066157760814	25.9425584175689	0.0287541044309889	0.0149013436403052
BCL11A	ENSG00000119866	-	tf	2	8	10	1.97397511212179e-06	1.02249488752556e-05	0.000363636363636364	71.7340164572744	0.0656924586950474	0.0595621518022308
MXI1	ENSG00000119950	-	tf	12	17	29	1.97524231285073e-06	1.02269357032552e-05	0.000365764447695684	1121.85893487195	0.129986758369894	0.190695565349036
ELF1	ENSG00000120690	-	tf	10	19	29	1.97474693618013e-06	1.01957585644372e-05	0.000366837857666911	2510.82262049986	0.0796130353467832	0.157410396209936
KDM3B	ENSG00000120733	-	tf	17	5	22	1.97549985084976e-06	1.00951977144472e-05	0.000362976406533575	82.4702671061046	0.0278053892692984	0.215644447699961
EGR1	ENSG00000120738	DOWN	tf	16	59	75	1.9757730706082e-06	1.02616726526424e-05	0.000404858299595142	5639.84517827078	0.369507541067452	0.266823932945757
TARDBP	ENSG00000120948	-	tf	10	25	35	1.97488733267767e-06	1.020054266887e-05	0.000346020761245675	2025.10370458759	0.115741520940528	0.0805486259963731
TBX2	ENSG00000121068	-	tf	18	34	52	1.97496143887791e-06	1.02041857569975e-05	0.000358166189111748	5538.02451510111	0.102085453642645	0.0847245420664332
RNF2	ENSG00000121481	-	tf	16	70	86	1.97551546137176e-06	1.02473715491976e-05	0.000399042298483639	5067.62401269507	0.319749250480927	0.197041271514117
ZNF639	ENSG00000121864	-	tf	3	6	9	1.9742284221769e-06	1.01931603893787e-05	0.000345781466113416	268.671797269349	0.0328382377833464	0.0568416881883856
ZNF205	ENSG00000122386	-	tf	27	11	38	1.97564816077034e-06	1.01690089283898e-05	0.000391083300743058	475.753225177459	0.0802046303780761	0.312085030027578
ZNF644	ENSG00000122482	-	tf	5	4	9	1.97489513306843e-06	1.01772883632885e-05	0.000351864883884588	134.682780499395	0.0387568470129005	0.0838665991782739
TWIST1	ENSG00000122691	-	tf	2	5	7	1.96971368241912e-06	1.00977461830519e-05	0.000298151460942159	1138.6864897902	0.0142067297933356	0.000290143975081315
TRIM24	ENSG00000122779	-	tf	3	9	12	1.9739439399921e-06	1.0136847440446e-05	0.000305903946160905	6072.02376996582	0.0427430947351856	0.00496625746115231
EGR2	ENSG00000122877	-	tf	16	53	69	1.97571061371499e-06	1.02443272038109e-05	0.000386847195357834	47785.6011527599	0.256304450976917	0.169039448309585
NR4A1	ENSG00000123358	-	tf	8	8	16	1.97508626189249e-06	1.01907712375673e-05	0.000356252226576416	563.653494699014	0.0391683236181372	0.130200088861181
CDK2	ENSG00000123374	DOWN	tf	9	10	19	1.97492243492137e-06	1.01592977893368e-05	0.000341763499658236	135.564616789466	0.0612169065556184	0.122690236369549
MXD4	ENSG00000123933	-	tf	5	8	13	1.974142679188e-06	1.01798784522513e-05	0.00034435261707989	313.666087953385	0.0541995517290337	0.0402128060713736
PMEPA1	ENSG00000124225	DOWN	tf	80	68	148	1.97634707816848e-06	1.02256807746976e-05	0.000422654268808115	23428.2807384674	0.212008357365146	0.615630656828119
ZNF391	ENSG00000124613	-	tf	23	4	27	1.97525791930281e-06	1.01333549511572e-05	0.000378787878787879	48.027482487555	0.0278092532506952	0.321481174489232
MYRF	ENSG00000124920	-	tf	6	9	15	1.97440772704208e-06	1.01800857163217e-05	0.000341997264021888	372.971842500663	0.0537263202042966	0.0467608542577212
IRF1	ENSG00000125347	DOWN	tf	6	25	31	1.97514087692305e-06	1.02376150451991e-05	0.000369685767097967	730.772486189155	0.177393928504099	0.140275569141063
SOX9	ENSG00000125398	-	tf	11	17	28	1.97527352600151e-06	1.02303883455416e-05	0.000368867576540022	822.518412529414	0.130140266172143	0.184978179551815
NKX2-2	ENSG00000125820	-	tf	14	16	30	1.975218903635e-06	1.01772883632885e-05	0.000382555470543229	872.727071185028	0.0681013253348964	0.204773980506628
MAX	ENSG00000125952	-	tf	2	5	7	1.9734492142712e-06	1.02116882984264e-05	0.000342348510783978	368.481644272831	0.0164887777521902	0.0566306930308981
ID1	ENSG00000125968	-	tf	36	4	40	1.97599950995212e-06	1.02114797455299e-05	0.000407166123778502	5812.70235526353	0.0336924498473051	0.479159516944846
KDM5C	ENSG00000126012	-	tf	3	3	6	1.9737530321781e-06	1.01279155736958e-05	0.000342583076396026	58.1214881399847	0.0131160612370995	0.059475808290013
IRF3	ENSG00000126456	-	tf	6	4	10	1.97343363638696e-06	1.01502233049127e-05	0.000300390507659958	206.538318550806	0.00907250176716623	0.0154887126156064
PRMT1	ENSG00000126457	-	tf	10	16	26	1.97537107345615e-06	1.02021036737775e-05	0.000374391613627855	2783.49890868854	0.0762341528370062	0.128170783617251
STAT5A	ENSG00000126561	-	tf	1	5	6	1.97237102665857e-06	1.02084566855183e-05	0.000349406009783368	0.876559968139325	0.0299117731364999	0.0451660652818304
GLIS2	ENSG00000126603	-	tf	10	17	27	1.97433366238894e-06	1.01591945790538e-05	0.000333000333000333	2148.21454997855	0.0486868714251287	0.0557945502669878
ZNF384	ENSG00000126746	-	tf	15	21	36	1.97539448627891e-06	1.02236944342208e-05	0.000369139904023625	3987.20519669616	0.0948431588406195	0.125766403952235
ELK1	ENSG00000126767	-	tf	1	2	3	1.97305984093192e-06	1.01277104285034e-05	0.000284575981787137	0.127844402630604	0.00922356255430092	0.0114646277490676
SIX1	ENSG00000126778	-	tf	25	2	27	1.97593313442273e-06	1.01161332092421e-05	0.000398089171974522	47.5439681839116	0.0134210884477582	0.385058309852919
INTS11	ENSG00000127054	-	tf	2	4	6	1.97263559897107e-06	1.01040719409922e-05	0.000341880341880342	13.1458404709925	0.0212123460818961	0.0495857826136785
BCL11B	ENSG00000127152	-	tf	3	3	6	1.9737764066611e-06	1.01280181494085e-05	0.000350017500875044	23.0659528389359	0.0192409198546764	0.0741804560566576
SMARCA4	ENSG00000127616	-	tf	4	9	13	1.97493413594657e-06	1.02182620779858e-05	0.000363504180298073	632.612305925357	0.0704647885530015	0.0725456740362611
ZFP36	ENSG00000128016	DOWN	tf	17	16	33	1.97549204568128e-06	1.02055395668769e-05	0.000375375375375375	1033.13490944515	0.109815498713294	0.228209978260152
INO80	ENSG00000128908	-	tf	19	21	40	1.9758823796737e-06	1.02251579786908e-05	0.000379939209726444	2989.74450779152	0.141283951879266	0.234600275869322
E2F8	ENSG00000129173	-	tf	76	290	366	1.9758862837926e-06	1.02865842368383e-05	0.000468603561387067	73142.3101296059	0.796976812313411	0.485732286017595
FXR2	ENSG00000129245	-	tf	4	3	7	1.97449349305669e-06	1.01324308714904e-05	0.000350754121360926	78.5974023754306	0.0153111757019142	0.0767948066342956
ILF3	ENSG00000129351	-	tf	15	12	27	1.9756442575924e-06	1.01810185090917e-05	0.00037243947858473	2592.94219206747	0.0830510582976614	0.156832276433161
FOXA1	ENSG00000129514	-	tf	36	113	149	1.97595656057097e-06	1.02766473465697e-05	0.000425170068027211	19708.9206260951	0.533509303677889	0.42712015334461
ASH2L	ENSG00000129691	-	tf	2	7	9	1.97411539888976e-06	1.01757349424562e-05	0.000323729362253156	80.9470035531761	0.0467767280254523	0.0259730684719833
KLF16	ENSG00000129911	-	tf	2	3	5	1.97286521187586e-06	1.00632981453342e-05	0.000330141961043249	7.21881445175126	0.0168431486605828	0.0607759586720759
SAFB2	ENSG00000130254	-	tf	4	2	6	1.97473913696001e-06	1.00976442196036e-05	0.000340947834981248	25.9504126169141	0.0183274174284759	0.0869797986816773
MLLT1	ENSG00000130382	-	tf	2	6	8	1.97269397006634e-06	1.015218119613e-05	0.000321027287319422	1775.67405577938	0.0280571386294956	0.00953936367281057
JUND	ENSG00000130522	-	tf	0	2	2	7.62096374707546e-07	7.63428711026964e-07	0.00027196083763938	0	0.00814857741688958	5.72111729810489e-18
TRIM28	ENSG00000130726	-	tf	0	6	6	7.62096374707546e-07	1.02426483391546e-05	0.000322061191626409	0	0.0403395771199769	1.72971017303069e-17
CASZ1	ENSG00000130940	-	tf	8	11	19	1.974466203062e-06	1.01730434694147e-05	0.000346140533056421	1454.54672553601	0.061791941208841	0.0604471884790531
RBM39	ENSG00000131051	-	tf	1	2	3	1.97683153441664e-06	7.63428711026964e-07	0.000330578512396694	1.13489847876078	0.00892560108951541	0.0451660652818304
ZNF341	ENSG00000131061	-	tf	1	2	3	1.97278737100437e-06	1.01362309438858e-05	0.000284090909090909	10.0831518896593	0.00711920180415703	0.00695345608345667
NFATC1	ENSG00000131196	-	tf	8	33	41	1.9749263352477e-06	1.02217088652881e-05	0.000365363536719035	1072.61777324368	0.187066028855132	0.0641201490329073
BARX1	ENSG00000131668	DOWN	tf	1	2	3	1.97191597271657e-06	1.01629114708782e-05	0.000295683027794205	12.866704819491	0.0160644389667958	0.00312080350163124
RARA	ENSG00000131759	-	tf	0	3	3	7.62096374707546e-07	1.01985660816089e-05	0.000285388127853881	0	0.0119236855976272	8.64855086515343e-18
THAP1	ENSG00000131931	-	tf	18	4	22	1.97565987039671e-06	1.01703534197813e-05	0.00036563071297989	331.61099786699	0.0233868443474685	0.230579126387274
PPARG	ENSG00000132170	-	tf	3	5	8	1.97424791025859e-06	1.01787386507064e-05	0.000328299409061064	350.599011808123	0.0351215970236557	0.0313438836235059
KDM6B	ENSG00000132510	-	tf	6	7	13	1.97401407866841e-06	1.01619819929679e-05	0.000324675324675325	569.89917947902	0.0345633770410072	0.0528789377563625
CDK8	ENSG00000132964	-	tf	1	4	5	1.97305984093192e-06	1.01319175667187e-05	0.000328839197632358	4.7191851698117	0.0316103140074812	0.0114646277490676
ARNTL	ENSG00000133794	-	tf	2	9	11	1.97356995121335e-06	1.01681817257438e-05	0.000337952010814464	33.677415498344	0.0649296074895624	0.0195323668156982
DPF2	ENSG00000133884	-	tf	3	9	12	1.97463775270427e-06	1.02092904543134e-05	0.000366434591425431	498.542618762454	0.0578246461912068	0.0535260616477345
MEN1	ENSG00000133895	-	tf	11	25	36	1.97564035442988e-06	1.0224635236138e-05	0.000375234521575985	2693.1854312036	0.133652193410111	0.173101474970712
MBD2	ENSG00000134046	-	tf	4	5	9	1.97396342245778e-06	1.01308911131823e-05	0.000343760742523204	107.972285165754	0.0234274078200939	0.0668260807023294
CDK7	ENSG00000134058	-	tf	1	1	2	1.97683153441664e-06	7.62761961061002e-07	0.0003295978905735	0.241054309553293	0.00502980967983566	0.0451660652818304
BHLHE40	ENSG00000134107	-	tf	16	25	41	1.97553107214047e-06	1.02275632830478e-05	0.000386398763523957	2884.84494998144	0.136119199171697	0.239288227254832
MEIS2	ENSG00000134138	-	tf	53	36	89	1.97609712912609e-06	1.0221604383024e-05	0.000399520575309628	12193.6229359195	0.156602981445811	0.476668645287978
MYCN	ENSG00000134323	-	tf	2	5	7	1.97411929602906e-06	1.01960704344546e-05	0.000355618776671408	78.1593076592228	0.0493827845691972	0.0550159191215792
SOX5	ENSG00000134532	-	tf	7	6	13	1.97563645128278e-06	1.01976300707716e-05	0.000351617440225035	8920.73552816892	0.0461455559037707	0.108479949578596
CLOCK	ENSG00000134852	-	tf	9	21	30	1.97486783197035e-06	1.02180532564936e-05	0.000352609308885755	1440.59201727231	0.106678469947363	0.102041032120607
ETS1	ENSG00000134954	-	tf	4	11	15	1.97391666518623e-06	1.01781170483461e-05	0.000355871886120996	62.8265983508174	0.0594311082266224	0.101645037149203
ZFHX2	ENSG00000136367	-	tf	1	3	4	1.97238269747002e-06	1.0052979200386e-05	0.000350754121360926	0	0.0300649881060277	0.0451660652818304
VEZF1	ENSG00000136451	-	tf	1	6	7	1.97125515729631e-06	1.01075442710439e-05	0.000321853878339234	8.40640119320039	0.0292502531345929	0.00253496928306538
GATA4	ENSG00000136574	-	tf	3	11	14	1.974466203062e-06	1.02182620779858e-05	0.000353232073472271	120.85279585162	0.0877330931810697	0.0786316182797184
CDK9	ENSG00000136807	-	tf	6	11	17	1.97510966796431e-06	1.02513634313364e-05	0.000395413206801107	2456.96749919934	0.0880514888545373	0.135404974689279
KLF4	ENSG00000136826	DOWN	tf	14	41	55	1.97503555063991e-06	1.02260990499954e-05	0.000369276218611521	3590.67532247736	0.13911224929265	0.106232471144416
PRPF4	ENSG00000136875	-	tf	6	4	10	1.97466894675108e-06	1.01749066452315e-05	0.000348675034867503	354.014613976121	0.0213173225969029	0.127147415439885
MYC	ENSG00000136997	UP	tf	1	2	3	1.97454027765985e-06	9.92191453262822e-06	0.000287026406429392	72.2873751248751	0.0109213148668743	5.38172188808815e-05
ZSCAN9	ENSG00000137185	-	tf	1	3	4	1.97305984093192e-06	1.0128633647321e-05	0.000288766965059197	4.13374955054143	0.0120679386831386	0.0114646277490677
TFAP2A	ENSG00000137203	-	tf	11	22	33	1.97530083831768e-06	1.02257853403141e-05	0.000369822485207101	724.558105043434	0.147853754639725	0.195609414342681
IRF4	ENSG00000137265	-	tf	4	19	23	1.97430247893419e-06	1.02296557720833e-05	0.0003813882532418	1055.14180782881	0.11937233229423	0.0437402805070816
ARRB1	ENSG00000137486	-	tf	8	2	10	1.97470404123182e-06	1.01177708527257e-05	0.000321646831778707	1538.63325384444	0.00507495792007419	0.060524667347407
YAP1	ENSG00000137693	-	tf	3	4	7	1.97404914987573e-06	1.01535212411664e-05	0.000316355583676052	76.6181996501309	0.0100206652277569	0.0274997327660856
STAT4	ENSG00000138378	-	tf	1	6	7	1.97335964479526e-06	1.01401366890426e-05	0.000319284802043423	53.5695019642522	0.0365542805016125	0.00300362763098741
INTS12	ENSG00000138785	-	tf	1	1	2	1.97724976421297e-06	7.62761961061002e-07	0.000280898876404494	0	0.00389249868279859	0.00695345608345668
LEF1	ENSG00000138795	-	tf	10	22	32	1.97486393187509e-06	1.01938877449082e-05	0.000376789751318764	589.340594776347	0.122372549171328	0.189533537750228
AEBP2	ENSG00000139154	-	tf	12	4	16	1.9757262275681e-06	1.00708991298743e-05	0.00035880875493362	81.2574422780711	0.0261159875534203	0.19025305488776
PDX1	ENSG00000139515	-	tf	11	54	65	1.97489513306843e-06	1.02387680714256e-05	0.00040950040950041	1676.7962893536	0.314007771942192	0.163471393189029
ZNF740	ENSG00000139651	-	tf	7	2	9	1.97512137120826e-06	1.01328415527566e-05	0.000322893122376493	59.3450223921393	0.0182847016120424	0.0548654635344135
RB1	ENSG00000139687	-	tf	3	3	6	1.97362448241698e-06	1.01451774898802e-05	0.000353356890459364	53.5537141646286	0.0154722587170097	0.0672987433978423
CUL4A	ENSG00000139842	-	tf	5	4	9	1.97494193670706e-06	1.01346900305054e-05	0.00034952813701503	141.990892427589	0.0241108799404973	0.0731580212900898
ESR2	ENSG00000140009	-	tf	6	3	9	1.97425960329228e-06	1.01398282313098e-05	0.000323310701584222	23.7759251427681	0.0282173763036263	0.0811371458466403
JDP2	ENSG00000140044	-	tf	2	1	3	1.97812979696476e-06	7.62761961061002e-07	0.000302206104563312	0.720203538618958	0.00816073393540175	0.0281653798732961
TCF12	ENSG00000140262	-	tf	2	5	7	1.97388549490244e-06	1.01812258195887e-05	0.000340831629175187	42.074655774057	0.042965025963322	0.0426243384728178
ZSCAN29	ENSG00000140265	-	tf	13	15	28	1.97489123286535e-06	1.01933681946526e-05	0.000345901072293324	2585.11596430507	0.0673488829044223	0.131935003581317
NCOR1	ENSG00000141027	-	tf	2	6	8	1.97384263736958e-06	1.01660109589598e-05	0.000320102432778489	66.1538297997911	0.0325058271920863	0.0183995992293628
MYOCD	ENSG00000141052	-	tf	11	7	18	1.97514867931684e-06	1.01764598131602e-05	0.000375798571965427	103.771785956827	0.0461045298193478	0.223289557905233
SS18	ENSG00000141380	-	tf	1	3	4	1.97307930594962e-06	1.01386973801606e-05	0.000311623558741041	0.712269905739666	0.019407152920122	0.0126103526779125
GATA6	ENSG00000141448	-	tf	2	3	5	1.97309487824032e-06	1.01298648676027e-05	0.000275785990071704	1091.17121166414	0.00570663505431019	0.00696503993734984
TP53	ENSG00000141510	-	tf	4	7	11	1.97462995434656e-06	1.02412846667486e-05	0.000368188512518409	1557.78973669725	0.0282827546333732	0.0901976271574533
FOXK2	ENSG00000141568	-	tf	5	6	11	1.97420893447995e-06	1.01750101750102e-05	0.00036697247706422	89.7911566776054	0.036589582169693	0.0978473276998612
CBX8	ENSG00000141570	-	tf	16	17	33	1.97544911835706e-06	1.02011670135063e-05	0.000384467512495194	1661.71974708906	0.0846503979806147	0.24955166342246
SMAD4	ENSG00000141646	-	tf	17	41	58	1.97525401766667e-06	1.02470565330109e-05	0.000387596899224806	5958.35587142439	0.20732430186993	0.257040594962217
BRD4	ENSG00000141867	-	tf	3	5	8	1.97409591342405e-06	1.02386632401274e-05	0.000372856077554064	648.284115022852	0.0274325463325507	0.0877904037546482
NFIC	ENSG00000141905	-	tf	6	10	16	1.97419724204645e-06	1.02260990499954e-05	0.000362450163102573	1890.64989878135	0.0439032041901555	0.0937056403516059
APP	ENSG00000142192	-	tf	15	11	26	1.9757652632806e-06	1.02065812035601e-05	0.000398565165404544	1091.44677584298	0.0714936059024987	0.239599126184359
ZNF614	ENSG00000142556	DOWN	tf	6	3	9	1.9750667572564e-06	1.01084638167538e-05	0.000343170899107756	37.3656050779706	0.0213118778538198	0.10567299870231
RERE	ENSG00000142599	-	tf	12	7	19	1.9754608256241e-06	1.01900443266928e-05	0.000366434591425431	756.382229376982	0.0473674976557102	0.180383475943332
POU2F1	ENSG00000143190	-	tf	2	3	5	1.97345700330554e-06	1.01431194149449e-05	0.000294031167303734	22.6083674139025	0.0137225283861941	0.022090685510626
HDGF	ENSG00000143321	-	tf	7	1	8	1.97440772704208e-06	1.01183851057371e-05	0.000347826086956522	5.82426995045331	0.00549255655334388	0.154132004630815
RORC	ENSG00000143365	-	tf	3	14	17	1.97309487824032e-06	1.01820551460107e-05	0.000361663652802893	200.652693518051	0.0482661309680579	0.0547633751432616
ZNF687	ENSG00000143373	-	tf	4	3	7	1.9738699101297e-06	1.01505323954241e-05	0.000346981263011797	30.4501932832156	0.0167386042984969	0.0863214131605026
SETDB1	ENSG00000143379	-	tf	4	6	10	1.97474693618013e-06	1.01633246267519e-05	0.000366837857666911	127.001942079075	0.0419697740092325	0.0927806362164608
RFX5	ENSG00000143390	-	tf	5	9	14	1.974076428343e-06	1.01701465518118e-05	0.000364830353885443	107.212930061381	0.0545238274477793	0.0850368298159632
DTL	ENSG00000143476	DOWN	tf	61	72	133	1.97634317222843e-06	1.02228583111838e-05	0.00042571306939123	17677.6548915094	0.238108101816166	0.526797521255441
GATAD2B	ENSG00000143614	-	tf	8	27	35	1.97421283198857e-06	1.01893175195125e-05	0.000368459837877671	1297.62122661251	0.097854823179076	0.132062996521751
PARP1	ENSG00000143799	-	tf	2	2	4	1.97284185896943e-06	1.00741457124436e-05	0.000341180484476288	6.83629909077658	0.0117563050536441	0.0509439582999102
SOX13	ENSG00000143842	-	tf	2	3	5	1.97403745933483e-06	1.00661345036892e-05	0.000317762948840165	8.6145830051592	0.0243891200338363	0.0270974631615107
HNRNPLL	ENSG00000143889	-	tf	2	8	10	1.97341027002173e-06	1.01700431209828e-05	0.000366434591425431	43.9028063052101	0.0448390289275925	0.0626879451342933
ZC3H8	ENSG00000144161	-	tf	3	4	7	1.97339079847338e-06	1.01108145272183e-05	0.000352609308885755	9.90580827152008	0.025614764174209	0.0622331096250467
DLX1	ENSG00000144355	-	tf	36	32	68	1.97611274908901e-06	1.02153393535733e-05	0.000405186385737439	2017.68291336542	0.167118086577413	0.482658652726312
FANCD2	ENSG00000144554	-	tf	4	5	9	1.97413488474014e-06	1.01917059896656e-05	0.00034106412005457	227.615233991685	0.0288124105007422	0.0474319604314812
NR1I2	ENSG00000144852	-	tf	8	2	10	1.97496923985409e-06	1.01244292353019e-05	0.000334001336005344	19.8687028614861	0.0122941721710222	0.124808448288786
FIP1L1	ENSG00000145216	-	tf	0	2	2	7.62096374707546e-07	1.02729523437741e-05	0.000296120817293456	0	0.0201347082626376	5.72111729810489e-18
RBAK	ENSG00000146587	-	tf	61	55	116	1.9756325481511e-06	1.02051229717318e-05	0.0003933910306845	12942.8970346924	0.185936818682726	0.503511391907069
KDM6A	ENSG00000147050	-	tf	1	3	4	1.97207541216376e-06	1.00608682529302e-05	0.000294377391816309	6.68233142726698	0.0165213028071813	0.00157968146993266
TAF1	ENSG00000147133	-	tf	3	4	7	1.97434145840655e-06	1.0243487702693e-05	0.000369685767097967	957.966915433447	0.0217380706826051	0.10018198440341
NONO	ENSG00000147140	-	tf	0	1	1	7.62096374707546e-07	7.62761961061002e-07	0.000259000259000259	0	0.00389249868279859	2.86055864905244e-18
EBP	ENSG00000147155	-	tf	22	22	44	1.97576135963994e-06	1.02082482645978e-05	0.000374251497005988	1546.73294760331	0.124030412454361	0.284093304524809
HMBOX1	ENSG00000147421	-	tf	10	2	12	1.97518379085174e-06	1.01467215942529e-05	0.000349040139616056	37.6534114578063	0.0186834858869406	0.171105715522281
PRDM14	ENSG00000147596	-	tf	16	81	97	1.97514087692305e-06	1.02460066189203e-05	0.000387747188832881	4821.23244686372	0.34561109746536	0.184258066627179
NFIB	ENSG00000147862	-	tf	56	27	83	1.97532034757737e-06	1.01711809758231e-05	0.000350017500875044	21792.6657230124	0.0455898915103894	0.156833022467784
GTF3C5	ENSG00000148308	-	tf	0	2	2	7.62096374707546e-07	1.00358279056231e-05	0.000297619047619048	0	0.013909855983174	5.72111729810489e-18
NOTCH1	ENSG00000148400	-	tf	2	3	5	1.97251886714296e-06	1.00632981453342e-05	0.000337609723160027	10.8777441975114	0.0129386002868368	0.0478758721926488
ZEB1	ENSG00000148516	UP	tf	32	87	119	1.97603465174365e-06	1.02606197414324e-05	0.000430477830391735	12560.8037520804	0.42590699751392	0.408261545796599
TCF7L2	ENSG00000148737	-	tf	8	13	21	1.97524231285073e-06	1.02007507752571e-05	0.000386697602474865	73.4687587144606	0.123115245688185	0.191241844565953
SSRP1	ENSG00000149136	-	tf	5	6	11	1.97445450758092e-06	1.01953427674238e-05	0.000368324125230203	343.618972717544	0.0361940667198199	0.101496955802064
MTA2	ENSG00000149480	-	tf	1	2	3	1.9723865877712e-06	9.95064480178316e-06	0.000346380325597506	0	0.0204287596413005	0.0451660652818304
FOXO1	ENSG00000150907	-	tf	3	4	7	1.97387380629982e-06	1.01941995004842e-05	0.000334001336005344	1153.68739920874	0.030311338647406	0.018815945688492
ME3	ENSG00000151376	-	tf	1	1	2	1.97314159658725e-06	1.01755278555075e-05	0.000305064063453325	0	0.00763649872957699	0.0359963067330526
FLI1	ENSG00000151702	-	tf	14	64	78	1.97485223168176e-06	1.02237989592173e-05	0.000384319754035357	3343.03301026694	0.283558617804547	0.235450235546728
TCF7L1	ENSG00000152284	-	tf	41	109	150	1.97582381974164e-06	1.02484217430516e-05	0.000421052631578947	34699.307712469	0.279199717735549	0.277324204794939
UBP1	ENSG00000153560	-	tf	9	3	12	1.97530083831768e-06	1.01600203200406e-05	0.000386996904024768	247.931535210094	0.0222894145874071	0.148145251522947
CEBPG	ENSG00000153879	-	tf	0	1	1	7.62096374707546e-07	1.01797748233809e-05	0.000249937515621095	0	0.00246566928183885	2.86055864905244e-18
CHD1	ENSG00000153922	-	tf	7	21	28	1.97493803631911e-06	1.02245306940411e-05	0.000373134328358209	2627.09818090751	0.151017593949072	0.0690120529622871
GABPA	ENSG00000154727	-	tf	3	6	9	1.97415047369741e-06	1.02322725877417e-05	0.000366837857666911	847.639211221139	0.0318266404227123	0.0801965381000763
CXXC1	ENSG00000154832	-	tf	17	29	46	1.9757847817153e-06	1.02102286070185e-05	0.00040371417036738	3540.33124495336	0.148072632190499	0.249181828000056
KLF10	ENSG00000155090	-	tf	7	8	15	1.97425570559899e-06	1.02231718412955e-05	0.000365764447695684	1102.7663340892	0.050304357366084	0.128570179071852
BATF	ENSG00000156127	-	tf	7	14	21	1.97427519421932e-06	1.01998143633786e-05	0.000361271676300578	306.541498165197	0.081791048383321	0.101063128563857
BACH1	ENSG00000156273	DOWN	tf	7	7	14	1.97528132944335e-06	1.0216174247068e-05	0.000369139904023625	626.77461447896	0.0628064815059742	0.144180027382087
GATAD1	ENSG00000157259	-	tf	6	7	13	1.97453637885824e-06	1.01758384890915e-05	0.000348918353105373	86.6549672419099	0.0444457278205693	0.0723212072887772
ETS2	ENSG00000157557	-	tf	12	6	18	1.97531254382725e-06	1.01282233070675e-05	0.000333889816360601	1605.29483678639	0.0194004736528753	0.113625320386653
SKI	ENSG00000157933	-	tf	2	9	11	1.9730909851446e-06	1.01746995919945e-05	0.000325414904002603	110.323436214515	0.0492153485914205	0.0145084503080194
EMSY	ENSG00000158636	-	tf	3	4	7	1.97380757349966e-06	1.01444570686577e-05	0.000300390507659958	288.604902776494	0.0119905430667113	0.0153791728021532
ELK4	ENSG00000158711	-	tf	7	8	15	1.97441552364461e-06	1.01692157500814e-05	0.000359066427289048	317.831574640079	0.0463384453640565	0.139142670862627
CCAR2	ENSG00000158941	-	tf	2	3	5	1.97349984409351e-06	1.01307884792673e-05	0.000290275761973875	51.2469304736283	0.0125072860259169	0.0143097430081826
SON	ENSG00000159140	-	tf	4	2	6	1.9740569436466e-06	1.0089901018071e-05	0.000345901072293324	10.2393224679301	0.00878953516014643	0.106947163818063
RUNX1	ENSG00000159216	-	tf	14	34	48	1.97549985084976e-06	1.02112712011518e-05	0.000371747211895911	3269.76303774118	0.174444619013706	0.118829103671364
CHAF1B	ENSG00000159259	DOWN	tf	15	6	21	1.97551155871813e-06	1.01852700624357e-05	0.000384763370527126	300.811881527525	0.0477624105948763	0.237837361899985
CTBP1	ENSG00000159692	-	tf	4	10	14	1.97413098753929e-06	1.02101243593147e-05	0.000354609929078014	246.073114936331	0.0696908444910697	0.0764476276166978
SSU72	ENSG00000160075	-	tf	4	6	10	1.97352321258003e-06	1.00969305331179e-05	0.000293599530240752	1092.85286323657	0.0209486935109436	0.0209712982214426
NR2F6	ENSG00000160113	-	tf	11	11	22	1.97493413594657e-06	1.01904596916367e-05	0.000360490266762797	650.224208877193	0.0456214902328153	0.134101873683184
PKNOX1	ENSG00000160199	-	tf	1	1	2	1.97703867285348e-06	7.62761961061002e-07	0.000276701715550636	17.8082351833851	0.00681424597144223	0.00205911601614982
U2AF1	ENSG00000160201	-	tf	1	3	4	1.97338690420983e-06	1.01707671809685e-05	0.00031210986267166	19.7552646389953	0.0227708945744811	0.0184955888294887
SAFB	ENSG00000160633	-	tf	1	1	2	1.97683153441664e-06	7.62761961061002e-07	0.000319897632757518	2.05155643366852	0.00146011976561397	0.0451660652818304
CRTC2	ENSG00000160741	-	tf	1	1	2	1.97257723133005e-06	1.00625893054801e-05	0.000249937515621095	0	0.00246566928183885	0.00205911601614982
LMNA	ENSG00000160789	-	tf	1	2	3	1.9723865877712e-06	9.92230832580892e-06	0.000342114266164899	0.562938041729178	0.013909855983174	0.0451660652818304
ZNF382	ENSG00000161298	-	tf	8	9	17	1.97485223168176e-06	1.01807075591754e-05	0.000362713093942691	328.445042809425	0.0498679620987708	0.10708262170356
IKZF3	ENSG00000161405	-	tf	7	13	20	1.97394783645447e-06	1.01779098644302e-05	0.000340020401224073	272.064035298187	0.0547116356057674	0.049485492343309
ZNF75A	ENSG00000162086	-	tf	8	4	12	1.97514477811224e-06	1.01745960685361e-05	0.000384763370527126	74.819563789165	0.0431345455712382	0.198283115689427
TAL1	ENSG00000162367	-	tf	0	1	1	7.62096374707546e-07	1.01062163336668e-05	0.000222321031569586	0	4.56153350494548e-06	2.86055864905244e-18
GMEB1	ENSG00000162419	-	tf	10	4	14	1.97493023558943e-06	1.01305832176758e-05	0.000373692077727952	72.5690132713391	0.0373620599934013	0.193162498534258
RBBP4	ENSG00000162521	-	tf	65	135	200	1.97580430053564e-06	1.02375102375102e-05	0.00040650406504065	53218.4076690857	0.253832776389305	0.26675067237518
NFIA	ENSG00000162599	-	tf	15	11	26	1.97494583711042e-06	1.0220141855569e-05	0.000358937544867193	3174.67566641855	0.0329402897884889	0.174927545440628
GFI1	ENSG00000162676	-	tf	11	18	29	1.97543350888352e-06	1.02132527167252e-05	0.000371057513914657	1789.40436765229	0.0922487548885846	0.163539795751144
ZNF281	ENSG00000162702	-	tf	1	1	2	1.97335185652943e-06	1.0111939166574e-05	0.000274197970935015	0	0.00749400360847945	0.00707314048331079
ATF3	ENSG00000162772	-	tf	63	147	210	1.97616351567394e-06	1.02731634152104e-05	0.00043271311120727	40795.8974399176	0.534465921849696	0.535539748668979
RBM15	ENSG00000162775	-	tf	16	1	17	1.97515648177227e-06	1.01432222988599e-05	0.000354735721887194	194.555064699769	0.0100009501861379	0.179182801896615
REL	ENSG00000162924	-	tf	3	5	8	1.97404525301338e-06	1.01689055206988e-05	0.000367511944138185	204.82899361552	0.0311858077873245	0.0668954845811755
PBXIP1	ENSG00000163346	-	tf	16	3	19	1.97539448627891e-06	1.00727250750418e-05	0.000380517503805175	73.0096712333329	0.00943690250197439	0.237322979849621
PYGO2	ENSG00000163348	-	tf	7	3	10	1.97504725300553e-06	1.01239167409087e-05	0.000350754121360926	21.1681926062036	0.0272933762407185	0.128076477396475
ELF3	ENSG00000163435	-	tf	0	2	2	7.62096374707546e-07	1.01949270043226e-05	0.000281293952180028	0	0.00525961610091383	5.72111729810489e-18
EOMES	ENSG00000163508	-	tf	2	9	11	1.97323503991855e-06	1.01728364919991e-05	0.000322164948453608	133.594395849461	0.0451504612776319	0.0124579935186769
RYBP	ENSG00000163602	-	tf	4	4	8	1.97339079847338e-06	1.01386973801606e-05	0.000336587007741501	22.0007993132649	0.0239994036228963	0.0852238488682455
ZNF513	ENSG00000163795	-	tf	1	2	3	1.97318053023307e-06	1.01216623818296e-05	0.000310848616723656	19.0467410295913	0.00995967289031831	0.0235658450691782
KLF15	ENSG00000163884	-	tf	5	6	11	1.97409591342405e-06	1.01743890279389e-05	0.000371885459278542	104.689176284962	0.0492482340503631	0.121843380024402
HEYL	ENSG00000163909	-	tf	1	4	5	1.97317274338099e-06	1.01724225624332e-05	0.000330578512396694	0.988874212614734	0.0402422474660864	0.0235658450691782
BAP1	ENSG00000163930	-	tf	18	15	33	1.97552716942516e-06	1.01767705036484e-05	0.000363108206245461	1478.47891076839	0.082317991676124	0.129605613198423
SFMBT1	ENSG00000163935	-	tf	10	4	14	1.9749770408919e-06	1.01798784522513e-05	0.000345661942620118	357.431850267765	0.0266205673396458	0.152119539013037
H2AZ1	ENSG00000164032	-	tf	5	10	15	1.97382705327359e-06	1.01905635381637e-05	0.000366300366300366	240.635875085584	0.0509709267210404	0.121132880436593
SAP30	ENSG00000164105	-	tf	2	6	8	1.97308709206424e-06	1.01249417815848e-05	0.000356125356125356	11.444142726137	0.0429005782341623	0.06271582830759
NIPBL	ENSG00000164190	-	tf	5	13	18	1.97479373279461e-06	1.02170092770444e-05	0.000364166059723234	242.069675477093	0.107518708279838	0.109338207652328
TBXT	ENSG00000164458	-	tf	18	29	47	1.97518769221045e-06	1.02313303798893e-05	0.000398724082934609	2539.05017605901	0.158104268605715	0.211148076270482
PTTG1	ENSG00000164611	DOWN	tf	48	1	49	1.97604246120041e-06	1.01343819040477e-05	0.000368459837877671	1660.51504786129	0.00324117698030517	0.456752917140323
HEY1	ENSG00000164683	-	tf	8	25	33	1.97425180792109e-06	1.01979420552932e-05	0.000348432055749129	4886.29134894441	0.0714444067739489	0.0767891276683294
ZNF704	ENSG00000164684	-	tf	24	1	25	1.97594484742742e-06	1.01220721906189e-05	0.000400641025641026	1093.43096955017	0.00894434229397162	0.353240841654432
SOX17	ENSG00000164736	-	tf	1	6	7	1.9731493831935e-06	1.019139438658e-05	0.000336587007741501	8.94610355906022	0.0416839744298872	0.0359963067330526
HNF4G	ENSG00000164749	-	tf	4	3	7	1.97439603225373e-06	1.01379778789323e-05	0.000323834196891192	994.200707062219	0.0228753157556005	0.0539181751275403
PEX2	ENSG00000164751	-	tf	1	2	3	1.97314159658725e-06	1.01761491416418e-05	0.000308451573103023	0	0.010430445548652	0.0359963067330526
RAD21	ENSG00000164754	-	tf	1	2	3	1.97278737100437e-06	1.01287362375796e-05	0.000280898876404494	0	0.00654100825882105	0.00695345608345667
FOXK1	ENSG00000164916	-	tf	3	1	4	1.97475083581329e-06	1.00625893054801e-05	0.000343997248022016	544.471450634787	0.00246566928183885	0.0482561027282735
OSR2	ENSG00000164920	-	tf	2	2	4	1.97403356251863e-06	1.01661143077893e-05	0.000337609723160027	33.7706403804344	0.0194020175579127	0.0467507128038143
PSIP1	ENSG00000164985	-	tf	3	1	4	1.97379588581986e-06	1.01343819040477e-05	0.000295770482105886	8.54097687831976	0.00324117698030511	0.0327650454510555
HNRNPK	ENSG00000165119	-	tf	1	8	9	1.97374524080679e-06	1.01752172408881e-05	0.000328191663931736	29.5534341842525	0.0518224959429623	0.0190196123885266
MBL2	ENSG00000165471	-	tf	38	410	448	1.97511356903022e-06	1.03145951521403e-05	0.000502260170768458	96063.2434732098	1	0.121653918143794
PCF11	ENSG00000165494	-	tf	11	12	23	1.97508236093445e-06	1.01708706265256e-05	0.000379075056861259	379.909544241629	0.0701610109602294	0.169211586354558
CDX2	ENSG00000165556	-	tf	4	35	39	1.9742284221769e-06	1.02291325695581e-05	0.000372300819061802	216.154066151276	0.225868216335573	0.0786720018053323
OTX2	ENSG00000165588	DOWN	tf	2	27	29	1.97400238854289e-06	1.02443272038109e-05	0.000390625	366.949136274668	0.216844021229699	0.0336652147857933
TAF3	ENSG00000165632	-	tf	14	11	25	1.97514087692305e-06	1.01966942317301e-05	0.000392310710082385	2097.24350427641	0.041161813552579	0.124461327360966
METTL3	ENSG00000165819	-	tf	2	1	3	1.97402966571782e-06	1.00627918209628e-05	0.00034965034965035	20.964639735258	0.00246566928183886	0.064185677670357
E2F7	ENSG00000165891	-	tf	112	182	294	1.97649160880487e-06	1.02627257799672e-05	0.000437254044599913	78794.2022203724	0.421104036179522	0.618467151013785
BRD7	ENSG00000166164	-	tf	2	3	5	1.97158162249338e-06	1.00858304168474e-05	0.000284495021337127	13.3103457939527	0.00921812552258468	0.00336254072682143
RAG1	ENSG00000166349	-	tf	12	3	15	1.97541789965667e-06	1.01775991043713e-05	0.000370233246945576	383.52553665489	0.0262842471137362	0.223106342107168
LMO1	ENSG00000166407	-	tf	0	4	4	7.62096374707546e-07	1.03100223727485e-05	0.000342348510783978	0	0.0358675412217637	1.14422345962098e-17
ZNF143	ENSG00000166478	-	tf	2	5	7	1.97343363638696e-06	1.01372584798167e-05	0.000337609723160027	289.08214259216	0.0160632234115298	0.0516693744312157
HDGFL3	ENSG00000166503	-	tf	2	1	3	1.97299755545603e-06	1.00996838798946e-05	0.000278629144608526	8.81027947687562	0.00171631624297253	0.00605539283102095
MCM7	ENSG00000166508	-	tf	17	16	33	1.97547643552934e-06	1.01850625872096e-05	0.000343524562006183	5772.54734855741	0.0497280483735273	0.0981250509813866
ZNF3	ENSG00000166526	-	tf	5	2	7	1.97436484682878e-06	1.01222771074581e-05	0.000335908632851864	14.6131181779878	0.0177172762329305	0.0708534045080235
ZSCAN21	ENSG00000166529	-	tf	6	1	7	1.97373355386516e-06	1.01537274333408e-05	0.000335345405767941	1221.51546692812	0.00495010115197375	0.0682230397225578
ZNF592	ENSG00000166716	-	tf	3	2	5	1.97384653343203e-06	1.01277104285034e-05	0.000341180484476288	20.7170641447527	0.00922356255430092	0.0893974007923035
STAT6	ENSG00000166888	-	tf	6	3	9	1.97490293352082e-06	1.01479572162124e-05	0.00036101083032491	3601.89459068528	0.0111583879881973	0.0855253837439389
SMAD3	ENSG00000166949	-	tf	3	4	7	1.97379588581986e-06	1.01433251848621e-05	0.000337609723160027	35.9303329849379	0.0177301954990346	0.0672567507924564
PBX3	ENSG00000167081	-	tf	7	9	16	1.97445060911801e-06	1.01779098644302e-05	0.000324254215304799	126.438970931171	0.0547920253346045	0.0812314012986803
CDK12	ENSG00000167258	-	tf	26	25	51	1.97582772362912e-06	1.02030405060708e-05	0.000396039603960396	4941.06089572073	0.10190875882435	0.260867641534412
GATAD2A	ENSG00000167491	-	tf	6	9	15	1.97500824565943e-06	1.02049146869132e-05	0.000346020761245675	1812.3002462764	0.0599080751453653	0.0774063411526526
KMT2D	ENSG00000167548	-	tf	1	1	2	1.96995813838956e-06	1.00439926879733e-05	0.000234796900680911	0	0.000149974256736462	0.00126723055496116
ZNF610	ENSG00000167554	DOWN	tf	6	2	8	1.97495363796335e-06	1.01752172408881e-05	0.000343053173241853	50.5665396700911	0.0164127739485751	0.121129441403733
ZNF701	ENSG00000167562	-	tf	4	7	11	1.97452858130121e-06	1.0167458033817e-05	0.000348310693138279	194.22522139021	0.0489473981142568	0.0753556615602236
CHAF1A	ENSG00000167670	DOWN	tf	39	1	40	1.98022938977251e-06	7.62761961061002e-07	0.000370782350760104	36.0345737978113	0.0037423768115581	0.314042891621614
HDGFL2	ENSG00000167674	-	tf	4	1	5	1.97426739872502e-06	1.01089747477811e-05	0.000304878048780488	26.9129170343189	0.00283369485333796	0.0592720271723462
ZNF83	ENSG00000167766	DOWN	tf	6	7	13	1.97498094143392e-06	1.02022077577588e-05	0.000365363536719035	402.936881761661	0.05362003245003	0.112445163774869
RCOR2	ENSG00000167771	-	tf	36	42	78	1.97598779629937e-06	1.02571466669402e-05	0.000417188151856487	11240.1851722835	0.17065358512484	0.465727445184452
E4F1	ENSG00000167967	-	tf	7	6	13	1.97467284607623e-06	1.02137742960156e-05	0.000346380325597506	842.868660980524	0.027367793306096	0.0944288999798947
CTNNB1	ENSG00000168036	-	tf	0	1	1	7.62096374707546e-07	7.62761961061002e-07	0.000259000259000259	0	0.00389249868279859	2.86055864905244e-18
RBPJ	ENSG00000168214	-	tf	7	10	17	1.9752071992352e-06	1.02200374053369e-05	0.000362844702467344	653.491979538148	0.0831974062960634	0.131464776163396
BMI1	ENSG00000168283	-	tf	7	15	22	1.97491853461045e-06	1.02329008227252e-05	0.00038109756097561	2020.65503346203	0.112059972747473	0.104158806258082
IRF2	ENSG00000168310	-	tf	5	7	12	1.97363616806696e-06	1.01377723259091e-05	0.000335120643431635	63.4450035254477	0.0397885823901035	0.0427874501894772
TET2	ENSG00000168769	-	tf	7	10	17	1.9748444316299e-06	1.01952388234694e-05	0.000376364320662401	165.869467704585	0.0685430636078748	0.171193794484078
E2F6	ENSG00000169016	-	tf	8	19	27	1.97451688508114e-06	1.01865150913221e-05	0.000335457900033546	2358.45826607184	0.0859581750642956	0.0509535290051582
AR	ENSG00000169083	-	tf	7	47	54	1.97454027765985e-06	1.02279817123687e-05	0.000363768643142961	612.921316534578	0.242033532655183	0.133229826518613
ZNF354A	ENSG00000169131	-	tf	105	1	106	1.97673775015616e-06	1.00717105793248e-05	0.000417014178482068	1540.88740461012	0.00202242934574703	0.830264603147805
SIN3A	ENSG00000169375	-	tf	9	28	37	1.97519939637906e-06	1.02415993281511e-05	4e-04	5021.52760843715	0.148671110480397	0.1164260147022
ZEB2	ENSG00000169554	-	tf	13	16	29	1.9755349748712e-06	1.02131484072595e-05	0.000364431486880466	1435.67546451686	0.0991355410098627	0.144191918911777
KLF13	ENSG00000169926	-	tf	7	5	12	1.97499654375605e-06	1.01241217324397e-05	0.0003584229390681	1089.68116364899	0.0445580455154129	0.118341467445926
ZNF35	ENSG00000169981	-	tf	3	5	8	1.97402966571782e-06	1.01892136983789e-05	0.000335683115139308	210.046298806392	0.0236355581096983	0.0504657765689994
ZNF778	ENSG00000170100	-	tf	7	5	12	1.97501604700538e-06	1.01671479116678e-05	0.000341180484476288	71.515280965917	0.0363784529018577	0.140867650866959
PRDM10	ENSG00000170325	-	tf	0	3	3	7.62096374707546e-07	1.0131404313952e-05	0.000314366551398931	0	0.0237210828986277	8.64855086515343e-18
SMAD1	ENSG00000170365	-	tf	91	231	322	1.97591751729916e-06	1.02603039102018e-05	0.000431034482758621	70899.3299036988	0.521759974488154	0.436403304788199
SP7	ENSG00000170374	-	tf	27	18	45	1.97550375345713e-06	1.01805002697833e-05	0.000360490266762797	3766.91449019632	0.0629923204813574	0.208866728719542
STAT2	ENSG00000170581	UP	tf	50	79	129	1.9757340345872e-06	1.02255762112195e-05	0.000385356454720617	19791.6968354819	0.235266403997185	0.286164253491807
FOXA3	ENSG00000170608	-	tf	24	25	49	1.97558961472051e-06	1.02450618801738e-05	0.000394477317554241	5603.80133044043	0.133542718414159	0.320741780893467
INSR	ENSG00000171105	-	tf	0	1	1	7.62096374707546e-07	7.62761961061002e-07	0.000259000259000259	0	0.00389249868279859	2.86055864905244e-18
JUNB	ENSG00000171223	-	tf	1	6	7	1.97317274338099e-06	1.01806039134241e-05	0.000349283967865875	44.6077379241348	0.0424789483208375	0.0235658450691782
CHD7	ENSG00000171316	-	tf	16	45	61	1.97565206396371e-06	1.02313303798893e-05	4e-04	3305.70846939646	0.209185556546697	0.238857413241704
ESCO2	ENSG00000171320	-	tf	8	6	14	1.97462995434656e-06	1.01567181612277e-05	0.000363504180298073	231.281155347085	0.0349011642078404	0.150733243934175
ATF7IP	ENSG00000171681	-	tf	0	1	1	7.62096374707546e-07	1.01905635381637e-05	0.000245098039215686	0	0.00173894775326859	2.86055864905244e-18
PTEN	ENSG00000171862	-	tf	3	1	4	1.97409591342405e-06	1.01498112135114e-05	0.000346860908775581	73.5473033148643	0.00686096720051581	0.0793579681125669
KLF17	ENSG00000171872	-	tf	2	4	6	1.97286131968639e-06	1.01709740741871e-05	0.000302755071147442	54.6868139666384	0.015253524808867	0.00490836421119259
ZNF554	ENSG00000172006	DOWN	tf	13	17	30	1.97552326672527e-06	1.0231225700839e-05	0.000373412994772218	1422.62603214111	0.131316553375268	0.210062856295193
KLF11	ENSG00000172059	-	tf	0	2	2	7.62096374707546e-07	1.01799820832315e-05	0.000274348422496571	0	0.00635816796463744	5.72111729810489e-18
CEBPB	ENSG00000172216	-	tf	2	5	7	1.97397511212179e-06	1.02063728592133e-05	0.000339904826648538	57.2001438558245	0.0417156088118502	0.0595621518022308
HINFP	ENSG00000172273	-	tf	2	3	5	1.97402576893239e-06	1.01439425447094e-05	0.000330687830687831	9.13065083318278	0.0276299380193206	0.0375540822331283
ZNF24	ENSG00000172466	-	tf	28	23	51	1.9754803380442e-06	1.01986700934198e-05	0.000365764447695684	8281.13637754165	0.0896152765419381	0.239143633361294
AFF1	ENSG00000172493	-	tf	2	3	5	1.97286131968639e-06	1.01516658883723e-05	0.000364298724954463	16.518692645581	0.022784834495895	0.0607759586720759
HCFC1	ENSG00000172534	-	tf	1	2	3	1.9727951548151e-06	1.00737397751541e-05	0.000294550810014728	5.03051998575768	0.015456674218327	0.00695345608345667
RELA	ENSG00000173039	-	tf	8	26	34	1.97494193670706e-06	1.02510481696753e-05	0.000390777647518562	4130.09423398952	0.12792553396065	0.12608466460483
ZNF680	ENSG00000173041	-	tf	6	1	7	1.9750004443751e-06	1.00886794927412e-05	0.000350017500875044	26.6050495626591	0.00588382123844327	0.118504023592079
ESRRA	ENSG00000173153	-	tf	1	2	3	1.97237880718419e-06	1.00857286938981e-05	0.000335683115139308	3.77788033897156	0.0132436261670935	0.0451660652818304
ZBTB21	ENSG00000173276	-	tf	2	3	5	1.97425180792109e-06	9.92270215024956e-06	0.000336927223719677	20.3245367674146	0.0166419542263945	0.0380781057921662
SMARCC1	ENSG00000173473	-	tf	4	8	12	1.97480933215898e-06	1.02071021016423e-05	0.000351000351000351	260.320525418897	0.061958880460529	0.0801395396908331
CHD2	ENSG00000173575	-	tf	32	40	72	1.97628849068872e-06	1.02369862312535e-05	0.000407331975560081	10846.9992515044	0.222222333982123	0.342563095928103
STAT5B	ENSG00000173757	-	tf	4	27	31	1.97461825692548e-06	1.02325866955908e-05	0.000373831775700935	455.021223520185	0.139469418929124	0.0963205749083959
CBX2	ENSG00000173894	-	tf	8	17	25	1.97464945035633e-06	1.01904596916367e-05	0.000368459837877671	2299.21078503286	0.0690962004805558	0.105816192635936
MGA	ENSG00000174197	-	tf	1	1	2	1.97334796241956e-06	1.00511604064689e-05	0.000293083235638921	12.7367625347911	0.000877180752641462	0.0190584934036396
GLIS1	ENSG00000174332	-	tf	42	192	234	1.97567548344779e-06	1.02716860972729e-05	0.000428265524625268	29817.9927446011	0.725471823966631	0.339967070253283
ZNF266	ENSG00000174652	-	tf	5	4	9	1.97476253480519e-06	1.01668378084364e-05	0.000338753387533875	46.7025886595991	0.032637697157334	0.0564966050609341
LARP7	ENSG00000174720	-	tf	1	2	3	1.97596827385339e-06	7.63428711026964e-07	0.000283687943262411	1.5	0.00892230836263425	0.00322686274037383
CTBP2	ENSG00000175029	-	tf	71	68	139	1.97612446422325e-06	1.02439074360524e-05	0.000411353352529823	30867.779665904	0.223605258806503	0.508422215084667
DDIT3	ENSG00000175197	-	tf	9	9	18	1.97481713193358e-06	1.01520781303933e-05	0.000373134328358209	1761.28982250859	0.0349749631736933	0.11592533272725
SMAD2	ENSG00000175387	-	tf	2	10	12	1.97415047369741e-06	1.01899404907475e-05	0.000341413451689997	208.894342905134	0.0732715186450186	0.033141428378226
DRAP1	ENSG00000175550	-	tf	4	8	12	1.97475473546186e-06	1.01963823235516e-05	0.000362581580855693	297.336082310787	0.05737180774186	0.0711149724951848
FOSL1	ENSG00000175592	-	tf	21	17	38	1.97534766118837e-06	1.02135656579068e-05	0.000367782272894446	2835.34979791157	0.0730514338197517	0.195532643011739
MLXIP	ENSG00000175727	-	tf	1	4	5	1.97237880718419e-06	1.0137361244868e-05	0.000361271676300578	0.635505658586031	0.0343876397525617	0.0451660652818304
NR2F1	ENSG00000175745	-	tf	0	3	3	7.62096374707546e-07	1.0169629418704e-05	0.000310366232153942	0	0.0300649881060277	8.64855086515343e-18
ETV4	ENSG00000175832	-	tf	46	83	129	1.97601903301533e-06	1.02273540812256e-05	0.000403388463089956	19110.8822293546	0.274221144775376	0.31934511591237
ZSCAN2	ENSG00000176371	-	tf	2	1	3	1.97742570811615e-06	7.62761961061002e-07	0.000283687943262411	2.5462962962963	0.00627878130396474	0.00768666716940409
DEAF1	ENSG00000177030	-	tf	20	12	32	1.97590580461848e-06	1.01991901842994e-05	0.000380372765310004	3980.40626936464	0.0976547050072893	0.21889339611821
HIC1	ENSG00000177374	-	tf	6	2	8	1.97477813367668e-06	1.01161332092421e-05	0.000316957210776545	21.8346887588978	0.016949738865383	0.0779956601927971
NR2C2	ENSG00000177463	-	tf	8	5	13	1.97526572262134e-06	1.01323282063753e-05	0.000368052999631947	510.384184508513	0.0247156585059618	0.104830308824221
ZBTB33	ENSG00000177485	-	tf	0	1	1	7.62096374707546e-07	1.02714750865372e-05	0.00029146021568056	0	0.00972330592171258	2.86055864905244e-18
JUN	ENSG00000177606	-	tf	0	1	1	7.62096374707546e-07	1.01797748233809e-05	0.000249937515621095	0	0.00246566928183885	2.86055864905244e-18
MAF	ENSG00000178573	-	tf	4	4	8	1.97408422232926e-06	1.01817441327699e-05	0.000355998576005696	16.2291775568153	0.0347355845826266	0.119551168934078
SUZ12	ENSG00000178691	-	tf	6	16	22	1.9742011395089e-06	1.02096031527255e-05	0.000358294518093873	602.04940574656	0.0957818718500458	0.0944476028381937
ZHX2	ENSG00000178764	-	tf	3	6	9	1.97357384619939e-06	1.01455892050931e-05	0.000330578512396694	78.3150565283592	0.0348410654495245	0.0333869784440459
MSC	ENSG00000178860	DOWN	tf	23	60	83	1.97542960655369e-06	1.02176356391131e-05	0.000388500388500389	7323.37901133666	0.21105646166559	0.233339128689508
TAF7	ENSG00000178913	-	tf	3	4	7	1.97415047369741e-06	1.01800857163217e-05	0.000366166239472721	174.146487207205	0.0284539239076216	0.0801965381000762
FOXE1	ENSG00000178919	-	tf	2	4	6	1.97307930594962e-06	1.01506354297779e-05	0.000304878048780488	18.1527756721865	0.033742952224866	0.0104919577474993
ZBTB7A	ENSG00000178951	DOWN	tf	4	16	20	1.97487563220706e-06	1.0225994477963e-05	0.000367782272894446	523.038622389868	0.135015549654372	0.0631558390554747
GATA2	ENSG00000179348	-	tf	4	8	12	1.97397511212179e-06	1.01844402122437e-05	0.000337723741979061	206.924888204977	0.0413267225020971	0.0290292807021326
ZBTB18	ENSG00000179456	-	tf	6	2	8	1.97910853035359e-06	7.63428711026964e-07	0.000353356890459364	16.4248990716604	0.00727253978456126	0.100614043870715
CIITA	ENSG00000179583	-	tf	4	2	6	1.97358163621759e-06	1.01560992454018e-05	0.000296208530805687	85.8934983048023	0.00718826375873587	0.0224400901795012
APOBEC3B	ENSG00000179750	-	tf	4	8	12	1.97424401261147e-06	1.01428107757222e-05	0.000351000351000351	44.2032967891498	0.0585197336644067	0.0548554844028497
TSHZ1	ENSG00000179981	-	tf	3	2	5	1.97418165235056e-06	1.01565118475711e-05	0.000340483486550902	78.5134040303612	0.00932663648235467	0.0786206452058704
ZNF792	ENSG00000180884	-	tf	1	1	2	1.97237102665857e-06	1.02029364050974e-05	0.000318979266347687	0	0.0019125967494767	0.0451660652818304
ZNF322	ENSG00000181315	-	tf	15	3	18	1.97503945141304e-06	1.00845081785361e-05	0.000365898280278083	389.919876419226	0.0141756004813475	0.193980898154605
ZNF467	ENSG00000181444	-	tf	0	5	5	7.62096374707546e-07	1.05245432348236e-05	0.000325414904002603	0	0.0261768274938402	1.61519103237001e-17
ZBTB2	ENSG00000181472	-	tf	1	1	2	1.97752346825976e-06	7.62761961061002e-07	0.000282246683601468	1.23880036390646	0.00400766711284046	0.0114646277490676
ZNF101	ENSG00000181896	-	tf	5	1	6	1.97490683377012e-06	1.00535856113083e-05	0.000325309043591412	26.0879061205068	0.00279394681907498	0.0675279596184442
ZSCAN22	ENSG00000182318	-	tf	2	5	7	1.97285742751229e-06	1.01690089283898e-05	0.000306184935701164	85.7371653853571	0.0202280116903919	0.00750364564621415
SATB1	ENSG00000182568	-	tf	14	4	18	1.9755818088427e-06	1.01356145223085e-05	0.00037202380952381	317.338041356548	0.0249609125696233	0.200801272979856
HOXB4	ENSG00000182742	-	tf	4	3	7	1.97472743824534e-06	1.01514597799164e-05	0.000321027287319422	17.955581448558	0.0320277187188652	0.0552224277707349
MTA1	ENSG00000182979	-	tf	2	1	3	1.97791460551482e-06	7.62761961061002e-07	0.000334336342360415	0.368898712183897	0.00502980967983566	0.0566306930308981
ZNF320	ENSG00000182986	DOWN	tf	4	2	6	1.97438043941811e-06	1.01765633745484e-05	0.000330141961043249	101.878951385262	0.018047901070502	0.0623717742825164
NKX2-5	ENSG00000183072	-	tf	6	7	13	1.97473913696001e-06	1.0088781275222e-05	0.000344115622849277	250.129173684501	0.0197241000645382	0.105116857230538
EP400	ENSG00000183495	-	tf	0	3	3	7.62096374707546e-07	1.01742855108e-05	0.000306278713629403	0	0.0258981213003307	8.64855086515343e-18
CBX6	ENSG00000183741	-	tf	11	11	22	1.97509796485906e-06	1.01984620719196e-05	0.000382848392036753	291.446052312769	0.0569204541429425	0.228449742205841
POU3F2	ENSG00000184486	-	tf	3	3	6	1.97450908767808e-06	1.01641510392844e-05	0.000335457900033546	6.70490163303288	0.0259934128325834	0.0837018745194079
ZFP1	ENSG00000184517	-	tf	8	9	17	1.97489123286535e-06	1.02093946849891e-05	0.000353606789250354	455.529607806497	0.0672263874825462	0.110242586348277
MED12	ENSG00000184634	-	tf	2	4	6	1.97362448241698e-06	1.01841290532834e-05	0.00031496062992126	78.9551601576012	0.0190673616921547	0.0442313355104731
ZBTB40	ENSG00000184677	-	tf	5	10	15	1.97479373279461e-06	1.01812258195887e-05	0.000337837837837838	539.676377127196	0.0438182480840506	0.0569296949119575
MAFF	ENSG00000185022	-	tf	1	1	2	1.97273288604903e-06	1.00761758897263e-05	0.000246609124537608	0	0.00154268482604406	0.00224602027917676
NELFA	ENSG00000185049	-	tf	12	17	29	1.97557790592693e-06	1.02211864753261e-05	0.000379939209726444	4760.35042051798	0.112472633456055	0.156650099698409
HSF1	ENSG00000185122	-	tf	4	3	7	1.97369849387068e-06	1.01065227497827e-05	0.000353481795687522	38.2734912255915	0.0138150336908191	0.100093334332544
NR2F2	ENSG00000185551	-	tf	39	103	142	1.97564035442988e-06	1.02340527872443e-05	0.000381970970206264	25023.5439363538	0.311378068159705	0.244905547685091
SP1	ENSG00000185591	-	tf	3	3	6	1.9737530321781e-06	1.01887984350006e-05	0.000307787011388119	123.625607201632	0.0109825750167784	0.0572699268706217
PBX1	ENSG00000185630	UP	tf	1	1	2	1.97735923673933e-06	7.62761961061002e-07	0.000280112044817927	0.957235328753864	0.00389249868279859	0.0140637221538315
IKZF1	ENSG00000185811	-	tf	2	12	14	1.97401407866841e-06	1.02103328568511e-05	0.000367511944138185	134.480199195157	0.0880195161413904	0.0420614338986669
ZBTB6	ENSG00000186130	-	tf	0	2	2	7.62096374707546e-07	1.02033528217372e-05	0.000266240681576145	0	0.00510972595928357	5.72111729810489e-18
RXRA	ENSG00000186350	-	tf	5	10	15	1.97427129646447e-06	1.01880718055301e-05	0.000338409475465313	555.114330386187	0.0639056635392473	0.0454137191543538
ZNF197	ENSG00000186448	-	tf	15	2	17	1.97559351768255e-06	1.01137800252845e-05	0.000363768643142961	82.5451411703391	0.0136144838379059	0.207675073242544
ZSCAN30	ENSG00000186814	-	tf	12	4	16	1.97551155871813e-06	1.01824698598892e-05	0.000365898280278083	184.854549499901	0.0386350368849208	0.195864260572874
HEXIM1	ENSG00000186834	-	tf	6	11	17	1.97543350888352e-06	1.02171136653895e-05	0.000364166059723234	2622.15466582027	0.0875374947175137	0.0900149052793198
TEAD1	ENSG00000187079	-	tf	12	28	40	1.97557400302658e-06	1.02405505319966e-05	0.000375375375375375	1986.64051137595	0.194835938135941	0.193079386852924
MITF	ENSG00000187098	-	tf	3	6	9	1.97423621736341e-06	1.02014792144861e-05	0.000342817963661296	50.8008925155191	0.0485763218098412	0.0651541698533074
USP7	ENSG00000187555	-	tf	1	4	5	1.97318053023307e-06	1.01530057973663e-05	0.00032797638570023	35.3822271429791	0.0193491717650894	0.0235658450691782
DPPA3	ENSG00000187569	-	tf	0	1	1	7.62096374707546e-07	1.0250838006007e-05	0.000283607487237663	0	0.00627369890923803	2.86055864905244e-18
TET3	ENSG00000187605	-	tf	4	3	7	1.97376861510525e-06	1.01205355787428e-05	0.000314267756128221	17.7905844135072	0.0134378422672454	0.078081746804427
ZFP69B	ENSG00000187801	-	tf	3	1	4	1.9789127062027e-06	7.62761961061002e-07	0.000354735721887194	1.75901899793561	0.00517074073918909	0.0826812664998457
HES4	ENSG00000188290	-	tf	91	12	103	1.97663616058192e-06	1.01578530361823e-05	0.000405844155844156	13644.5886705908	0.029629248814939	0.612928443585176
SUMO2	ENSG00000188612	-	tf	15	47	62	1.9751330745909e-06	1.0216174247068e-05	0.000382701875239189	3295.15526436292	0.201631167400362	0.222245324957795
ARID2	ENSG00000189079	-	tf	0	1	1	7.62096374707546e-07	7.62761961061002e-07	0.00025974025974026	0	0.00502980967983566	2.86055864905244e-18
ZNF600	ENSG00000189190	-	tf	5	10	15	1.9739945952028e-06	1.01694225801859e-05	0.000349895031490553	1029.90882810772	0.0561255284746961	0.0609916498240998
HMGB1	ENSG00000189403	-	tf	12	5	17	1.97530864197531e-06	1.0176252696707e-05	0.000369822485207101	323.782446659216	0.0406803619504658	0.170268834858587
PAX5	ENSG00000196092	-	tf	2	9	11	1.97408422232926e-06	1.02256807746976e-05	0.000368459837877671	60.0199201547675	0.0827677801028436	0.0601360294502297
SUPT5H	ENSG00000196235	-	tf	6	6	12	1.97469624235052e-06	1.02081440573289e-05	0.000353356890459364	886.389089409818	0.03258212802723	0.065968303138373
WDR5	ENSG00000196363	-	tf	2	5	7	1.97424011497974e-06	1.01876566352208e-05	0.000332115576220525	46.5212618102097	0.0374401312374033	0.0431593351057037
ZNF34	ENSG00000196378	DOWN	tf	9	1	10	1.97519939637906e-06	1.01523873338816e-05	0.000358294518093873	115.907012943396	0.00972330592171259	0.164171370257291
NCOR2	ENSG00000196498	-	tf	4	2	6	1.97452078380577e-06	1.00735368187771e-05	0.00036231884057971	10.5534370550923	0.015456674218327	0.0858832864314992
HDAC2	ENSG00000196591	-	tf	1	2	3	1.97237102665857e-06	1.02031446091685e-05	0.000326797385620915	0.562938041729178	0.00580509543227529	0.0451660652818304
ZSCAN16	ENSG00000196812	-	tf	0	2	2	7.62096374707546e-07	1.01801893515219e-05	0.000291630212890055	0	0.0124830265822143	5.72111729810489e-18
ZNF398	ENSG00000197024	-	tf	6	1	7	1.97427129646447e-06	1.00894938100955e-05	0.000341646737273659	13.0855082401835	0.00375972548031077	0.114745387924834
MAFG	ENSG00000197063	-	tf	2	1	3	1.97442721866387e-06	9.92477024156891e-06	0.000307692307692308	4.76321383719661	0.010411402340925	0.0291189821051417
PCBP2	ENSG00000197111	-	tf	148	107	255	1.97723412627013e-06	1.02398165024883e-05	0.000445831475702185	57622.5813385456	0.382448956860135	1
HOXC6	ENSG00000197757	-	tf	49	24	73	1.97575355240489e-06	1.01944073481288e-05	0.000373412994772218	12593.0809239874	0.0552246164045953	0.284365863591676
TEAD4	ENSG00000197905	-	tf	3	7	10	1.97417775496506e-06	1.01875528479304e-05	0.000338868180277872	119.821192358405	0.0612771401123316	0.0331694822148524
ZNF335	ENSG00000198026	-	tf	1	1	2	1.97688624601163e-06	7.62761961061002e-07	0.000281928390188892	0	0.00502980967983566	0.00274245047707556
ZNF84	ENSG00000198040	-	tf	32	10	42	1.97593313442273e-06	1.01727330064495e-05	0.000390930414386239	574.234619888853	0.0572560835434477	0.389303391336969
ZBTB14	ENSG00000198081	-	tf	16	22	38	1.9755818088427e-06	1.02343670044008e-05	0.000396982929734021	1142.0231414784	0.158201135562559	0.282033936357947
ZNF770	ENSG00000198146	-	tf	0	3	3	7.62096374707546e-07	1.02558843136249e-05	0.000321750321750322	0	0.0303799726397212	8.64855086515343e-18
MIER1	ENSG00000198160	-	tf	2	1	3	1.97791460551482e-06	7.62761961061002e-07	0.000334336342360415	0.368898712183897	0.00502980967983566	0.0566306930308981
TFDP1	ENSG00000198176	-	tf	2	3	5	1.9734492142712e-06	1.01431194149449e-05	0.000337154416722859	18.4187140241155	0.0137225283861941	0.0566306930308981
ZKSCAN8	ENSG00000198315	-	tf	10	9	19	1.9749263352477e-06	1.02241125470309e-05	0.000366300366300366	1645.84064097527	0.0673541742066173	0.178320540820656
ZXDB	ENSG00000198455	-	tf	0	5	5	7.62096374707546e-07	1.02809791604552e-05	0.000310173697270471	0	0.0205165933155377	1.61519103237001e-17
MAFK	ENSG00000198517	-	tf	3	1	4	1.97353879187849e-06	1.01216623818296e-05	0.00033112582781457	1.39490718509498	0.00331958995234209	0.0954825360689955
WDHD1	ENSG00000198554	-	tf	33	1	34	1.97557790592693e-06	1.01432222988599e-05	0.000373412994772218	95.0459094941844	0.0100009501861379	0.420818730578814
LDB1	ENSG00000198728	-	tf	7	17	24	1.9742011395089e-06	1.02251579786908e-05	0.000371747211895911	4791.69084106555	0.0969595814689494	0.114147782925195
ZNF652	ENSG00000198740	-	tf	4	2	6	1.97412709035382e-06	1.0203873390339e-05	0.000343642611683849	975.052421925865	0.00258528480917457	0.0780691004989345
ZNF830	ENSG00000198783	-	tf	1	1	2	1.97177599835948e-06	1.00775975007558e-05	0.000242424242424242	0	0.000801072052890593	0.00388239254646099
MTOR	ENSG00000198793	-	tf	7	2	9	1.9752930347217e-06	1.01341764968179e-05	0.000386398763523957	66.5562393696369	0.0130230308663766	0.129239719070297
TOP1	ENSG00000198900	-	tf	4	4	8	1.97476643449996e-06	1.02078314482871e-05	0.000376789751318764	397.083519656437	0.0258065533171122	0.0992161504886028
SREBF2	ENSG00000198911	-	tf	6	15	21	1.97448959443984e-06	1.02096031527255e-05	0.000382555470543229	970.274615859109	0.0733771451574781	0.103846116785706
MAFB	ENSG00000204103	-	tf	7	4	11	1.97491463431493e-06	1.01536243362068e-05	0.000320307495195388	227.691092042332	0.0238333884497603	0.108397041181032
DAXX	ENSG00000204209	-	tf	6	8	14	1.97451298637191e-06	1.02210820037409e-05	0.000363636363636364	824.428108142326	0.046940367839245	0.124208456609985
RING1	ENSG00000204227	-	tf	2	5	7	1.97333238613379e-06	1.01611559330989e-05	0.000367376928728876	127.758302388157	0.0351643544445922	0.0521195213652871
HSD17B8	ENSG00000204228	-	tf	3	1	4	1.97418165235056e-06	1.01755278555075e-05	0.000330141961043249	60.432767110993	0.00763649872957699	0.0786206452058704
RXRB	ENSG00000204231	-	tf	19	19	38	1.97523841127624e-06	1.01842327708242e-05	0.000349772647778944	1317.03281332217	0.0683650642743721	0.142362079528806
BRD2	ENSG00000204256	-	tf	2	3	5	1.9734492142712e-06	1.01279155736958e-05	0.000335232986925913	15.638726164262	0.0106836823199149	0.0566306930308981
PBX2	ENSG00000204304	-	tf	3	2	5	1.97391666518623e-06	1.00500492452413e-05	0.000325732899022801	7.04296137262459	0.0135287271475259	0.0452233057652748
SP5	ENSG00000204335	-	tf	7	16	23	1.97543741122878e-06	1.0239292260119e-05	0.000371885459278542	869.000071473268	0.131134344173421	0.124571956306313
NELFE	ENSG00000204356	-	tf	3	7	10	1.97413488474014e-06	1.01886946244447e-05	0.000341763499658236	227.836228188422	0.0502019021980615	0.0510223729637377
EHMT2	ENSG00000204371	-	tf	1	2	3	1.97237880718419e-06	1.01529027148862e-05	0.000358037952022914	0	0.019740663222088	0.0451660652818304
CSHL1	ENSG00000204414	-	tf	8	1	9	1.97525401766667e-06	1.00497462439073e-05	0.000379939209726444	2.73958765693719	0.00963622846472728	0.183575800420771
POU5F1	ENSG00000204531	-	tf	1	6	7	1.97314159658725e-06	1.01997103282267e-05	0.000356760613628255	9.40250526851567	0.0581511796319358	0.0359963067330526
ZBTB10	ENSG00000205189	-	tf	16	12	28	1.9751252723204e-06	1.01501202789253e-05	0.000379075056861259	1506.07125962403	0.0528250656940978	0.250075277766998
E2F4	ENSG00000205250	-	tf	1	2	3	1.97237880718419e-06	1.0089901018071e-05	0.000324464633354964	1.11035097579954	0.0108661776298718	0.0451660652818304
SMN1	ENSG00000205571	DOWN	tf	1	2	3	1.97286910408068e-06	1.01339710979144e-05	0.000288933834151979	3.27386351871635	0.0159864423730818	0.00578924655145037
MXD3	ENSG00000213347	-	tf	5	10	15	1.97431807053844e-06	1.01627049055377e-05	0.000330578512396694	136.094017886338	0.0586983143306967	0.0357880096106379
IRF9	ENSG00000213928	-	tf	9	1	10	1.97528913294683e-06	1.00749576851777e-05	0.00035650623885918	1.81441975888476	0.00868253570080268	0.172433698840941
ZNF407	ENSG00000215421	-	tf	5	4	9	1.9748249317698e-06	1.0169319164082e-05	0.000332446808510638	93.5310871720688	0.0417167760109867	0.0735721260873541
CEBPD	ENSG00000221869	-	tf	9	28	37	1.97481323203858e-06	1.02203507624382e-05	0.000369549150036955	6726.34764554999	0.0715131221033759	0.0584632387533322
ERCC6	ENSG00000225830	-	tf	2	4	6	1.97240603950729e-06	1.0162498348594e-05	0.000337040781934614	14.675522448693	0.0153056378029514	0.0667688402188851
ZBED5	ENSG00000236287	-	tf	3	1	4	1.97872866683156e-06	7.62761961061002e-07	0.00031675641431739	1.0584395670694	0.00877293393895891	0.0399655551505509
RBM14	ENSG00000239306	-	tf	4	1	5	1.97423621736341e-06	1.01298648676027e-05	0.000346860908775581	14.5040492079593	0.015721620632194	0.113493916830683
NME2	ENSG00000243678	-	tf	181	2	183	1.97728886015229e-06	1.00272741857853e-05	0.000424989375265618	43510.8928406308	0.0011915410063965	0.637170781227371
ZNF512	ENSG00000243943	-	tf	173	16	189	1.97699567828745e-06	1.01177708527257e-05	0.000429553264604811	22991.8951303998	0.0228251326269056	0.786776022789621
ETV5	ENSG00000244405	-	tf	3	5	8	1.97395952593388e-06	1.0197526080173e-05	0.000342231348391513	9.92010895815837	0.0434449106451393	0.0815702415374439
ZNF350	ENSG00000256683	DOWN	tf	8	5	13	1.9751603830231e-06	1.01629114708782e-05	0.000347463516330785	1265.47150800695	0.0324056901489503	0.123183064982355
CUX1	ENSG00000257923	-	tf	9	2	11	1.975741841668e-06	1.01342791993919e-05	0.000338868180277872	43609.8429762643	0.00655007276099726	0.0757361432611695
HOXB7	ENSG00000260027	DOWN	tf	11	1	12	1.97959826032905e-06	7.62761961061002e-07	0.000340831629175187	6.26187559376473	0.00389249868279859	0.123488240467881
MUC22	ENSG00000261272	-	tf	0	8	8	7.62096374707546e-07	1.03379475039026e-05	0.00036563071297989	0	0.0734776364527371	2.28844691924196e-17
SCRT1	ENSG00000261678	-	tf	12	16	28	1.9750004443751e-06	1.02251579786908e-05	0.000396039603960396	1178.66779871728	0.0938551809916887	0.153961663503247
NCOA4	ENSG00000266412	DOWN	tf	40	5	45	1.97573013106994e-06	1.01517689457388e-05	0.000375234521575985	2524.11052665793	0.0297994918557338	0.365403010772352
ZNF224	ENSG00000267680	DOWN	tf	7	1	8	1.9749926431524e-06	1.00649187257813e-05	0.000345661942620118	8.01160426228624	0.00789749853023261	0.120602578231209
SPIB	ENSG00000269404	-	tf	0	2	2	7.62096374707546e-07	1.0131096387251e-05	0.000310655483069276	0	0.0223867514531803	5.72111729810489e-18
TAF15	ENSG00000270647	-	tf	2	2	4	1.97260836030875e-06	1.00930579947112e-05	0.000341413451689997	23.9577917466861	0.0135766436866835	0.0483929280222042
KMT2B	ENSG00000272333	-	tf	5	10	15	1.97474303656237e-06	1.01974220916952e-05	0.000361794500723589	1409.69262397656	0.073059894499354	0.0734004799128685
DCP1A	ENSG00000272886	-	tf	0	2	2	7.62096374707546e-07	1.01801893515219e-05	0.000291630212890055	0	0.0124830265822143	5.72111729810489e-18
ZNF2	ENSG00000275111	-	tf	2	1	3	1.97427909198956e-06	1.0014721640812e-05	0.000313381385145722	6.80515873015873	0.00555351850428791	0.0373345433192798
HNF1B	ENSG00000275410	-	tf	0	3	3	7.62096374707546e-07	1.03182137108424e-05	0.000331895121141719	0	0.0268668600828977	8.64855086515343e-18
U2AF1L5	ENSG00000275895	-	tf	1	3	4	1.97338690420983e-06	1.01707671809685e-05	0.00031210986267166	19.7552646389953	0.0227708945744811	0.0184955888294887
DACH1	ENSG00000276644	-	tf	11	2	13	1.97553107214047e-06	1.01434280729515e-05	0.000379362670713202	1573.81298607791	0.0176458363908995	0.214353495982709
NFYA	ENSG00000001167	-	tf	10	20	30	1.97475863512582e-06	1.02138786182665e-05	0.000370233246945576	429.859958943104	0.10948142170257	0.207998878675885
KDM1A	ENSG00000004487	-	tf	1	3	4	1.97305984093192e-06	1.01316096088186e-05	0.000314762354422411	4.7191851698117	0.0215929567071058	0.0114646277490677
UPF1	ENSG00000005007	-	tf	2	2	4	1.97400238854289e-06	1.01500172550293e-05	0.00032133676092545	121.754277247689	0.0118907768803515	0.0350304728182458
CREBBP	ENSG00000005339	-	tf	1	3	4	1.97317274338099e-06	1.01798784522513e-05	0.000330797221303341	40.1565514096092	0.0234241142277859	0.0235658450691782
SOX8	ENSG00000005513	DOWN	tf	2	6	8	1.9737764066611e-06	1.02230673291214e-05	0.000355745286374956	462.215048444184	0.026871487577804	0.0301322325303753
ZFX	ENSG00000005889	-	tf	2	8	10	1.97383094927452e-06	1.02214999028958e-05	0.000357525920629246	166.070976723236	0.0590167340769693	0.0500600288868842
ZNF263	ENSG00000006194	-	tf	3	4	7	1.973211678256e-06	1.00806451612903e-05	0.000319693094629156	140.881637453679	0.0246570285781983	0.00559132150686073
DLX6	ENSG00000006377	-	tf	2	1	3	1.97399069855583e-06	9.92477024156891e-06	0.000328083989501312	2.78864680906462	0.010411402340925	0.0595621518022308
KDM7A	ENSG00000006459	-	tf	3	2	5	1.97434145840655e-06	1.01379778789323e-05	0.000323519896473633	43.9226584940876	0.0087227336479383	0.044507538316585
PAX6	ENSG00000007372	-	tf	45	12	57	1.97620647405241e-06	1.01836104972657e-05	0.000401929260450161	2188.25137915585	0.0618394406277304	0.552267218751161
TEAD3	ENSG00000007866	-	tf	35	39	74	1.97560522666119e-06	1.02250534259042e-05	0.000392927308447937	10866.3001359622	0.128176907050154	0.371735915509799
E2F2	ENSG00000007968	-	tf	21	7	28	1.97516428428935e-06	1.0141267861308e-05	0.000364697301239971	1416.19806064456	0.0390108250066001	0.213946004369588
JARID2	ENSG00000008083	-	tf	1	1	2	1.97374524080679e-06	1.015218119613e-05	0.00029146021568056	0	0.00972330592171258	0.0190196123885266
CRY1	ENSG00000008405	UP	tf	20	19	39	1.97494193670706e-06	1.01819514728193e-05	0.000340599455040872	5319.53416888025	0.0540914625533862	0.11060868303282
ETV7	ENSG00000010030	-	tf	0	1	1	7.62096374707546e-07	1.02030405060708e-05	0.000261643118785976	0	0.00447069222813457	2.86055864905244e-18
MBTD1	ENSG00000011258	-	tf	2	2	4	1.972927488996e-06	1.00110121133247e-05	0.000348310693138279	1.3091983299425	0.0173992038326405	0.0458063213785801
PTBP1	ENSG00000011304	-	tf	2	7	9	1.97430247893419e-06	1.01906673868072e-05	0.000343997248022016	125.589040993305	0.0558294302790008	0.0425854574577048
MBTPS2	ENSG00000012174	-	tf	3	1	4	1.97416996024022e-06	1.00105110365884e-05	0.00032916392363397	6.5399799915816	0.0123693941528049	0.0547442033152806
SLC30A9	ENSG00000014824	-	tf	3	2	5	1.97358163621759e-06	1.01278130000608e-05	0.000297796307325789	30.0660945288133	0.00595861089553812	0.0488909731213467
RUNX3	ENSG00000020633	-	tf	1	3	4	1.97306762689291e-06	1.01203307324083e-05	0.000312989045383412	24.8833588798602	0.0252948977310775	0.0114646277490677
NCAPH2	ENSG00000025770	-	tf	3	5	8	1.97444281223839e-06	1.01813294780032e-05	0.0003690036900369	84.00559602635	0.0414010832215263	0.0826812664998457
POU2F2	ENSG00000028277	DOWN	tf	2	6	8	1.97388549490244e-06	1.02015832857259e-05	0.00035880875493362	70.340310771356	0.0571200944320176	0.0426243384728178
BRD9	ENSG00000028310	-	tf	0	5	5	7.62096374707546e-07	1.02790769388909e-05	0.000317965023847377	0	0.033570937454651	1.61519103237001e-17
BCLAF1	ENSG00000029363	-	tf	1	2	3	1.97267062121371e-06	1.00888830597565e-05	0.000293685756240822	0.941739033767617	0.0146567551774022	0.0139853757425884
IKZF2	ENSG00000030419	-	tf	1	5	6	7.62761961061002e-07	1.02716860972729e-05	0.000301295570955107	4.70696632663212	0.0137401672303327	0.00118230429945802
PIAS1	ENSG00000033800	-	tf	1	2	3	1.97317274338099e-06	1.01566150033517e-05	0.000301114122252334	0	0.00850906954660596	0.0235658450691782
BARX2	ENSG00000043039	-	tf	5	2	7	1.97472353870458e-06	1.01865150913221e-05	0.000336813742000674	127.401326956215	0.023358119361771	0.115215265228259
ZIC2	ENSG00000043355	DOWN	tf	5	6	11	1.97539448627891e-06	1.01969021811174e-05	0.000352733686067019	167.923315782986	0.0596810821331224	0.111074958788536
KMT2C	ENSG00000055609	-	tf	7	7	14	1.97474693618013e-06	1.01926409132606e-05	0.000350877192982456	256.514565971824	0.0458005560657348	0.11164317026334
PRDM1	ENSG00000057657	-	tf	11	12	23	1.97535156319446e-06	1.01824698598892e-05	0.000371609067261241	618.114929486715	0.0710184419507908	0.195509021219626
MTA3	ENSG00000057935	-	tf	0	1	1	7.62096374707546e-07	1.02343670044008e-05	0.000284900284900285	0	0.00967871163620012	2.86055864905244e-18
PRDM6	ENSG00000061455	-	tf	3	2	5	1.97398680192424e-06	1.00223498401435e-05	0.000314861460957179	272.055260174952	0.000256472504763823	0.0463534227010703
BICRA	ENSG00000063169	-	tf	2	1	3	1.9734764761604e-06	1.01510475881111e-05	0.000358937544867193	27.5325431719064	0.00773766751568386	0.0687319103510086
U2AF2	ENSG00000063244	-	tf	6	3	9	1.97539058410324e-06	1.00971344332478e-05	0.000344234079173838	414.408557467072	0.024408287854046	0.0679966802572494
INTS13	ENSG00000064102	-	tf	2	6	8	1.97486783197035e-06	1.01569244832665e-05	0.000319590923617769	3825.85263717466	0.0564999664868987	0.0200505338188199
RFXANK	ENSG00000064490	DOWN	tf	20	11	31	1.97567158016189e-06	1.01733539513307e-05	0.000392618767177071	1528.60190129547	0.0464303715713747	0.217348226397241
DDX20	ENSG00000064703	-	tf	1	2	3	1.97289245763213e-06	1.0112245929821e-05	0.000282246683601468	5.64942214033226	0.00977630582921248	0.0083980344909199
NFYC	ENSG00000066136	-	tf	3	2	5	1.97453637885824e-06	1.01544491719047e-05	0.000339328130302002	32.9095333962193	0.0220927000745174	0.0616439508613444
ZBTB11	ENSG00000066422	-	tf	8	10	18	1.97498874256417e-06	1.01440454453236e-05	0.000358037952022914	237.474692151061	0.065238032617697	0.0954200429069167
ZFAT	ENSG00000066827	-	tf	1	1	2	1.97318442368216e-06	1.00537877645403e-05	0.000298596595998806	9.6350369732257	0.00279394681907497	0.0235658450691782
MEF2A	ENSG00000068305	-	tf	3	1	4	1.97368291205072e-06	1.01082594588038e-05	0.000314070351758794	35.4449946820884	0.00366846925990315	0.0313924014522534
TFE3	ENSG00000068323	DOWN	tf	5	4	9	1.9750004443751e-06	1.00805435429078e-05	0.000362713093942691	14.8718171340841	0.0386760550867237	0.116135846423886
PITX1	ENSG00000069011	-	tf	14	1	15	1.97535546521597e-06	1.01132686084142e-05	0.000360880548538434	45.2967310612885	0.00828211077915824	0.21914649348002
BCL3	ENSG00000069399	-	tf	1	2	3	1.97317274338099e-06	1.01522842639594e-05	0.000310173697270471	0.988874212614734	0.0192303613533207	0.0235658450691782
RORA	ENSG00000069667	-	tf	11	1	12	1.97479373279461e-06	1.00937711338333e-05	0.000367511944138185	6.43425637371064	0.00410126209541923	0.214607828542914
TRIP13	ENSG00000071539	-	tf	105	6	111	1.97661271831687e-06	1.00299896691106e-05	0.000391389432485323	6993.13093855146	0.00629592624356419	0.662234675705441
MBD3	ENSG00000071655	DOWN	tf	5	4	9	1.9749926431524e-06	1.01863075653706e-05	0.000358166189111748	66.0905456463677	0.040148481301279	0.121779980311574
SREBF1	ENSG00000072310	-	tf	2	1	3	1.97307541291536e-06	1.00106112479228e-05	0.000301295570955107	13.7615262932662	0.0123693941528049	0.0152503255718617
NFATC3	ENSG00000072736	DOWN	tf	18	9	27	1.97536717137298e-06	1.01862038055657e-05	0.000367647058823529	1640.51729211721	0.0324497645237184	0.180921305467267
SMARCE1	ENSG00000073584	-	tf	15	13	28	1.97517988950844e-06	1.01618787281393e-05	0.000381533765738268	3239.91621324231	0.0400618317944021	0.177713664795705
EED	ENSG00000074266	-	tf	3	4	7	1.97421672951257e-06	1.01645642959515e-05	0.000353606789250354	159.3746635121	0.0237253815172692	0.0712572931241521
NFKB2	ENSG00000077150	-	tf	0	2	2	7.62096374707546e-07	1.00360293453498e-05	0.000293169158604515	0	0.0113516887458228	5.72111729810489e-18
TP73	ENSG00000078900	-	tf	47	30	77	1.97618694728521e-06	1.02222313086501e-05	0.000410004100041	7111.57387186472	0.10128231538887	0.436057306227908
RFX3	ENSG00000080298	-	tf	16	4	20	1.97600731913111e-06	1.01866188574688e-05	0.000388953714507974	768.258241773974	0.0274766836287892	0.266937322624253
CCNT2	ENSG00000082258	-	tf	1	1	2	1.97066080198012e-06	1.006937801452e-05	0.000234466588511137	0	0.00035751313875086	0.002598967292457
COBLL1	ENSG00000082438	-	tf	38	1	39	1.97617913668638e-06	1.01120414189217e-05	0.000405186385737439	42.9741415678801	0.00749400360847947	0.483296540016728
ZNF264	ENSG00000083844	-	tf	0	1	1	7.62096374707546e-07	1.02030405060708e-05	0.000261643118785976	0	0.00447069222813457	2.86055864905244e-18
REST	ENSG00000084093	-	tf	1	3	4	1.97314159658725e-06	1.01950309419189e-05	0.000334224598930481	7.65295777115637	0.0297291988040944	0.0359963067330526
NCOA1	ENSG00000084676	-	tf	1	1	2	1.9723865877712e-06	9.92211142531131e-06	0.000336021505376344	0	0.0100173573003755	0.0451660652818304
ATRX	ENSG00000085224	-	tf	1	4	5	1.97374524080679e-06	1.01721121373642e-05	0.000319897632757518	17.5702310606011	0.0342229541386277	0.0190196123885266
MYNN	ENSG00000085274	-	tf	2	1	3	1.97241382030916e-06	1.00103106199385e-05	0.000259201658890617	0	0.000951545858925675	0.00345607862109444
ATXN7L3	ENSG00000087152	-	tf	4	1	5	1.9741933445994e-06	1.01338684015849e-05	0.000328839197632358	19.7522300161932	0.0079932211865409	0.0666675915992434
TFAP4	ENSG00000090447	-	tf	1	4	5	1.97307930594962e-06	1.01408564967397e-05	0.000325626831650928	1.77651801789296	0.0306392360758898	0.0126103526779125
HNRNPC	ENSG00000092199	-	tf	3	3	6	1.97384653343203e-06	1.0171387885877e-05	0.000333667000333667	39.4180829829839	0.0171148263670366	0.0885588308047942
ADA2	ENSG00000093072	-	tf	1	1	2	1.97334406832506e-06	1.00845081785361e-05	0.000286532951289398	4.48847112209267	0.00207423207441263	0.0190584934036396
BRPF3	ENSG00000096070	-	tf	2	1	3	1.97369459839262e-06	1.00855252541552e-05	0.000344589937973811	10.647237036065	0.00447069222813457	0.0636616541113191
ZNF184	ENSG00000096654	-	tf	3	1	4	1.97394783645447e-06	9.92211142531131e-06	0.000352982703847511	2.24761147940293	0.0100173573003755	0.0661832435191186
SETD1A	ENSG00000099381	-	tf	0	1	1	7.62096374707546e-07	7.62761961061002e-07	0.000255754475703325	0	0.00284365926016626	2.86055864905244e-18
CBX7	ENSG00000100307	-	tf	7	2	9	1.9753164456946e-06	1.0162498348594e-05	0.000351988736360436	39.1923771769394	0.014698334065999	0.13958173728179
EP300	ENSG00000100393	-	tf	4	4	8	1.97454417647686e-06	1.02285047971687e-05	0.000350508236943568	1259.76483594183	0.019896143140058	0.0752997850832913
BRD1	ENSG00000100425	-	tf	1	2	3	1.97307930594962e-06	1.01383890099863e-05	0.000288933834151979	3.83005827530237	0.00582010570552489	0.0126103526779125
ZBED4	ENSG00000100426	DOWN	tf	26	2	28	1.97573793811989e-06	1.01293518227769e-05	0.000395882818685669	75.0324102484937	0.007172021218102	0.400961908589008
YY1	ENSG00000100811	-	tf	2	4	6	1.9734492142712e-06	1.02126268918891e-05	0.000348189415041783	368.947664129825	0.0199358635423608	0.0566306930308981
NFATC2	ENSG00000101096	-	tf	1	1	2	1.9729080269736e-06	9.99020959459729e-06	0.000271739130434783	0	0.000329702794802127	0.0140637221538315
ELF4	ENSG00000102034	-	tf	0	2	2	7.62096374707546e-07	1.00360293453498e-05	0.000292483182217023	0	0.0113552849473929	5.72111729810489e-18
GATA1	ENSG00000102145	-	tf	0	2	2	7.62096374707546e-07	1.0131096387251e-05	0.000310655483069276	0	0.0223867514531803	5.72111729810489e-18
KLF8	ENSG00000102349	-	tf	0	2	2	7.62096374707546e-07	1.02317491175116e-05	0.000289184499710815	0	0.0159269969839198	5.72111729810489e-18
SUPT20H	ENSG00000102710	-	tf	2	2	4	1.97385822171165e-06	1.00975422582144e-05	0.000328731097961867	22.9729518710476	0.0107330591227831	0.0486066594109651
ZNF629	ENSG00000102870	-	tf	0	2	2	7.62096374707546e-07	1.00358279056231e-05	0.000297619047619048	0	0.013909855983174	5.72111729810489e-18
CTCF	ENSG00000102974	-	tf	1	1	2	1.97338690420983e-06	1.01320202235124e-05	0.000283607487237663	0	0.00627369890923804	0.0184955888294887
UBE2I	ENSG00000103275	-	tf	31	1	32	1.97601512837182e-06	1.01297622544799e-05	0.000396667988893296	170.308479512378	0.015721620632194	0.380963279694928
GABPB1	ENSG00000104064	-	tf	5	7	12	1.975218903635e-06	1.01679749461097e-05	0.000355618776671408	656.650196595111	0.0661745857341183	0.0953915016001615
NBN	ENSG00000104320	-	tf	1	1	2	1.97223487739602e-06	9.92211142531131e-06	0.000293255131964809	0	0.0100173573003755	0.00461079826354898
HNRNPL	ENSG00000104824	-	tf	6	7	13	1.97473913696001e-06	1.0215652422642e-05	0.000346020761245675	581.834955519779	0.0477902046849497	0.092674255209662
SNRNP70	ENSG00000104852	-	tf	2	1	3	1.97327008344959e-06	9.92211142531131e-06	0.000340136054421769	0	0.0100173573003755	0.0472251812979802
RELB	ENSG00000104856	-	tf	0	1	1	7.62096374707546e-07	1.01262746448209e-05	0.000288018433179724	0	0.0123693941528049	2.86055864905244e-18
DOT1L	ENSG00000104885	-	tf	3	4	7	1.97419724204645e-06	1.01898366569184e-05	0.000340367597004765	552.852532973199	0.0347164527856786	0.0568253544317149
ZNF175	ENSG00000105497	-	tf	1	1	2	1.97318053023307e-06	1.00497462439073e-05	0.00029940119760479	0	0.00963622846472728	0.0235658450691782
KLF1	ENSG00000105610	-	tf	0	1	1	7.62096374707546e-07	1.00356264739826e-05	0.000285959393766085	0	0.0100173573003755	2.86055864905244e-18
PBX4	ENSG00000105717	-	tf	1	1	2	1.97681590308858e-06	7.62761961061002e-07	0.000282725473565168	0.666666666666667	0.00389249868279859	0.00366949246536435
HOXA5	ENSG00000106004	-	tf	1	3	4	1.97245661581674e-06	1.01372584798167e-05	0.000285388127853881	86.8736000415209	0.00300398065673819	0.00671488908147984
HOXA6	ENSG00000106006	-	tf	1	1	2	1.97683153441664e-06	7.62761961061002e-07	0.000320410124959949	0	0.00727102722918288	0.0451660652818304
ZKSCAN1	ENSG00000106261	-	tf	5	5	10	1.97437264309266e-06	1.01289414243317e-05	0.000375798571965427	85.0450771684982	0.0431826673624325	0.0992644103046195
AHR	ENSG00000106546	-	tf	0	2	2	7.62096374707546e-07	1.02450618801738e-05	0.000280347631062518	0	0.0110312081973528	5.72111729810489e-18
GLIS3	ENSG00000107249	-	tf	2	1	3	1.97342584753707e-06	9.92211142531131e-06	0.000345184673800483	0	0.0100173573003755	0.0626879451342933
ZMIZ1	ENSG00000108175	-	tf	2	1	3	1.9742284221769e-06	1.01219697353105e-05	0.000304136253041362	2.57262263879911	0.0089443422939716	0.02074945126364
CBX1	ENSG00000108468	-	tf	0	2	2	7.62096374707546e-07	1.01626016260163e-05	0.000275027502750275	0	0.00496507543169174	5.72111729810489e-18
MLX	ENSG00000108788	-	tf	0	1	1	7.62096374707546e-07	1.00356264739826e-05	0.000285959393766085	0	0.0100173573003755	2.86055864905244e-18
NFKB1	ENSG00000109320	-	tf	0	4	4	7.62096374707546e-07	1.02723191815016e-05	0.000328515111695138	0	0.0324060958438455	1.14422345962098e-17
NSD2	ENSG00000109685	-	tf	4	1	5	1.97425960329228e-06	1.01158262101057e-05	0.000341763499658236	27.6395410417948	0.00449896583189319	0.0796422409190393
ZBTB16	ENSG00000109906	-	tf	9	7	16	1.97415047369741e-06	1.01536243362068e-05	0.000313873195229127	339.037854523595	0.0121814809265398	0.0464018613897563
PRDM4	ENSG00000110851	-	tf	7	3	10	1.97457146862702e-06	1.0155789815774e-05	0.0003382949932341	125.507271783824	0.0216264650337989	0.0882012200237318
GLI1	ENSG00000111087	DOWN	tf	12	1	13	1.97560522666119e-06	1.01338684015849e-05	0.000359582883854729	183.766288081827	0.0079932211865409	0.184056326244722
ELK3	ENSG00000111145	-	tf	2	4	6	1.97356216128739e-06	1.01456921391177e-05	0.000288350634371396	31.0477456881195	0.00858119855723347	0.00888650995758135
VDR	ENSG00000111424	-	tf	1	1	2	1.97200541118285e-06	1.00107114612636e-05	0.000294290759270159	0	0.0123693941528049	0.00497240738492875
SRSF9	ENSG00000111786	-	tf	10	1	11	1.97459096348191e-06	9.93443274389032e-06	0.000346140533056421	4.17642053735125	0.00710645214956108	0.172120369837773
MAPK14	ENSG00000112062	-	tf	3	4	7	1.9744311170344e-06	1.01467215942529e-05	0.000336587007741501	2.57566637203868	0.0243352292077169	0.044015455193022
SRSF3	ENSG00000112081	-	tf	2	4	6	1.97366343512174e-06	1.010682918448e-05	0.000326157860404436	11.7447771078125	0.038694571644042	0.0319638795600981
MCM3	ENSG00000112118	-	tf	36	1	37	1.97574574523154e-06	1.00544953648776e-05	0.00037593984962406	195.727743059526	0.00193663741596351	0.336055516251005
TBP	ENSG00000112592	-	tf	1	3	4	1.97207152309e-06	1.01448687253987e-05	0.000281769512538743	10.5268134100687	0.00637574318722389	0.0032299663414286
SMAD5	ENSG00000113658	-	tf	0	2	2	7.62096374707546e-07	1.02716860972729e-05	0.000298418382572366	0	0.0169042020076407	5.72111729810489e-18
BCL6	ENSG00000113916	-	tf	0	2	2	7.62096374707546e-07	1.02345764932247e-05	0.000295595625184747	0	0.0135712103189987	5.72111729810489e-18
FOXP1	ENSG00000114861	-	tf	1	2	3	1.97237102665857e-06	1.02032487143907e-05	0.000336021505376344	0	0.0119299540498522	0.0451660652818304
CENPA	ENSG00000115163	-	tf	8	6	14	1.97449739168895e-06	1.01392113721395e-05	0.000337723741979061	130.350757358225	0.0382100543834252	0.0642924342955226
PCGF1	ENSG00000115289	-	tf	4	2	6	1.97474693618013e-06	1.01842327708242e-05	0.000341413451689997	955.112684467995	0.0181428586837468	0.0805327594400965
STAT1	ENSG00000115415	-	tf	0	1	1	7.62096374707546e-07	1.01262746448209e-05	0.000288018433179724	0	0.0123693941528049	2.86055864905244e-18
ATF2	ENSG00000115966	-	tf	5	7	12	1.97382705327359e-06	1.01721121373642e-05	0.000348918353105373	315.369352978245	0.0219936309131816	0.0712846632305595
NFE2L2	ENSG00000116044	-	tf	0	1	1	7.62096374707546e-07	1.00356264739826e-05	0.000285959393766085	0	0.0100173573003755	2.86055864905244e-18
IVNS1ABP	ENSG00000116679	-	tf	1	1	2	1.9731493831935e-06	1.01523873338816e-05	0.000322164948453608	7.65295777115637	0.00972330592171258	0.0359963067330526
KDM5B	ENSG00000117139	-	tf	0	2	2	7.62096374707546e-07	1.01365391827922e-05	0.000303214069132808	0	0.0254224992678338	5.72111729810489e-18
EBNA1BP2	ENSG00000117395	-	tf	0	1	1	7.62096374707546e-07	1.00356264739826e-05	0.000285959393766085	0	0.0100173573003755	2.86055864905244e-18
KMT2A	ENSG00000118058	-	tf	2	5	7	1.97397511212179e-06	1.01987741073523e-05	0.000352485019386676	51.876191152365	0.0465204458480004	0.0595621518022308
CREB1	ENSG00000118260	-	tf	5	7	12	1.974076428343e-06	1.02223358037312e-05	0.000354358610914245	414.483358041606	0.0380561557048011	0.122342292713927
CASP8AP2	ENSG00000118412	-	tf	4	1	5	1.9748444316299e-06	1.0096013084433e-05	0.00033955857385399	39.9836335894695	0.00791601508755092	0.0813776195383027
MYB	ENSG00000118513	-	tf	0	1	1	7.62096374707546e-07	1.00356264739826e-05	0.000285959393766085	0	0.0100173573003755	2.86055864905244e-18
CPSF3	ENSG00000119203	-	tf	2	1	3	1.97286910408068e-06	9.92211142531131e-06	0.0003385240352065	0.283442393671902	0.0100173573003755	0.0607759586720759
ONECUT2	ENSG00000119547	-	tf	0	1	1	7.62096374707546e-07	1.00356264739826e-05	0.000285959393766085	0	0.0100173573003755	2.86055864905244e-18
NFYB	ENSG00000120837	-	tf	2	2	4	1.97341416437751e-06	1.01554804050006e-05	0.000360620266858997	3.77788033897156	0.0141939981498471	0.0577764179597429
ZNF549	ENSG00000121406	-	tf	8	1	9	1.9750121463247e-06	9.98362685196278e-06	0.000370919881305638	9.66092892921667	0.00764488620476158	0.136487986727181
CAT	ENSG00000121691	-	tf	3	1	4	1.97824719385636e-06	7.62761961061002e-07	0.000311720698254364	11.1477358751525	0.000638863146062782	0.0390067036782158
MYOG	ENSG00000122180	-	tf	0	1	1	7.62096374707546e-07	1.00356264739826e-05	0.000285959393766085	0	0.0100173573003755	2.86055864905244e-18
ATF1	ENSG00000123268	-	tf	1	1	2	1.97237102665857e-06	1.02029364050974e-05	0.000318979266347687	0	0.0019125967494767	0.0451660652818304
NFE2	ENSG00000123405	-	tf	0	1	1	7.62096374707546e-07	1.01262746448209e-05	0.000288018433179724	0	0.0123693941528049	2.86055864905244e-18
HJURP	ENSG00000123485	-	tf	60	1	61	1.97595656057097e-06	1.00902064456239e-05	0.000377928949357521	1250.43576528064	0.00344135893266309	0.486265785418248
AGO2	ENSG00000123908	-	tf	2	1	3	1.97334017424594e-06	1.00627918209628e-05	0.000336813742000674	14.263323585937	0.00246566928183886	0.0521195213652871
CTCFL	ENSG00000124092	-	tf	0	1	1	7.62096374707546e-07	1.00356264739826e-05	0.000285959393766085	0	0.0100173573003755	2.86055864905244e-18
NCOA3	ENSG00000124151	-	tf	9	2	11	1.97528913294683e-06	1.01298648676027e-05	0.000356760613628255	29.0240000052707	0.0244945545711529	0.134074732312842
HIF3A	ENSG00000124440	-	tf	0	1	1	7.62096374707546e-07	1.00356264739826e-05	0.000285959393766085	0	0.0100173573003755	2.86055864905244e-18
SPDEF	ENSG00000124664	-	tf	0	1	1	7.62096374707546e-07	7.62761961061002e-07	0.000268817204301075	0	0.00793763160582187	2.86055864905244e-18
SOX4	ENSG00000124766	-	tf	0	1	1	7.62096374707546e-07	1.00356264739826e-05	0.000285959393766085	0	0.0100173573003755	2.86055864905244e-18
NUP153	ENSG00000124789	-	tf	6	3	9	1.97438043941811e-06	1.01326362079622e-05	0.000301023479831427	300.116671247686	0.00557959563708679	0.0177489678206784
FOSB	ENSG00000125740	-	tf	5	2	7	1.97428298977519e-06	1.01523873338816e-05	0.000357270453733476	5.05213589532879	0.0187879272945321	0.0991648292800625
ZNF133	ENSG00000125846	DOWN	tf	32	1	33	1.97627286794742e-06	1.00400598387566e-05	0.00040371417036738	1302.28138747405	0.00134459763764504	0.452017785940515
KDM4B	ENSG00000127663	-	tf	1	1	2	1.97338690420983e-06	1.01523873338816e-05	0.000304971027752364	36.6722511674698	0.00972330592171258	0.0100993697166151
ATF4	ENSG00000128272	-	tf	7	2	9	1.97469234293297e-06	1.00827796206858e-05	0.000364033491081179	155.68306978231	0.00639725792838215	0.0855189046867297
FEZF1	ENSG00000128610	-	tf	1	1	2	1.9723865877712e-06	9.92211142531131e-06	0.000336021505376344	0	0.0100173573003755	0.0451660652818304
MBD4	ENSG00000129071	-	tf	1	1	2	1.97683153441664e-06	7.62761961061002e-07	0.000319897632757518	2.05155643366852	0.00146011976561397	0.0451660652818304
MYOD1	ENSG00000129152	-	tf	0	2	2	7.62096374707546e-07	1.00358279056231e-05	0.000287026406429392	0	0.0109213148668743	5.72111729810489e-18
CBFA2T3	ENSG00000129993	-	tf	1	2	3	1.97293527391247e-06	1.01003979556795e-05	0.000317863954227591	1.16316219813203	0.0202854092403558	0.0327667077614055
ZNF317	ENSG00000130803	-	tf	2	1	3	1.97412709035382e-06	1.01299674828044e-05	0.000335683115139308	0	0.015721620632194	0.0550159191215792
ZNF236	ENSG00000130856	-	tf	13	1	14	1.97537887766874e-06	1.00958092295888e-05	0.000344708721130645	31.6715768816305	0.00791601508755093	0.186095547760758
ZSCAN5A	ENSG00000131848	-	tf	10	1	11	1.97465724886803e-06	1.02029364050974e-05	0.000355618776671408	1947.18820095774	0.0019125967494767	0.176838378849023
TRIM22	ENSG00000132274	-	tf	2	2	4	1.97397900870722e-06	1.01365391827922e-05	0.000336927223719677	5.7772874912235	0.0203626153393458	0.0595621518022308
MYH11	ENSG00000133392	-	tf	1	2	3	1.9731493831935e-06	1.0170456856922e-05	0.000336247478143914	13.6926551108106	0.0225825878327098	0.0359963067330526
MORC2	ENSG00000133422	-	tf	6	5	11	1.97527352600151e-06	1.01538305325684e-05	0.000364697301239971	57.6741426136913	0.0464523555245194	0.0993076621928188
GRHL1	ENSG00000134317	-	tf	8	3	11	1.97434145840655e-06	1.01309937491769e-05	0.000346620450606586	10.5649914993032	0.0236721664800038	0.153693236816332
APC	ENSG00000134982	-	tf	1	2	3	1.9731454898827e-06	1.01379778789323e-05	0.000316555872111428	0	0.011434580119204	0.0359963067330526
TBX3	ENSG00000135111	-	tf	1	1	2	1.97237102665857e-06	1.02029364050974e-05	0.000318979266347687	0	0.0019125967494767	0.0451660652818304
EHF	ENSG00000135373	-	tf	2	2	4	1.97335964479526e-06	1.00894938100955e-05	0.000308356460067838	3.29142720306513	0.0144436262272175	0.0218074162013937
SAP130	ENSG00000136715	-	tf	1	1	2	1.97207152309e-06	1.01107122996815e-05	0.00025974025974026	0	0.000919136860609273	0.00322996634142859
ETV6	ENSG00000139083	-	tf	6	3	9	1.97473523737305e-06	1.00415721085293e-05	0.00034435261707989	28.390916146418	0.0244875534430452	0.0858454200831854
ASCL1	ENSG00000139352	-	tf	0	1	1	7.62096374707546e-07	1.02030405060708e-05	0.000261643118785976	0	0.00447069222813457	2.86055864905244e-18
ZIC5	ENSG00000139800	-	tf	0	1	1	7.62096374707546e-07	1.00356264739826e-05	0.000285959393766085	0	0.0100173573003755	2.86055864905244e-18
TLE3	ENSG00000140332	-	tf	2	2	4	1.97410760465731e-06	1.01565118475711e-05	0.000301477238468496	362.227122640383	0.0121889752035514	0.0210787284046764
HMG20A	ENSG00000140382	-	tf	2	1	3	1.9734492142712e-06	1.02029364050974e-05	0.000329380764163373	349.086495910565	0.0019125967494767	0.0566306930308981
NCOA2	ENSG00000140396	-	tf	25	1	26	1.97591751729916e-06	1.0016627601819e-05	0.00037243947858473	80.283225333985	0.00186051965624201	0.284264880462033
ARNT	ENSG00000143437	-	tf	3	1	4	1.97362448241698e-06	1.01229943817381e-05	0.000313971742543171	0.394444444444444	0.00163754523749177	0.0502299280508253
NFKBIZ	ENSG00000144802	-	tf	4	3	7	1.97371018039711e-06	1.01177708527257e-05	0.000303766707168894	220.753228742707	0.0150770891513322	0.0176847527203159
ZNF7	ENSG00000147789	-	tf	4	2	6	1.97460266057962e-06	1.01504293631621e-05	0.000355239786856128	55.1149960499267	0.0168783245008913	0.0971162340353591
XRCC4	ENSG00000152422	-	tf	3	1	4	1.97353100219851e-06	9.92211142531131e-06	0.000345661942620118	1.77198065919809	0.0100173573003755	0.0828731064770487
HHEX	ENSG00000152804	-	tf	1	1	2	1.97237880718419e-06	1.01299674828044e-05	0.000333889816360601	0	0.015721620632194	0.0451660652818304
ZNF18	ENSG00000154957	-	tf	3	1	4	1.97355047651376e-06	1.0088781275222e-05	0.000297000297000297	79.8317015494444	0.00120724953387859	0.025515322485442
MIER3	ENSG00000155545	-	tf	2	2	4	1.9734492142712e-06	1.0204289883467e-05	0.000347463516330785	353.677836677747	0.0142819909022816	0.0566306930308981
PHF6	ENSG00000156531	-	tf	2	1	3	1.97369459839262e-06	9.92201297799297e-06	0.000358680057388809	0.781193323226792	0.0100173573003755	0.06422455868547
CREB3L1	ENSG00000157613	-	tf	0	1	1	7.62096374707546e-07	1.00356264739826e-05	0.000285959393766085	0	0.0100173573003755	2.86055864905244e-18
GRHL3	ENSG00000158055	-	tf	0	1	1	7.62096374707546e-07	1.02714750865372e-05	0.00029146021568056	0	0.00972330592171258	2.86055864905244e-18
ARHGAP35	ENSG00000160007	-	tf	8	2	10	1.97517988950844e-06	1.00439926879733e-05	0.000340483486550902	12.8165449089305	0.0106819907175367	0.122507110086104
ZBTB8A	ENSG00000160062	-	tf	0	1	1	7.62096374707546e-07	1.00356264739826e-05	0.000285959393766085	0	0.0100173573003755	2.86055864905244e-18
MAML1	ENSG00000161021	-	tf	3	1	4	1.97402576893239e-06	1.00497462439073e-05	0.000317460317460317	0.0848896434634974	0.00963622846472728	0.0522417604895436
ERCC3	ENSG00000163161	-	tf	3	2	5	1.9737764066611e-06	1.01712844297978e-05	0.000334224598930481	40.963401621075	0.00919514541738526	0.0919964951970674
EBF1	ENSG00000164330	-	tf	0	1	1	7.62096374707546e-07	1.01262746448209e-05	0.000288018433179724	0	0.0123693941528049	2.86055864905244e-18
LEO1	ENSG00000166477	-	tf	0	1	1	7.62096374707546e-07	1.00356264739826e-05	0.000285959393766085	0	0.0100173573003755	2.86055864905244e-18
ZNF444	ENSG00000167685	-	tf	1	1	2	1.9723865877712e-06	9.92211142531131e-06	0.000336021505376344	0	0.0100173573003755	0.0451660652818304
ZNF558	ENSG00000167785	-	tf	4	1	5	1.97451298637191e-06	1.01498112135114e-05	0.000331455087835598	62.5362061550912	0.00686096720051581	0.0824774579635676
STAT3	ENSG00000168610	-	tf	0	1	1	7.62096374707546e-07	1.01262746448209e-05	0.000288018433179724	0	0.0123693941528049	2.86055864905244e-18
ATOH8	ENSG00000168874	-	tf	13	1	14	1.97552716942516e-06	1.01498112135114e-05	0.000358294518093873	417.086434698091	0.00686096720051581	0.202689111503159
FOS	ENSG00000170345	-	tf	0	1	1	7.62096374707546e-07	1.01262746448209e-05	0.000288018433179724	0	0.0123693941528049	2.86055864905244e-18
ZNF581	ENSG00000171425	-	tf	3	1	4	1.97473913696001e-06	1.01297622544799e-05	0.000338868180277872	2.26549767027739	0.015721620632194	0.0765035019881747
HDAC3	ENSG00000171720	-	tf	2	2	4	1.97397900870722e-06	1.01365391827922e-05	0.000336927223719677	5.7772874912235	0.0203626153393458	0.0595621518022308
MLLT3	ENSG00000171843	-	tf	0	1	1	7.62096374707546e-07	1.00356264739826e-05	0.000285959393766085	0	0.0100173573003755	2.86055864905244e-18
ZNF217	ENSG00000171940	-	tf	0	1	1	7.62096374707546e-07	1.00356264739826e-05	0.000285959393766085	0	0.0100173573003755	2.86055864905244e-18
FOXG1	ENSG00000176165	-	tf	4	1	5	1.97493413594657e-06	1.01297622544799e-05	0.000355366027007818	2.31920356879302	0.015721620632194	0.0854904276557181
TBL1XR1	ENSG00000177565	-	tf	1	1	2	1.97315327651967e-06	1.00498472423219e-05	0.000311235605353252	0	0.00963622846472728	0.0359963067330526
DMAP1	ENSG00000178028	-	tf	2	1	3	1.97369459839262e-06	9.92201297799297e-06	0.000358680057388809	0.781193323226792	0.0100173573003755	0.06422455868547
ZNF664	ENSG00000179195	-	tf	1	1	2	1.97318053023307e-06	1.00497462439073e-05	0.00029940119760479	0	0.00963622846472728	0.0235658450691782
EGR3	ENSG00000179388	-	tf	0	1	1	7.62096374707546e-07	1.00356264739826e-05	0.000285959393766085	0	0.0100173573003755	2.86055864905244e-18
PLAG1	ENSG00000181690	-	tf	2	1	3	1.97334017424594e-06	1.01241217324397e-05	0.00029146021568056	7.40152406346334	0.0038503121114247	0.0315856020062944
BCOR	ENSG00000183337	-	tf	5	2	7	1.97473133780149e-06	1.0050554288069e-05	0.000377358490566038	6.49682104813566	0.0196535857651027	0.105401030375631
ZNF512B	ENSG00000196700	-	tf	0	1	1	7.62096374707546e-07	1.00356264739826e-05	0.000285959393766085	0	0.0100173573003755	2.86055864905244e-18
SRC	ENSG00000197122	-	tf	0	1	1	7.62096374707546e-07	1.01262746448209e-05	0.000288018433179724	0	0.0123693941528049	2.86055864905244e-18
HOMEZ	ENSG00000215271	-	tf	0	1	1	7.62096374707546e-07	1.00356264739826e-05	0.000285959393766085	0	0.0100173573003755	2.86055864905244e-18
WIZ	ENSG00000011451	-	tf	106	0	106	2.02178677427964e-06	7.62096374707546e-07	0.000369549150036955	0	6.96459252758418e-17	0.319929465130067
DDX11	ENSG00000013573	DOWN	tf	14	0	14	1.98427659228275e-06	7.62096374707546e-07	0.000343170899107756	0	6.38378826176313e-18	0.142652602883257
PHF20	ENSG00000025293	-	tf	5	0	5	1.97928088766789e-06	7.62096374707546e-07	0.000364033491081179	0	0	0.0979030353857822
PDK4	ENSG00000004799	-	target	2	0	2	1.97833720757703e-06	7.62096374707546e-07	0.000292825768667643	0	1.27467180207493e-18	0.0215527720333336
NR1H4	ENSG00000012504	-	tf	1	0	1	1.9778011597826e-06	7.62096374707546e-07	0.000283446712018141	0	6.37335901037466e-19	0.0190584934036396
TBPL1	ENSG00000028839	-	tf	1	0	1	1.9778011597826e-06	7.62096374707546e-07	0.000283446712018141	0	6.37335901037466e-19	0.0190584934036396
HDAC9	ENSG00000048052	-	tf	47	0	47	1.99395035462407e-06	7.62096374707546e-07	0.000374953130858643	0	1.45783305230394e-17	0.433431522796595
TDRD3	ENSG00000083544	-	tf	6	0	6	1.97869342915486e-06	7.62096374707546e-07	0.000306466441924609	0	3.86156495513238e-18	0.0219386747677807
ZNF532	ENSG00000074657	-	tf	2	0	2	1.9777190175483e-06	7.62096374707546e-07	0.000286204922724671	0	1.27467180207493e-18	0.0316134851795911
ZNF213	ENSG00000085644	-	tf	7	0	7	1.97892445455895e-06	7.62096374707546e-07	0.000355998576005696	0	3.19189413088156e-18	0.104051701042002
ZNF582	ENSG00000018869	-	tf	6	0	6	1.97919862247776e-06	7.62096374707546e-07	0.000360750360750361	0	3.86156495513238e-18	0.170073608803525
GTF3C1	ENSG00000077235	-	tf	18	0	18	1.98016665082533e-06	7.62096374707546e-07	0.000369959304476508	0	9.1584291593585e-18	0.248906848404171
PCK2	ENSG00000100889	UP	target	8	0	8	1.97953556136659e-06	7.62096374707546e-07	0.000374672161858374	0	5.09868720829973e-18	0.174021059952313
HIVEP1	ENSG00000095951	-	tf	8	0	8	1.9798020593901e-06	7.62096374707546e-07	0.000344708721130645	0	5.09868720829973e-18	0.121237730595665
MCM2	ENSG00000073111	-	tf	8	0	8	1.97973150881277e-06	7.62096374707546e-07	0.000353356890459364	0	5.09868720829973e-18	0.169097885861961
CENPT	ENSG00000102901	-	tf	52	0	52	1.98526536049441e-06	7.62096374707546e-07	0.000385208012326656	0	1.85087735199012e-17	0.519077143910377
ZNF419	ENSG00000105136	-	tf	12	0	12	1.97957866647663e-06	7.62096374707546e-07	0.000337952010814464	0	7.72312991026476e-18	0.145169653569902
PIAS4	ENSG00000105229	-	tf	16	0	16	1.97942584773861e-06	7.62096374707546e-07	0.000354107648725212	0	1.01973744165995e-17	0.220928538776096
DLD	ENSG00000091140	-	target	2	0	2	1.97785983698479e-06	7.62096374707546e-07	0.000286697247706422	0	1.27467180207493e-18	0.0204886848919737
NFATC4	ENSG00000100968	-	tf	5	0	5	1.97943760218847e-06	7.62096374707546e-07	0.000330360092500826	0	0	0.093491407533196
MAPK3	ENSG00000102882	-	tf	13	0	13	1.97985693553784e-06	7.62096374707546e-07	0.000345542501727712	0	4.6271933799753e-18	0.110454065237098
HOXA13	ENSG00000106031	-	tf	2	0	2	1.97742570811615e-06	7.62096374707546e-07	0.000286450873675165	0	1.27467180207493e-18	0.019376954295834
STN1	ENSG00000107960	UP	tf	28	0	28	1.98022938977251e-06	7.62096374707546e-07	0.000366568914956012	0	1.27675765235263e-17	0.246007818507068
ENO2	ENSG00000111674	-	target	16	0	16	1.97913203185611e-06	7.62096374707546e-07	0.000318471337579618	0	1.01973744165995e-17	0.108131159363928
PAX7	ENSG00000009709	DOWN	tf	2	0	2	1.97846637200708e-06	7.62096374707546e-07	0.000318471337579618	0	1.27467180207493e-18	0.0544918955625413
CBFB	ENSG00000067955	-	tf	4	0	4	1.97916336806105e-06	7.62096374707546e-07	0.000327439423706614	0	2.54934360414986e-18	0.05626851212481
ZNF416	ENSG00000083817	DOWN	tf	4	0	4	1.97933965270506e-06	7.62096374707546e-07	0.000342583076396026	0	2.54934360414986e-18	0.0970773530202461
ZNF586	ENSG00000083828	DOWN	tf	4	0	4	1.97925738263004e-06	7.62096374707546e-07	0.000357525920629246	0	2.54934360414986e-18	0.0875118613962237
SUPT16H	ENSG00000092201	-	tf	4	0	4	1.97921820880752e-06	7.62096374707546e-07	0.000359324469996407	0	2.54934360414986e-18	0.0986921269295649
MCM5	ENSG00000100297	-	tf	6	0	6	1.9788069772734e-06	7.62096374707546e-07	0.000315855969677827	0	3.86156495513238e-18	0.0694455976133165
DIDO1	ENSG00000101191	-	tf	2	0	2	1.97872083612828e-06	7.62096374707546e-07	0.000309119010819165	0	1.27467180207493e-18	0.0375152012180153
PGK1	ENSG00000102144	-	target	6	0	6	1.97948462138398e-06	7.62096374707546e-07	0.000374251497005988	0	3.86156495513238e-18	0.126990317692419
SNAPC2	ENSG00000104976	-	tf	3	0	3	1.97910853035359e-06	7.62096374707546e-07	0.00032626427406199	0	1.93078247756619e-18	0.0535260616477345
CREBL2	ENSG00000111269	-	tf	8	0	8	1.98014704571961e-06	7.62096374707546e-07	0.000357270453733476	0	5.09868720829973e-18	0.114705485525456
GAPDH	ENSG00000111640	DOWN	target	30	0	30	1.98499738972843e-06	7.62096374707546e-07	0.000386100386100386	0	7.1764962454687e-18	0.32974733904785
NOTCH3	ENSG00000074181	-	tf	2	0	2	1.97704649024822e-06	7.62096374707546e-07	0.000319693094629156	0	1.27467180207493e-18	0.0465286695094211
PFKFB4	ENSG00000114268	-	target	4	0	4	1.97732795763773e-06	7.62096374707546e-07	0.000326690623979092	0	2.54934360414986e-18	0.047738163905332
OTX1	ENSG00000115507	-	tf	74	0	74	2.02188079395215e-06	7.62096374707546e-07	0.000368052999631947	0	1.10317179285459e-17	0.247588895182199
THRAP3	ENSG00000054118	-	tf	2	0	2	1.9780398021169e-06	7.62096374707546e-07	0.000294204177699323	0	1.27467180207493e-18	0.0142070782261432
CBX5	ENSG00000094916	-	tf	5	0	5	1.97903019604273e-06	7.62096374707546e-07	0.000328299409061064	0	0	0.0489740379949704
TPI1	ENSG00000111669	-	target	4	0	4	1.97854074705742e-06	7.62096374707546e-07	0.000324254215304799	0	2.54934360414986e-18	0.0574436604090485
DLX2	ENSG00000115844	-	tf	16	0	16	1.9842057224493e-06	7.62096374707546e-07	0.000377358490566038	0	1.01973744165995e-17	0.263016473561603
ZNF510	ENSG00000081386	-	tf	3	0	3	1.97915161686791e-06	7.62096374707546e-07	0.000306278713629403	0	1.93078247756619e-18	0.0459496299728782
ZMYND8	ENSG00000101040	-	tf	4	0	4	1.97910069664345e-06	7.62096374707546e-07	0.000307976593778873	0	2.54934360414986e-18	0.059219296727711
RPA2	ENSG00000117748	-	tf	9	0	9	1.9788069772734e-06	7.62096374707546e-07	0.000341296928327645	0	4.57921457967925e-18	0.163334914066759
MEOX2	ENSG00000106511	-	tf	3	0	3	1.97852508868739e-06	7.62096374707546e-07	0.000299760191846523	0	1.93078247756619e-18	0.0458034409190715
LHX3	ENSG00000107187	-	tf	12	0	12	1.97940233925768e-06	7.62096374707546e-07	0.000362976406533575	0	7.72312991026476e-18	0.185461034051852
SETX	ENSG00000107290	-	tf	3	0	3	1.97867776836807e-06	7.62096374707546e-07	0.000348068221371389	0	1.93078247756619e-18	0.068796475933906
XRN2	ENSG00000088930	-	tf	3	0	3	1.97834503524422e-06	7.62096374707546e-07	0.000349162011173184	0	1.93078247756619e-18	0.0831737258720465
SUMO1	ENSG00000116030	-	tf	1	0	1	1.97723412627013e-06	7.62096374707546e-07	0.000273972602739726	0	6.37335901037466e-19	0.0144418155210379
AKR1A1	ENSG00000117448	-	target	8	0	8	1.97878739908184e-06	7.62096374707546e-07	0.000307881773399015	0	5.09868720829973e-18	0.056007524611385
ALDH3A1	ENSG00000108602	-	target	2	0	2	1.97687452184348e-06	7.62096374707546e-07	0.00032020493115594	0	1.27467180207493e-18	0.0458077273671175
UBE3A	ENSG00000114062	-	tf	11	0	11	1.98037448881584e-06	7.62096374707546e-07	0.00036101083032491	0	8.13607225138972e-19	0.135867155196054
ZZZ3	ENSG00000036549	-	tf	2	0	2	1.97852508868739e-06	7.62096374707546e-07	0.000294898260100265	0	1.27467180207493e-18	0.0120698619387418
MEF2D	ENSG00000116604	-	tf	4	0	4	1.97933181716516e-06	7.62096374707546e-07	0.00034106412005457	0	2.54934360414986e-18	0.0836499958342667
SLC2A1	ENSG00000117394	-	target	10	0	10	1.97937491340235e-06	7.62096374707546e-07	0.000351864883884588	0	0	0.132210321980251
HOXB5	ENSG00000120075	-	tf	11	0	11	1.98421359662525e-06	7.62096374707546e-07	0.000332336324360253	0	8.13607225138972e-19	0.0848723854024925
MTHFD1	ENSG00000100714	-	tf	4	0	4	1.97844288631076e-06	7.62096374707546e-07	0.000300842358604091	0	2.54934360414986e-18	0.0324575001812918
NFE2L3	ENSG00000050344	-	tf	1	0	1	1.9776055942507e-06	7.62096374707546e-07	0.000305064063453325	0	6.37335901037466e-19	0.0359963067330526
ZNF37A	ENSG00000075407	-	tf	2	0	2	1.97800067647623e-06	7.62096374707546e-07	0.000353481795687522	0	1.27467180207493e-18	0.081162372014883
ZNF85	ENSG00000105750	DOWN	tf	3	0	3	1.977758132047e-06	7.62096374707546e-07	0.000310366232153942	0	1.93078247756619e-18	0.04064681028115
GCK	ENSG00000106633	-	target	6	0	6	1.97960609797862e-06	7.62096374707546e-07	0.000342817963661296	0	3.86156495513238e-18	0.127213145557763
ZNF211	ENSG00000121417	-	tf	1	0	1	1.9776055942507e-06	7.62096374707546e-07	0.000305064063453325	0	6.37335901037466e-19	0.0359963067330526
PFKFB2	ENSG00000123836	-	target	1	0	1	1.9776055942507e-06	7.62096374707546e-07	0.000305064063453325	0	6.37335901037466e-19	0.0359963067330526
SNAI1	ENSG00000124216	-	tf	5	0	5	1.97865819273318e-06	7.62096374707546e-07	0.000334001336005344	0	0	0.0749025139137144
PCK1	ENSG00000124253	-	target	1	0	1	1.9776055942507e-06	7.62096374707546e-07	0.000305064063453325	0	6.37335901037466e-19	0.0359963067330526
PAX8	ENSG00000125618	-	tf	6	0	6	1.97990005464524e-06	7.62096374707546e-07	0.000353107344632768	0	3.86156495513238e-18	0.157392275331263
GZF1	ENSG00000125812	-	tf	7	0	7	1.97956299167396e-06	7.62096374707546e-07	0.000351370344342937	0	3.19189413088156e-18	0.117939856856463
THRA	ENSG00000126351	-	tf	11	0	11	1.97992357495001e-06	7.62096374707546e-07	0.000345542501727712	0	8.13607225138972e-19	0.212767461554636
NUP214	ENSG00000126883	-	tf	11	0	11	1.98002158223525e-06	7.62096374707546e-07	0.000358937544867193	0	8.13607225138972e-19	0.157088950328363
FOXP2	ENSG00000128573	-	tf	1	0	1	1.9776055942507e-06	7.62096374707546e-07	0.000305064063453325	0	6.37335901037466e-19	0.0359963067330526
PSMB5	ENSG00000100804	-	tf	5	0	5	1.97874824386093e-06	7.62096374707546e-07	0.000337723741979061	0	0	0.103796522457608
DNMT3A	ENSG00000119772	-	tf	6	0	6	1.97890879011495e-06	7.62096374707546e-07	0.000348189415041783	0	3.86156495513238e-18	0.148565559708905
SOX15	ENSG00000129194	-	tf	17	0	17	1.97995101601186e-06	7.62096374707546e-07	0.000354107648725212	0	1.19539692983873e-17	0.216781900447934
TUBG1	ENSG00000131462	-	tf	57	0	57	1.98526536049441e-06	7.62096374707546e-07	0.000388198757763975	0	2.2439216516763e-17	0.504886346740077
ZNF331	ENSG00000130844	DOWN	tf	10	0	10	1.97917511939374e-06	7.62096374707546e-07	0.00031210986267166	0	0	0.0870221286438211
FBP2	ENSG00000130957	-	target	10	0	10	1.97930831091767e-06	7.62096374707546e-07	0.000309501702259362	0	0	0.0574977343396634
BAHD1	ENSG00000140320	UP	tf	42	0	42	1.98467828365022e-06	7.62096374707546e-07	0.00036563071297989	0	9.44630196113481e-18	0.254914375979391
POU2AF1	ENSG00000110777	-	tf	2	0	2	1.97628458498024e-06	7.62096374707546e-07	0.000263782643102084	0	1.27467180207493e-18	0.00384851599611351
DMRT1	ENSG00000137090	-	tf	6	0	6	1.97876390576335e-06	7.62096374707546e-07	0.000310462589257994	0	3.86156495513238e-18	0.066785688688419
HDAC4	ENSG00000068024	-	tf	2	0	2	1.97870125964122e-06	7.62096374707546e-07	0.000304506699147381	0	1.27467180207493e-18	0.0297740184592883
HLF	ENSG00000108924	UP	tf	4	0	4	1.97827067490682e-06	7.62096374707546e-07	0.000297000297000297	0	2.54934360414986e-18	0.023583493986105
ACLY	ENSG00000131473	-	target	4	0	4	1.97917120226734e-06	7.62096374707546e-07	0.000358680057388809	0	2.54934360414986e-18	0.0934356725706074
ADCYAP1	ENSG00000141433	-	tf	19	0	19	1.98833641856868e-06	7.62096374707546e-07	0.000333889816360601	0	0	0.0928733620899107
ZNF426	ENSG00000130818	DOWN	tf	8	0	8	1.97942976587305e-06	7.62096374707546e-07	0.000344234079173838	0	5.09868720829973e-18	0.15772896047711
HES2	ENSG00000069812	-	tf	4	0	4	1.9787404130027e-06	7.62096374707546e-07	0.00032626427406199	0	2.54934360414986e-18	0.047033911448987
ACSS2	ENSG00000131069	-	target	8	0	8	1.97930831091767e-06	7.62096374707546e-07	0.000363901018922853	0	5.09868720829973e-18	0.177023853308682
ZNF189	ENSG00000136870	-	tf	6	0	6	1.97965312517941e-06	7.62096374707546e-07	0.000348796651552145	0	3.86156495513238e-18	0.129125366009103
ZMYM3	ENSG00000147130	-	tf	8	0	8	1.97937491340235e-06	7.62096374707546e-07	0.000357015351660121	0	5.09868720829973e-18	0.106270571702487
TOP2B	ENSG00000077097	-	tf	3	0	3	1.97855249099759e-06	7.62096374707546e-07	0.000348068221371389	0	1.93078247756619e-18	0.0707910263671584
MZF1	ENSG00000099326	-	tf	1	0	1	1.97703867285348e-06	7.62096374707546e-07	0.000249937515621095	0	6.37335901037466e-19	0.00205911601614982
CDC73	ENSG00000134371	-	tf	2	0	2	1.9777190175483e-06	7.62096374707546e-07	0.000325309043591412	0	1.27467180207493e-18	0.0472251812979802
MDM2	ENSG00000135679	-	tf	6	0	6	1.9789949476259e-06	7.62096374707546e-07	0.000343170899107756	0	3.86156495513238e-18	0.0800784172041122
LHX4	ENSG00000121454	-	tf	2	0	2	1.97813762299071e-06	7.62096374707546e-07	0.000308071472581639	0	1.27467180207493e-18	0.0520032510151076
LDHA	ENSG00000134333	-	target	5	0	5	1.97875215931329e-06	7.62096374707546e-07	0.000343997248022016	0	0	0.100987366660223
IGF1R	ENSG00000140443	-	tf	17	0	17	1.98472161302295e-06	7.62096374707546e-07	0.000374812593703148	0	1.19539692983873e-17	0.238040142241736
NUFIP1	ENSG00000083635	-	tf	6	0	6	1.97917903653565e-06	7.62096374707546e-07	0.000328731097961867	0	3.86156495513238e-18	0.0623832688149834
LHX5	ENSG00000089116	-	tf	1	0	1	1.97656974227507e-06	7.62096374707546e-07	0.000266951414842499	0	6.37335901037466e-19	0.0128072270429858
HOXA1	ENSG00000105991	-	tf	1	0	1	1.97656974227507e-06	7.62096374707546e-07	0.000266951414842499	0	6.37335901037466e-19	0.0128072270429858
ZNF214	ENSG00000149050	-	tf	25	0	25	1.98013136191455e-06	7.62096374707546e-07	0.000387596899224806	0	2.6452604660855e-18	0.343166983574684
HMGA2	ENSG00000149948	-	tf	43	0	43	1.98506043516495e-06	7.62096374707546e-07	0.000403388463089956	0	4.51706167274636e-17	0.462485859396301
ENO1	ENSG00000074800	-	target	3	0	3	1.97872475147217e-06	7.62096374707546e-07	0.000321957501609788	0	1.93078247756619e-18	0.0457087876728308
GPI	ENSG00000105220	-	target	1	0	1	1.97754302144843e-06	7.62096374707546e-07	0.000284171639670361	0	6.37335901037466e-19	0.0126103526779125
HBP1	ENSG00000105856	-	tf	3	0	3	1.97841940117202e-06	7.62096374707546e-07	0.0003382949932341	0	1.93078247756619e-18	0.0905431257211483
ZMYM2	ENSG00000121741	-	tf	1	0	1	1.97754302144843e-06	7.62096374707546e-07	0.000284171639670361	0	6.37335901037466e-19	0.0126103526779125
CARM1	ENSG00000142453	-	tf	6	0	6	1.979363159697e-06	7.62096374707546e-07	0.000335795836131632	0	3.86156495513238e-18	0.0760810042643964
ALDH9A1	ENSG00000143149	-	target	6	0	6	1.97898319843265e-06	7.62096374707546e-07	0.000357015351660121	0	3.86156495513238e-18	0.0928383118773606
ASXL2	ENSG00000143970	-	tf	4	0	4	1.97860338301606e-06	7.62096374707546e-07	0.00034106412005457	0	2.54934360414986e-18	0.0729105381741749
ZNF711	ENSG00000147180	-	tf	2	0	2	1.97824328040214e-06	7.62096374707546e-07	0.000303582270795386	0	1.27467180207493e-18	0.0301322325303753
NR3C2	ENSG00000151623	-	tf	28	0	28	1.98455224532241e-06	7.62096374707546e-07	0.000380372765310004	0	1.27675765235263e-17	0.328893621094041
ADPGK	ENSG00000159322	-	target	10	0	10	1.97911244723191e-06	7.62096374707546e-07	0.000321543408360129	0	0	0.0636146994395031
ISL2	ENSG00000159556	-	tf	32	0	32	1.98031566231657e-06	7.62096374707546e-07	0.00038971161340608	0	2.03947488331989e-17	0.336496192366993
ZXDC	ENSG00000070476	-	tf	1	0	1	1.97752346825976e-06	7.62096374707546e-07	0.000277469478357381	0	6.37335901037466e-19	0.0114646277490676
CIC	ENSG00000079432	-	tf	4	0	4	1.97899886405465e-06	7.62096374707546e-07	0.000364166059723234	0	2.54934360414986e-18	0.0992550315037159
DROSHA	ENSG00000113360	-	tf	6	0	6	1.97868951393492e-06	7.62096374707546e-07	0.000346260387811634	0	3.86156495513238e-18	0.124686286123507
BBX	ENSG00000114439	-	tf	1	0	1	1.97752346825976e-06	7.62096374707546e-07	0.000277469478357381	0	6.37335901037466e-19	0.0114646277490676
ID2	ENSG00000115738	-	tf	3	0	3	1.97824328040214e-06	7.62096374707546e-07	0.00033311125916056	0	1.93078247756619e-18	0.0741804560566576
USP22	ENSG00000124422	-	tf	3	0	3	1.97937491340235e-06	7.62096374707546e-07	0.000318268618714195	0	1.93078247756619e-18	0.0393644000631388
HIVEP3	ENSG00000127124	-	tf	3	0	3	1.97806327824427e-06	7.62096374707546e-07	0.000298151460942159	0	1.93078247756619e-18	0.0396125653630888
LAMTOR5	ENSG00000134248	-	tf	2	0	2	1.978470286344e-06	7.62096374707546e-07	0.000315955766192733	0	1.27467180207493e-18	0.0350304728182458
RBM17	ENSG00000134453	-	tf	4	0	4	1.97925738263004e-06	7.62096374707546e-07	0.000337040781934614	0	2.54934360414986e-18	0.0725845550513741
HMGA1	ENSG00000137309	-	tf	2	0	2	1.97807892930544e-06	7.62096374707546e-07	0.000290782204129107	0	1.27467180207493e-18	0.0209972176748078
MAP1LC3B	ENSG00000140941	-	tf	5	0	5	1.97872083612828e-06	7.62096374707546e-07	0.000343170899107756	0	0	0.117573221579621
SKP2	ENSG00000145604	-	tf	4	0	4	1.97855640567529e-06	7.62096374707546e-07	0.000317359568390987	0	2.54934360414986e-18	0.0568804691935686
SETBP1	ENSG00000152217	-	tf	13	0	13	1.97981381830853e-06	7.62096374707546e-07	0.000382116927779901	0	4.6271933799753e-18	0.209289164398433
PDK1	ENSG00000152256	-	target	4	0	4	1.97851334507251e-06	7.62096374707546e-07	0.000336927223719677	0	2.54934360414986e-18	0.084806513818216
ACSS1	ENSG00000154930	-	target	5	0	5	1.97888920990869e-06	7.62096374707546e-07	0.000315258511979823	0	0	0.0347261272375159
ZNF362	ENSG00000160094	-	tf	1	0	1	1.97752346825976e-06	7.62096374707546e-07	0.000277469478357381	0	6.37335901037466e-19	0.0114646277490676
NXF1	ENSG00000162231	-	tf	88	0	88	1.98557677034025e-06	7.62096374707546e-07	0.000401123144805455	0	6.50885780111178e-18	0.558017150025492
G6PC	ENSG00000131482	-	target	10	0	10	1.97928872280457e-06	7.62096374707546e-07	0.000332115576220525	0	0	0.153262162206285
NR5A1	ENSG00000136931	-	tf	3	0	3	1.97863861748562e-06	7.62096374707546e-07	0.000316455696202532	0	1.93078247756619e-18	0.0692429159198862
ZNF221	ENSG00000159905	DOWN	tf	21	0	21	1.98035095779674e-06	7.62096374707546e-07	0.000376222723852521	0	4.7231509805674e-18	0.298738025160187
HK3	ENSG00000160883	-	target	5	0	5	1.97902627948997e-06	7.62096374707546e-07	0.000324464633354964	0	0	0.0946339323161247
BCL6B	ENSG00000161940	-	tf	8	0	8	1.97961393569026e-06	7.62096374707546e-07	0.00033955857385399	0	5.09868720829973e-18	0.141627414633169
NKX6-1	ENSG00000163623	-	tf	38	0	38	1.984607385121e-06	7.62096374707546e-07	0.000379362670713202	0	0	0.399372396196059
HMGB2	ENSG00000164104	-	tf	7	0	7	1.97821980000198e-06	7.62096374707546e-07	0.000335908632851864	0	3.19189413088156e-18	0.154018647640021
UBN1	ENSG00000118900	-	tf	1	0	1	1.97596827385339e-06	7.62096374707546e-07	0.000249128051818635	0	6.37335901037466e-19	0.00322686274037383
PAF1	ENSG00000006712	-	tf	1	0	1	1.97683153441664e-06	7.62096374707546e-07	0.000318979266347687	0	6.37335901037466e-19	0.0451660652818304
PRDM11	ENSG00000019485	-	tf	1	0	1	1.97683153441664e-06	7.62096374707546e-07	0.000318979266347687	0	6.37335901037466e-19	0.0451660652818304
FOXN3	ENSG00000053254	-	tf	1	0	1	1.97683153441664e-06	7.62096374707546e-07	0.000318979266347687	0	6.37335901037466e-19	0.0451660652818304
RBL1	ENSG00000080839	-	tf	2	0	2	1.97848985826099e-06	7.62096374707546e-07	0.000345423143350604	0	1.27467180207493e-18	0.064185677670357
MEF2C	ENSG00000081189	-	tf	1	0	1	1.97683153441664e-06	7.62096374707546e-07	0.000318979266347687	0	6.37335901037466e-19	0.0451660652818304
NFE2L1	ENSG00000082641	-	tf	1	0	1	1.97683153441664e-06	7.62096374707546e-07	0.000318979266347687	0	6.37335901037466e-19	0.0451660652818304
SRPK1	ENSG00000096063	-	tf	3	0	3	1.97856423507717e-06	7.62096374707546e-07	0.000358937544867193	0	1.93078247756619e-18	0.0877904037546482
CDC5L	ENSG00000096401	-	tf	2	0	2	1.97787548482673e-06	7.62096374707546e-07	0.00033178500331785	0	1.27467180207493e-18	0.0626879451342933
PRMT5	ENSG00000100462	-	tf	1	0	1	1.97683153441664e-06	7.62096374707546e-07	0.000318979266347687	0	6.37335901037466e-19	0.0451660652818304
DICER1	ENSG00000100697	-	tf	2	0	2	1.97736314669662e-06	7.62096374707546e-07	0.000326370757180157	0	1.27467180207493e-18	0.048396031623259
NFKBIA	ENSG00000100906	-	tf	2	0	2	1.97770728350038e-06	7.62096374707546e-07	0.000327761389708292	0	1.27467180207493e-18	0.0779327730432359
ADNP	ENSG00000101126	-	tf	1	0	1	1.97683153441664e-06	7.62096374707546e-07	0.000318979266347687	0	6.37335901037466e-19	0.0451660652818304
SMCHD1	ENSG00000101596	-	tf	2	0	2	1.97848985826099e-06	7.62096374707546e-07	0.000345423143350604	0	1.27467180207493e-18	0.064185677670357
TAZ	ENSG00000102125	-	tf	1	0	1	1.97683153441664e-06	7.62096374707546e-07	0.000318979266347687	0	6.37335901037466e-19	0.0451660652818304
ZNF423	ENSG00000102935	-	tf	2	0	2	1.97770728350038e-06	7.62096374707546e-07	0.000327761389708292	0	1.27467180207493e-18	0.0779327730432359
ERCC2	ENSG00000104884	-	tf	2	0	2	1.97770728350038e-06	7.62096374707546e-07	0.000327761389708292	0	1.27467180207493e-18	0.0779327730432359
ZNF574	ENSG00000105732	-	tf	1	0	1	1.97683153441664e-06	7.62096374707546e-07	0.000318979266347687	0	6.37335901037466e-19	0.0451660652818304
NRF1	ENSG00000106459	-	tf	1	0	1	1.97683153441664e-06	7.62096374707546e-07	0.000318979266347687	0	6.37335901037466e-19	0.0451660652818304
HOXB6	ENSG00000108511	-	tf	1	0	1	1.97683153441664e-06	7.62096374707546e-07	0.000318979266347687	0	6.37335901037466e-19	0.0451660652818304
KAT2A	ENSG00000108773	-	tf	3	0	3	1.97888529391394e-06	7.62096374707546e-07	0.000360100828231905	0	1.93078247756619e-18	0.0832441710739966
KLF3	ENSG00000109787	-	tf	1	0	1	1.97683153441664e-06	7.62096374707546e-07	0.000318979266347687	0	6.37335901037466e-19	0.0451660652818304
ALDH2	ENSG00000111275	-	target	1	0	1	1.97683153441664e-06	7.62096374707546e-07	0.000318979266347687	0	6.37335901037466e-19	0.0451660652818304
RNGTT	ENSG00000111880	-	tf	1	0	1	1.97683153441664e-06	7.62096374707546e-07	0.000318979266347687	0	6.37335901037466e-19	0.0451660652818304
ORC2	ENSG00000115942	-	tf	1	0	1	1.97683153441664e-06	7.62096374707546e-07	0.000318979266347687	0	6.37335901037466e-19	0.0451660652818304
ARID3A	ENSG00000116017	-	tf	1	0	1	1.97683153441664e-06	7.62096374707546e-07	0.000318979266347687	0	6.37335901037466e-19	0.0451660652818304
EPC1	ENSG00000120616	-	tf	1	0	1	1.97683153441664e-06	7.62096374707546e-07	0.000318979266347687	0	6.37335901037466e-19	0.0451660652818304
COIL	ENSG00000121058	-	tf	1	0	1	1.97683153441664e-06	7.62096374707546e-07	0.000318979266347687	0	6.37335901037466e-19	0.0451660652818304
GTF3A	ENSG00000122034	-	tf	3	0	3	1.97843114367169e-06	7.62096374707546e-07	0.000337268128161889	0	1.93078247756619e-18	0.056023979606311
RPA1	ENSG00000132383	-	tf	2	0	2	1.97779724809291e-06	7.62096374707546e-07	0.000330906684315023	0	1.27467180207493e-18	0.0521195213652871
TERF2	ENSG00000132604	-	tf	4	0	4	1.97810240636158e-06	7.62096374707546e-07	0.000332225913621262	0	2.54934360414986e-18	0.0601856986995395
ALDH3B2	ENSG00000132746	-	target	1	0	1	1.97683153441664e-06	7.62096374707546e-07	0.000318979266347687	0	6.37335901037466e-19	0.0451660652818304
HNF1A	ENSG00000135100	-	tf	1	0	1	1.97683153441664e-06	7.62096374707546e-07	0.000318979266347687	0	6.37335901037466e-19	0.0451660652818304
SKIL	ENSG00000136603	-	tf	6	0	6	1.97912419795992e-06	7.62096374707546e-07	0.000364963503649635	0	3.86156495513238e-18	0.127381700650901
ZFP37	ENSG00000136866	-	tf	3	0	3	1.97802415167489e-06	7.62096374707546e-07	0.000333222259246918	0	7.1764962454687e-19	0.0657638140401484
KHK	ENSG00000138030	-	target	2	0	2	1.97779724809291e-06	7.62096374707546e-07	0.000330906684315023	0	1.27467180207493e-18	0.0521195213652871
TET1	ENSG00000138336	-	tf	2	0	2	1.9780398021169e-06	7.62096374707546e-07	0.000327332242225859	0	1.27467180207493e-18	0.0575515554084133
SMARCC2	ENSG00000139613	-	tf	1	0	1	1.97683153441664e-06	7.62096374707546e-07	0.000318979266347687	0	6.37335901037466e-19	0.0451660652818304
BRCA2	ENSG00000139618	-	tf	2	0	2	1.97774248606186e-06	7.62096374707546e-07	0.000327225130890052	0	1.27467180207493e-18	0.0592297874356619
PML	ENSG00000140464	-	tf	1	0	1	1.97683153441664e-06	7.62096374707546e-07	0.000318979266347687	0	6.37335901037466e-19	0.0451660652818304
MBD1	ENSG00000141644	-	tf	1	0	1	1.97683153441664e-06	7.62096374707546e-07	0.000318979266347687	0	6.37335901037466e-19	0.0451660652818304
SIRT3	ENSG00000142082	-	tf	5	0	5	1.97792634202302e-06	7.62096374707546e-07	0.000331895121141719	0	0	0.0997477709393659
ZNF473	ENSG00000142528	-	tf	5	0	5	1.9780867549289e-06	7.62096374707546e-07	0.00033178500331785	0	0	0.0654492759535546
ZNF514	ENSG00000144026	-	tf	2	0	2	1.97800067647623e-06	7.62096374707546e-07	0.000353481795687522	0	1.27467180207493e-18	0.081162372014883
BDP1	ENSG00000145734	-	tf	2	0	2	1.9779341664392e-06	7.62096374707546e-07	0.000342583076396026	0	1.27467180207493e-18	0.0687319103510086
HDAC8	ENSG00000147099	-	tf	1	0	1	1.97683153441664e-06	7.62096374707546e-07	0.000318979266347687	0	6.37335901037466e-19	0.0451660652818304
ZNF41	ENSG00000147124	-	tf	1	0	1	1.97683153441664e-06	7.62096374707546e-07	0.000318979266347687	0	6.37335901037466e-19	0.0451660652818304
RBMX	ENSG00000147274	-	tf	5	0	5	1.978388088521e-06	7.62096374707546e-07	0.000337154416722859	0	0	0.0849940138899745
ATM	ENSG00000149311	-	tf	4	0	4	1.97825110732606e-06	7.62096374707546e-07	0.000329815303430079	0	2.54934360414986e-18	0.101539716197694
DLAT	ENSG00000150768	-	target	1	0	1	1.97683153441664e-06	7.62096374707546e-07	0.000318979266347687	0	6.37335901037466e-19	0.0451660652818304
ZNF837	ENSG00000152475	-	tf	3	0	3	1.97771510618352e-06	7.62096374707546e-07	0.00033255736614566	0	1.93078247756619e-18	0.0995355479802905
SMARCA5	ENSG00000153147	-	tf	2	0	2	1.97848985826099e-06	7.62096374707546e-07	0.000345423143350604	0	1.27467180207493e-18	0.064185677670357
NR4A2	ENSG00000153234	-	tf	3	0	3	1.97834112140288e-06	7.62096374707546e-07	0.000334336342360415	0	1.93078247756619e-18	0.0867844611726727
PCGF6	ENSG00000156374	-	tf	17	0	17	1.9795433985197e-06	7.62096374707546e-07	0.000370507595405706	0	1.19539692983873e-17	0.252673505651443
HK1	ENSG00000156515	-	target	1	0	1	1.97683153441664e-06	7.62096374707546e-07	0.000318979266347687	0	6.37335901037466e-19	0.0451660652818304
G6PD	ENSG00000160211	-	target	20	0	20	1.98412698412698e-06	7.62096374707546e-07	0.000361532899493854	0	0	0.180875707835307
TKT	ENSG00000163931	-	target	3	0	3	1.97859946815246e-06	7.62096374707546e-07	0.000353232073472271	0	1.93078247756619e-18	0.0711780147689267
CASP3	ENSG00000164305	-	tf	4	0	4	1.97824328040214e-06	7.62096374707546e-07	0.000327546675401245	0	2.54934360414986e-18	0.0603540652552837
RLF	ENSG00000117000	-	tf	4	0	4	1.9790811126394e-06	7.62096374707546e-07	0.000327546675401245	0	2.54934360414986e-18	0.0683988810342789
DNMT1	ENSG00000130816	-	tf	1	0	1	1.97821197332579e-06	7.62096374707546e-07	0.00029146021568056	0	6.37335901037466e-19	0.0190196123885266
CC2D1A	ENSG00000132024	-	tf	1	0	1	1.97821197332579e-06	7.62096374707546e-07	0.00029146021568056	0	6.37335901037466e-19	0.0190196123885266
PHF21A	ENSG00000135365	-	tf	1	0	1	1.97821197332579e-06	7.62096374707546e-07	0.00029146021568056	0	6.37335901037466e-19	0.0190196123885266
ZNF92	ENSG00000146757	-	tf	4	0	4	1.97912419795992e-06	7.62096374707546e-07	0.000338066260987153	0	2.54934360414986e-18	0.0813242146678329
NPAT	ENSG00000149308	-	tf	4	0	4	1.97947286637568e-06	7.62096374707546e-07	0.000328299409061064	0	2.54934360414986e-18	0.0525569493890045
ZNF19	ENSG00000157429	-	tf	1	0	1	1.97821197332579e-06	7.62096374707546e-07	0.00029146021568056	0	6.37335901037466e-19	0.0190196123885266
ZNF577	ENSG00000161551	-	tf	1	0	1	1.97821197332579e-06	7.62096374707546e-07	0.00029146021568056	0	6.37335901037466e-19	0.0190196123885266
TASOR	ENSG00000163946	-	tf	23	0	23	1.97982165766508e-06	7.62096374707546e-07	0.000353232073472271	0	0	0.209715578485281
PDHA1	ENSG00000131828	-	target	2	0	2	1.97619085260778e-06	7.62096374707546e-07	0.000253807106598985	0	1.27467180207493e-18	0.00265605000439864
ALDOB	ENSG00000136872	-	target	3	0	3	1.97811805804194e-06	7.62096374707546e-07	0.000284333238555587	0	1.93078247756619e-18	0.0230690759940685
F2RL1	ENSG00000164251	DOWN	tf	4	0	4	1.97895970046466e-06	7.62096374707546e-07	0.000314564328405159	0	2.54934360414986e-18	0.0523244275991983
HOXC11	ENSG00000123388	-	tf	2	0	2	1.97816892771375e-06	7.62096374707546e-07	0.000290023201856148	0	1.27467180207493e-18	0.0345816808342329
HSF2	ENSG00000025156	-	tf	1	0	1	1.9776368821368e-06	7.62096374707546e-07	0.000288683602771363	0	6.37335901037466e-19	0.0235658450691782
YBX1	ENSG00000065978	-	tf	1	0	1	1.9776368821368e-06	7.62096374707546e-07	0.000288683602771363	0	6.37335901037466e-19	0.0235658450691782
PHF5A	ENSG00000100410	-	tf	1	0	1	1.9776368821368e-06	7.62096374707546e-07	0.000288683602771363	0	6.37335901037466e-19	0.0235658450691782
WRNIP1	ENSG00000124535	-	tf	1	0	1	1.9776368821368e-06	7.62096374707546e-07	0.000288683602771363	0	6.37335901037466e-19	0.0235658450691782
DEK	ENSG00000124795	-	tf	1	0	1	1.9776368821368e-06	7.62096374707546e-07	0.000288683602771363	0	6.37335901037466e-19	0.0235658450691782
SIN3B	ENSG00000127511	-	tf	1	0	1	1.9776368821368e-06	7.62096374707546e-07	0.000288683602771363	0	6.37335901037466e-19	0.0235658450691782
PTPRA	ENSG00000132670	-	tf	1	0	1	1.9776368821368e-06	7.62096374707546e-07	0.000288683602771363	0	6.37335901037466e-19	0.0235658450691782
SRPK2	ENSG00000135250	-	tf	2	0	2	1.97848202944773e-06	7.62096374707546e-07	0.000304136253041362	0	1.27467180207493e-18	0.0420614338986668
ZFHX3	ENSG00000140836	-	tf	5	0	5	1.97965312517941e-06	7.62096374707546e-07	0.000347342827370615	0	0	0.119990875796763
ZNF394	ENSG00000160908	-	tf	2	0	2	1.97835286297335e-06	7.62096374707546e-07	0.000310173697270471	0	1.27467180207493e-18	0.0426243384728178
ALKBH3	ENSG00000166199	-	tf	6	0	6	1.97955123573486e-06	7.62096374707546e-07	0.000371885459278542	0	1.43529924909374e-18	0.12784999004982
ZNF202	ENSG00000166261	-	tf	1	0	1	1.9776368821368e-06	7.62096374707546e-07	0.000288683602771363	0	6.37335901037466e-19	0.0235658450691782
ZNF146	ENSG00000167635	DOWN	tf	6	0	6	1.97944935677793e-06	7.62096374707546e-07	0.000343406593406593	0	1.43529924909374e-18	0.128329097235847
ING5	ENSG00000168395	-	tf	6	0	6	1.97937491340235e-06	7.62096374707546e-07	0.000361794500723589	0	3.86156495513238e-18	0.109727953898209
MECP2	ENSG00000169057	-	tf	1	0	1	1.9776368821368e-06	7.62096374707546e-07	0.000288683602771363	0	6.37335901037466e-19	0.0235658450691782
ATF5	ENSG00000169136	-	tf	2	0	2	1.97764470426301e-06	7.62096374707546e-07	0.000288850375505488	0	1.27467180207493e-18	0.0250898814521682
HIC2	ENSG00000169635	DOWN	tf	2	0	2	1.97777768987655e-06	7.62096374707546e-07	0.00029603315571344	0	1.27467180207493e-18	0.0279855624010263
ZSCAN18	ENSG00000121413	-	tf	1	0	1	1.97745307998204e-06	7.62096374707546e-07	0.000267451190157796	0	6.37335901037466e-19	0.0106260577615583
SNIP1	ENSG00000163877	-	tf	2	0	2	1.97792242983815e-06	7.62096374707546e-07	0.000288850375505488	0	1.27467180207493e-18	0.022090685510626
WRN	ENSG00000165392	-	tf	4	0	4	1.97847420069642e-06	7.62096374707546e-07	0.000311817898347365	0	2.54934360414986e-18	0.065531753212461
RBFOX2	ENSG00000100320	-	tf	1	0	1	1.97739442691155e-06	7.62096374707546e-07	0.000287438919229664	0	6.37335901037466e-19	0.0327667077614055
BATF3	ENSG00000123685	-	tf	2	0	2	1.97895186793267e-06	7.62096374707546e-07	0.000314663310258024	0	1.27467180207493e-18	0.0337976291916987
DYRK1A	ENSG00000157540	-	tf	2	0	2	1.97904194579404e-06	7.62096374707546e-07	0.000307597662257767	0	1.27467180207493e-18	0.0500404223139183
ALDH7A1	ENSG00000164904	-	target	4	0	4	1.97906544571522e-06	7.62096374707546e-07	0.000332446808510638	0	2.54934360414986e-18	0.0853066671166701
NAB2	ENSG00000166886	-	tf	5	0	5	1.97879131468916e-06	7.62096374707546e-07	0.000338753387533875	0	0	0.129103810220928
BANP	ENSG00000172530	-	tf	8	0	8	1.97890879011495e-06	7.62096374707546e-07	0.000349283967865875	0	5.09868720829973e-18	0.143751877747739
SP3	ENSG00000172845	-	tf	2	0	2	1.97770728350038e-06	7.62096374707546e-07	0.000327761389708292	0	1.27467180207493e-18	0.0779327730432359
ARID5B	ENSG00000150347	-	tf	2	0	2	1.97848202944773e-06	7.62096374707546e-07	0.0003003003003003	0	1.27467180207493e-18	0.0291578631202547
FOXQ1	ENSG00000164379	-	tf	2	0	2	1.97838026051311e-06	7.62096374707546e-07	0.000313381385145722	0	1.27467180207493e-18	0.0460956764496677
SALL2	ENSG00000165821	-	tf	3	0	3	1.97893620305469e-06	7.62096374707546e-07	0.000305810397553517	0	1.93078247756619e-18	0.0286290893649189
ZNF561	ENSG00000171469	-	tf	4	0	4	1.97939842123182e-06	7.62096374707546e-07	0.00032626427406199	0	2.54934360414986e-18	0.0572593508430685
ARNT2	ENSG00000172379	-	tf	8	0	8	1.97935140613124e-06	7.62096374707546e-07	0.000328839197632358	0	5.09868720829973e-18	0.118163136257216
TFAM	ENSG00000108064	-	tf	1	0	1	1.97773857460425e-06	7.62096374707546e-07	0.000276014352746343	0	6.37335901037466e-19	0.0123854901265829
NFRKB	ENSG00000170322	-	tf	2	0	2	1.97788330884054e-06	7.62096374707546e-07	0.0002808199943836	0	1.27467180207493e-18	0.0132763501177232
PGAM1	ENSG00000171314	-	target	9	0	9	1.97928088766789e-06	7.62096374707546e-07	0.00032916392363397	0	4.57921457967925e-18	0.105311386406409
BPGM	ENSG00000172331	-	target	9	0	9	1.97915945098117e-06	7.62096374707546e-07	0.000350385423966363	0	4.57921457967925e-18	0.142254956468785
PALB2	ENSG00000083093	-	tf	1	0	1	1.97735923673933e-06	7.62096374707546e-07	0.000265816055289739	0	6.37335901037466e-19	0.0140637221538315
HSF4	ENSG00000102878	-	tf	1	0	1	1.97735923673933e-06	7.62096374707546e-07	0.000265816055289739	0	6.37335901037466e-19	0.0140637221538315
MIER2	ENSG00000105556	-	tf	1	0	1	1.97735923673933e-06	7.62096374707546e-07	0.000265816055289739	0	6.37335901037466e-19	0.0140637221538315
NR1D1	ENSG00000126368	-	tf	1	0	1	1.97735923673933e-06	7.62096374707546e-07	0.000265816055289739	0	6.37335901037466e-19	0.0140637221538315
G6PC3	ENSG00000141349	-	target	2	0	2	1.97838417450931e-06	7.62096374707546e-07	0.000296912114014252	0	1.27467180207493e-18	0.0236393054628793
SNAPC4	ENSG00000165684	-	tf	8	0	8	1.97910461349076e-06	7.62096374707546e-07	0.000353731871241599	0	5.09868720829973e-18	0.0996917766241083
ZBTB49	ENSG00000168826	-	tf	2	0	2	1.97780507148776e-06	7.62096374707546e-07	0.00029146021568056	0	1.27467180207493e-18	0.0315856020062944
PCGF5	ENSG00000180628	-	tf	16	0	16	1.97988045481814e-06	7.62096374707546e-07	0.000333222259246918	0	1.01973744165995e-17	0.154192338559822
LIN9	ENSG00000183814	-	tf	1	0	1	1.97735923673933e-06	7.62096374707546e-07	0.000265816055289739	0	6.37335901037466e-19	0.0140637221538315
ZNF490	ENSG00000188033	-	tf	10	0	10	1.97979813978167e-06	7.62096374707546e-07	0.000336473755047106	0	0	0.134460461270578
PBRM1	ENSG00000163939	-	tf	5	0	5	1.97924563032046e-06	7.62096374707546e-07	0.00032605151613955	0	0	0.080973381349658
ID4	ENSG00000172201	-	tf	7	0	7	1.97884221899451e-06	7.62096374707546e-07	0.000326477309826967	0	3.19189413088156e-18	0.0886229153264704
WT1	ENSG00000184937	-	tf	1	0	1	1.97685107392435e-06	7.62096374707546e-07	0.000266169816342827	0	6.37335901037466e-19	0.00910688646965645
ZBTB1	ENSG00000126804	-	tf	3	0	3	1.97940233925768e-06	7.62096374707546e-07	0.000314070351758794	0	1.93078247756619e-18	0.0281316288769933
G6PC2	ENSG00000152254	-	target	3	0	3	1.97904977903909e-06	7.62096374707546e-07	0.00030441400304414	0	1.93078247756619e-18	0.054177457633878
ZNF114	ENSG00000178150	DOWN	tf	21	0	21	1.98500921044274e-06	7.62096374707546e-07	0.000362844702467344	0	4.7231509805674e-18	0.247798334587855
ZNF292	ENSG00000188994	-	tf	9	0	9	1.97995885645496e-06	7.62096374707546e-07	0.000333778371161549	0	4.57921457967925e-18	0.0671529662146996
YBX3	ENSG00000060138	-	tf	1	0	1	1.97747263177878e-06	7.62096374707546e-07	0.000261643118785976	0	6.37335901037466e-19	0.002494278629694
TRIM25	ENSG00000121060	-	tf	1	0	1	1.97747263177878e-06	7.62096374707546e-07	0.000261643118785976	0	6.37335901037466e-19	0.002494278629694
ZNF280C	ENSG00000056277	-	tf	1	0	1	1.97653067476781e-06	7.62096374707546e-07	0.00025974025974026	0	6.37335901037466e-19	0.00322996634142859
EMX1	ENSG00000135638	-	tf	2	0	2	1.97717939541808e-06	7.62096374707546e-07	0.000271665308340125	0	1.27467180207493e-18	0.005613249494878
ALDH1B1	ENSG00000137124	-	target	1	0	1	1.97653067476781e-06	7.62096374707546e-07	0.00025974025974026	0	6.37335901037466e-19	0.00322996634142859
HOXC13	ENSG00000123364	-	tf	1	0	1	1.97871692079988e-06	7.62096374707546e-07	0.000288018433179724	0	6.37335901037466e-19	0.00103092143029326
PKLR	ENSG00000143627	-	target	1	0	1	1.97871692079988e-06	7.62096374707546e-07	0.000288018433179724	0	6.37335901037466e-19	0.00103092143029326
ZNF300	ENSG00000145908	DOWN	tf	8	0	8	1.97993925546364e-06	7.62096374707546e-07	0.000348068221371389	0	5.09868720829973e-18	0.120184858207506
ZNF528	ENSG00000167555	DOWN	tf	6	0	6	1.97991573478633e-06	7.62096374707546e-07	0.000340251786321878	0	3.86156495513238e-18	0.0980148125758749
LMNB2	ENSG00000176619	-	tf	10	0	10	1.98015880873646e-06	7.62096374707546e-07	0.000376364320662401	0	0	0.148250777551655
ZNF544	ENSG00000198131	-	tf	3	0	3	1.97789113291626e-06	7.62096374707546e-07	0.000328947368421053	0	1.93078247756619e-18	0.0634688566673705
EWSR1	ENSG00000182944	-	tf	10	0	10	1.97970799307102e-06	7.62096374707546e-07	0.000337154416722859	0	0	0.096402616380664
KDM5D	ENSG00000012817	-	tf	1	0	1	1.97724976421297e-06	7.62096374707546e-07	0.000266595574513463	0	6.37335901037466e-19	0.00695345608345668
SLC2A3	ENSG00000059804	-	target	1	0	1	1.97724976421297e-06	7.62096374707546e-07	0.000266595574513463	0	6.37335901037466e-19	0.00695345608345668
ZNF174	ENSG00000103343	-	tf	1	0	1	1.97724976421297e-06	7.62096374707546e-07	0.000266595574513463	0	6.37335901037466e-19	0.00695345608345668
GLI3	ENSG00000106571	-	tf	1	0	1	1.97724976421297e-06	7.62096374707546e-07	0.000266595574513463	0	6.37335901037466e-19	0.00695345608345668
SYNCRIP	ENSG00000135316	-	tf	3	0	3	1.97783245385717e-06	7.62096374707546e-07	0.000278551532033426	0	1.93078247756619e-18	0.00934832309079925
ZNF692	ENSG00000171163	-	tf	1	0	1	1.97724976421297e-06	7.62096374707546e-07	0.000266595574513463	0	6.37335901037466e-19	0.00695345608345668
ZNF329	ENSG00000181894	-	tf	3	0	3	1.97869342915486e-06	7.62096374707546e-07	0.000301841231512225	0	1.93078247756619e-18	0.0288715361357798
ZNF529	ENSG00000186020	-	tf	5	0	5	1.9789792820659e-06	7.62096374707546e-07	0.000317762948840165	0	0	0.0368309923815675
REPIN1	ENSG00000214022	-	tf	2	0	2	1.97858380885298e-06	7.62096374707546e-07	0.000307597662257767	0	1.27467180207493e-18	0.0259730684719833
ZNF579	ENSG00000218891	-	tf	9	0	9	1.97911636412574e-06	7.62096374707546e-07	0.000326477309826967	0	4.57921457967925e-18	0.0609123268602743
PRKDC	ENSG00000253729	-	tf	5	0	5	1.97805936551768e-06	7.62096374707546e-07	0.000310945273631841	0	0	0.0523684981371141
F10	ENSG00000126218	-	tf	1	0	1	1.9773240478196e-06	7.62096374707546e-07	0.000271076172404446	0	6.37335901037466e-19	0.00578924655145036
ZNF584	ENSG00000171574	DOWN	tf	8	0	8	1.97977854197229e-06	7.62096374707546e-07	0.000354735721887194	0	5.09868720829973e-18	0.159617239851881
ZNF169	ENSG00000175787	-	tf	2	0	2	1.97819632015921e-06	7.62096374707546e-07	0.00030826140567201	0	1.27467180207493e-18	0.041785553284503
ZNF155	ENSG00000204920	DOWN	tf	5	0	5	1.97909286299532e-06	7.62096374707546e-07	0.000334224598930481	0	0	0.0922450216740897
BPTF	ENSG00000171634	-	tf	1	0	1	1.97665960340302e-06	7.62096374707546e-07	0.000245098039215686	0	6.37335901037466e-19	0.00244309852887593
PER1	ENSG00000179094	-	tf	2	0	2	1.97741006739014e-06	7.62096374707546e-07	0.000257532835436518	0	1.27467180207493e-18	0.00503789429482895
BRF1	ENSG00000185024	-	tf	3	0	3	1.97836460468318e-06	7.62096374707546e-07	0.000297000297000297	0	1.93078247756619e-18	0.0262824594364289
CHAMP1	ENSG00000198824	DOWN	tf	17	0	17	1.97990397465723e-06	7.62096374707546e-07	0.000356633380884451	0	1.19539692983873e-17	0.187608920619305
ZNF658	ENSG00000274349	DOWN	tf	1	0	1	7.63428128204012e-07	7.62096374707546e-07	0.000224064530584808	0	6.37335901037466e-19	0.000620589290108476
PGM1	ENSG00000079739	-	target	1	0	1	1.9778011597826e-06	7.62096374707546e-07	0.000283446712018141	0	6.37335901037466e-19	0.0190584934036396
ZNF302	ENSG00000089335	-	tf	1	0	1	1.9778011597826e-06	7.62096374707546e-07	0.000283446712018141	0	6.37335901037466e-19	0.0190584934036396
BHLHE41	ENSG00000123095	-	tf	1	0	1	1.9778011597826e-06	7.62096374707546e-07	0.000283446712018141	0	6.37335901037466e-19	0.0190584934036396
VRTN	ENSG00000133980	-	tf	1	0	1	1.9778011597826e-06	7.62096374707546e-07	0.000283446712018141	0	6.37335901037466e-19	0.0190584934036396
ZNF776	ENSG00000152443	-	tf	3	0	3	1.97839200254817e-06	7.62096374707546e-07	0.00032020493115594	0	1.93078247756619e-18	0.067862027179678
ZNF524	ENSG00000171443	-	tf	2	0	2	1.97870909018956e-06	7.62096374707546e-07	0.000312891113892365	0	1.27467180207493e-18	0.0380781057921662
PC	ENSG00000173599	-	target	1	0	1	1.9778011597826e-06	7.62096374707546e-07	0.000283446712018141	0	6.37335901037466e-19	0.0190584934036396
ZNF784	ENSG00000179922	-	tf	3	0	3	1.97886571417264e-06	7.62096374707546e-07	0.000330578512396694	0	1.93078247756619e-18	0.0552346911507302
ZFP82	ENSG00000181007	-	tf	2	0	2	1.97854857633537e-06	7.62096374707546e-07	0.000309405940594059	0	1.27467180207493e-18	0.0431982161208167
NPM1	ENSG00000181163	-	tf	3	0	3	1.97862295756645e-06	7.62096374707546e-07	0.000310462589257994	0	1.93078247756619e-18	0.0397530766462837
FOXO4	ENSG00000184481	-	tf	7	0	7	1.97933965270506e-06	7.62096374707546e-07	0.000341296928327645	0	3.19189413088156e-18	0.0851011278237878
MCRS1	ENSG00000187778	-	tf	9	0	9	1.97950813181941e-06	7.62096374707546e-07	0.000339789330615019	0	4.57921457967925e-18	0.0816412302066791
ZNF669	ENSG00000188295	-	tf	4	0	4	1.97900669695866e-06	7.62096374707546e-07	0.00033255736614566	0	2.54934360414986e-18	0.0856937856891812
ZNF766	ENSG00000196214	DOWN	tf	5	0	5	1.97946502978105e-06	7.62096374707546e-07	0.000349040139616056	0	0	0.116135846423886
ZNF777	ENSG00000196453	-	tf	1	0	1	1.9778011597826e-06	7.62096374707546e-07	0.000283446712018141	0	6.37335901037466e-19	0.0190584934036396
ADH1B	ENSG00000196616	-	target	2	0	2	1.97814936214574e-06	7.62096374707546e-07	0.000345303867403315	0	1.27467180207493e-18	0.0642245586854701
ZNF418	ENSG00000196724	DOWN	tf	6	0	6	1.97953164281331e-06	7.62096374707546e-07	0.000342583076396026	0	3.86156495513238e-18	0.127464130142646
ZNF138	ENSG00000197008	DOWN	tf	7	0	7	1.97961393569026e-06	7.62096374707546e-07	0.000343760742523204	0	3.19189413088156e-18	0.104616168930479
GTF2E2	ENSG00000197265	-	tf	4	0	4	1.97888137793468e-06	7.62096374707546e-07	0.000323206205559147	0	2.54934360414986e-18	0.0655396446341546
ZNF667	ENSG00000198046	-	tf	2	0	2	1.97825110732606e-06	7.62096374707546e-07	0.000299670362601139	0	1.27467180207493e-18	0.0274565278945595
ZBTB12	ENSG00000204366	-	tf	1	0	1	1.9778011597826e-06	7.62096374707546e-07	0.000283446712018141	0	6.37335901037466e-19	0.0190584934036396
ZNF134	ENSG00000213762	-	tf	2	0	2	1.97814936214574e-06	7.62096374707546e-07	0.000345303867403315	0	1.27467180207493e-18	0.0642245586854701
ADH1C	ENSG00000248144	-	target	4	0	4	1.97904586240882e-06	7.62096374707546e-07	0.000323519896473633	0	2.54934360414986e-18	0.0662959329142839
ZNF488	ENSG00000265763	-	tf	4	0	4	1.97896361675391e-06	7.62096374707546e-07	0.000332225913621262	0	2.54934360414986e-18	0.079601499069795
ZNF670	ENSG00000277462	DOWN	tf	6	0	6	1.97938666724729e-06	7.62096374707546e-07	0.000341997264021888	0	3.86156495513238e-18	0.125675674084384
ZNF132	ENSG00000131849	-	tf	1	0	1	1.97750782598722e-06	7.62096374707546e-07	0.000284495021337127	0	6.37335901037466e-19	0.0175218798524629
TFCP2	ENSG00000135457	-	tf	1	0	1	1.97750782598722e-06	7.62096374707546e-07	0.000284495021337127	0	6.37335901037466e-19	0.0175218798524629
GALM	ENSG00000143891	-	target	4	0	4	1.97855640567529e-06	7.62096374707546e-07	0.000313185092389602	0	2.54934360414986e-18	0.0496774863346497
HKDC1	ENSG00000156510	-	target	1	0	1	1.97750782598722e-06	7.62096374707546e-07	0.000284495021337127	0	6.37335901037466e-19	0.0175218798524629
MYBL1	ENSG00000185697	-	tf	4	0	4	1.97788330884054e-06	7.62096374707546e-07	0.000292654375182909	0	2.54934360414986e-18	0.0255138166045292
PPARA	ENSG00000186951	-	tf	4	0	4	1.97825502081124e-06	7.62096374707546e-07	0.000336813742000674	0	2.54934360414986e-18	0.0813624655516738
GREB1	ENSG00000196208	-	tf	1	0	1	1.97750782598722e-06	7.62096374707546e-07	0.000284495021337127	0	6.37335901037466e-19	0.0175218798524629
ZFP28	ENSG00000196867	-	tf	1	0	1	1.97750782598722e-06	7.62096374707546e-07	0.000284495021337127	0	6.37335901037466e-19	0.0175218798524629
ZNF26	ENSG00000198393	-	tf	2	0	2	1.9778168066961e-06	7.62096374707546e-07	0.000291120815138282	0	1.27467180207493e-18	0.0281479376140212
ZNF530	ENSG00000183647	-	tf	1	0	1	1.97833329376667e-06	7.62096374707546e-07	0.000270343336036767	0	6.37335901037466e-19	0.000284362215726408
ZNF555	ENSG00000186300	DOWN	tf	6	0	6	1.97970407383504e-06	7.62096374707546e-07	0.000346260387811634	0	3.86156495513238e-18	0.105069466202299
RUVBL1	ENSG00000175792	-	tf	6	0	6	1.97866602294065e-06	7.62096374707546e-07	0.000341296928327645	0	3.86156495513238e-18	0.102379000929056
MPHOSPH8	ENSG00000196199	-	tf	4	0	4	1.97848202944773e-06	7.62096374707546e-07	0.000334448160535117	0	2.54934360414986e-18	0.0700475034484031
GTF2F1	ENSG00000125651	-	tf	1	0	1	1.97537497555473e-06	7.62096374707546e-07	0.000253292806484296	0	6.37335901037466e-19	0.00270980691081842
SETD7	ENSG00000145391	-	tf	1	0	1	1.97537497555473e-06	7.62096374707546e-07	0.000253292806484296	0	6.37335901037466e-19	0.00270980691081842
ZNF250	ENSG00000196150	-	tf	5	0	5	1.97923779552494e-06	7.62096374707546e-07	0.0003385240352065	0	0	0.0795552929884239
PDHB	ENSG00000168291	-	target	2	0	2	1.97791851766875e-06	7.62096374707546e-07	0.00028336639274582	0	1.27467180207493e-18	0.0140594235150207
TGIF1	ENSG00000177426	-	tf	9	0	9	1.97872083612828e-06	7.62096374707546e-07	0.000335683115139308	0	4.57921457967925e-18	0.0830967094756367
ZNF624	ENSG00000197566	-	tf	9	0	9	1.97887746197092e-06	7.62096374707546e-07	0.000336700336700337	0	4.57921457967925e-18	0.106835155675239
NCOA6	ENSG00000198646	-	tf	2	0	2	1.97779333641869e-06	7.62096374707546e-07	0.000290191526407429	0	1.27467180207493e-18	0.0131331525229765
ZNF768	ENSG00000169957	-	tf	3	0	3	1.97782071846315e-06	7.62096374707546e-07	0.000325309043591412	0	1.93078247756619e-18	0.0698567760247718
ZNF622	ENSG00000173545	-	tf	2	0	2	1.97754302144843e-06	7.62096374707546e-07	0.000322684737011939	0	1.27467180207493e-18	0.06271582830759
ZFP36L1	ENSG00000185650	-	tf	2	0	2	1.97840765881173e-06	7.62096374707546e-07	0.000305157155935307	0	1.27467180207493e-18	0.0283041690965212
ZNF621	ENSG00000172888	-	tf	2	0	2	1.97835286297335e-06	7.62096374707546e-07	0.000327653997378768	0	1.27467180207493e-18	0.0688160437797673
SOX11	ENSG00000176887	-	tf	7	0	7	1.97921429151056e-06	7.62096374707546e-07	0.000358294518093873	0	3.19189413088156e-18	0.159046269829498
HMCES	ENSG00000183624	-	tf	6	0	6	1.97906936242301e-06	7.62096374707546e-07	0.000314070351758794	0	3.86156495513238e-18	0.0769829969017478
FOXF2	ENSG00000137273	-	tf	1	0	1	1.97735532679751e-06	7.62096374707546e-07	0.000284900284900285	0	6.37335901037466e-19	0.0180679106501369
PGM2	ENSG00000169299	-	target	1	0	1	1.97785201315667e-06	7.62096374707546e-07	0.000283607487237663	0	6.37335901037466e-19	0.0184955888294887
MED16	ENSG00000175221	-	tf	2	0	2	1.97869342915486e-06	7.62096374707546e-07	0.000308356460067838	0	1.27467180207493e-18	0.0299602165785563
ZNF491	ENSG00000177599	-	tf	4	0	4	1.9789127062027e-06	7.62096374707546e-07	0.000365230094959825	0	2.54934360414986e-18	0.109757330560987
ZNF708	ENSG00000182141	-	tf	5	0	5	1.97889312591895e-06	7.62096374707546e-07	0.000353481795687522	0	0	0.0929246372544663
ATF6	ENSG00000118217	-	tf	1	0	1	1.97750000494375e-06	7.62096374707546e-07	0.000275709953129308	0	6.37335901037466e-19	0.00650330914938528
HNRNPH1	ENSG00000169045	-	tf	2	0	2	1.97789895705388e-06	7.62096374707546e-07	0.000328515111695138	0	1.27467180207493e-18	0.0516693744312157
ZSCAN5B	ENSG00000197213	-	tf	3	0	3	1.97850160159705e-06	7.62096374707546e-07	0.000300661455201443	0	1.93078247756619e-18	0.028189417556443
ARID3B	ENSG00000179361	-	tf	1	0	1	1.97576916693669e-06	7.62096374707546e-07	0.000277008310249308	0	6.37335901037466e-19	0.0216027749370546
RUVBL2	ENSG00000183207	-	tf	2	0	2	1.9774687213885e-06	7.62096374707546e-07	0.000294550810014728	0	1.27467180207493e-18	0.0300008094279745
ZNF354B	ENSG00000178338	-	tf	3	0	3	1.98250243352174e-06	7.62096374707546e-07	0.000314663310258024	0	1.93078247756619e-18	0.0406359599311628
ADH5	ENSG00000197894	-	target	2	0	2	1.97749609444521e-06	7.62096374707546e-07	0.000279095729835333	0	1.27467180207493e-18	0.0166408099341933
CREB3L2	ENSG00000182158	-	tf	1	0	1	1.97806719098634e-06	7.62096374707546e-07	0.000284900284900285	0	6.37335901037466e-19	0.00957558330904781
SIPA1	ENSG00000213445	-	tf	2	0	2	1.97824719385636e-06	7.62096374707546e-07	0.000294117647058824	0	1.27467180207493e-18	0.0158587362421019
GTF2B	ENSG00000137947	-	tf	1	0	1	1.97711294059962e-06	7.62096374707546e-07	0.00025953802232027	0	6.37335901037466e-19	0.00428369230373043
PRDM5	ENSG00000138738	-	tf	1	0	1	1.9776055942507e-06	7.62096374707546e-07	0.000305064063453325	0	6.37335901037466e-19	0.0359963067330526
SLC2A5	ENSG00000142583	-	target	1	0	1	1.9776055942507e-06	7.62096374707546e-07	0.000305064063453325	0	6.37335901037466e-19	0.0359963067330526
ZNF791	ENSG00000173875	-	tf	2	0	2	1.97844288631076e-06	7.62096374707546e-07	0.000321440051430408	0	1.27467180207493e-18	0.0595621518022308
PGBD5	ENSG00000177614	-	tf	2	0	2	1.97794590317955e-06	7.62096374707546e-07	0.000308928019771393	0	1.27467180207493e-18	0.0380568499391624
ZNF454	ENSG00000178187	DOWN	tf	2	0	2	1.97855249099759e-06	7.62096374707546e-07	0.00031496062992126	0	1.27467180207493e-18	0.0601360294502297
RFX7	ENSG00000181827	-	tf	2	0	2	1.97858772365461e-06	7.62096374707546e-07	0.000322164948453608	0	1.27467180207493e-18	0.0550159191215792
ZNF785	ENSG00000197162	-	tf	1	0	1	1.9776055942507e-06	7.62096374707546e-07	0.000305064063453325	0	6.37335901037466e-19	0.0359963067330526
ZNF677	ENSG00000197928	DOWN	tf	3	0	3	1.9789792820659e-06	7.62096374707546e-07	0.00033112582781457	0	1.93078247756619e-18	0.0837018745194079
ZNF560	ENSG00000198028	-	tf	1	0	1	1.9776055942507e-06	7.62096374707546e-07	0.000305064063453325	0	6.37335901037466e-19	0.0359963067330526
ZBED1	ENSG00000214717	-	tf	2	0	2	1.97844288631076e-06	7.62096374707546e-07	0.000321440051430408	0	1.27467180207493e-18	0.0595621518022308
ZSCAN31	ENSG00000235109	-	tf	2	0	2	1.97829807017023e-06	7.62096374707546e-07	0.000318167356029271	0	1.27467180207493e-18	0.0500600288868841
ZNF595	ENSG00000272602	-	tf	1	0	1	1.9776055942507e-06	7.62096374707546e-07	0.000305064063453325	0	6.37335901037466e-19	0.0359963067330526
NR2E3	ENSG00000278570	-	tf	1	0	1	1.9776055942507e-06	7.62096374707546e-07	0.000305064063453325	0	6.37335901037466e-19	0.0359963067330526
ZNF597	ENSG00000167981	-	tf	1	0	1	1.97767599338665e-06	7.62096374707546e-07	0.00028604118993135	0	6.37335901037466e-19	0.0240965160383795
TERF1	ENSG00000147601	-	tf	1	0	1	1.9778168066961e-06	7.62096374707546e-07	0.000274197970935015	0	6.37335901037466e-19	0.00707314048331079
IRX5	ENSG00000176842	-	tf	1	0	1	1.97735141687116e-06	7.62096374707546e-07	0.000271296798697775	0	6.37335901037466e-19	0.00839803449091989
ZNF502	ENSG00000196653	-	tf	2	0	2	1.97840765881173e-06	7.62096374707546e-07	0.000299760191846523	0	1.27467180207493e-18	0.0318268394315124
ZNF618	ENSG00000157657	-	tf	1	0	1	1.97754302144843e-06	7.62096374707546e-07	0.000284171639670361	0	6.37335901037466e-19	0.0126103526779125
ZNF589	ENSG00000164048	-	tf	1	0	1	1.97754302144843e-06	7.62096374707546e-07	0.000284171639670361	0	6.37335901037466e-19	0.0126103526779125
ZNF746	ENSG00000181220	-	tf	1	0	1	1.97754302144843e-06	7.62096374707546e-07	0.000284171639670361	0	6.37335901037466e-19	0.0126103526779125
ZNF136	ENSG00000196646	-	tf	1	0	1	1.97754302144843e-06	7.62096374707546e-07	0.000284171639670361	0	6.37335901037466e-19	0.0126103526779125
ZNF165	ENSG00000197279	-	tf	1	0	1	1.97754302144843e-06	7.62096374707546e-07	0.000284171639670361	0	6.37335901037466e-19	0.0126103526779125
COPS2	ENSG00000166200	-	tf	2	0	2	1.97791460551482e-06	7.62096374707546e-07	0.000329380764163373	0	1.27467180207493e-18	0.0566306930308981
ZNF318	ENSG00000171467	-	tf	2	0	2	1.97791460551482e-06	7.62096374707546e-07	0.000329380764163373	0	1.27467180207493e-18	0.0566306930308981
LCORL	ENSG00000178177	-	tf	4	0	4	1.97840765881173e-06	7.62096374707546e-07	0.000334672021419009	0	2.54934360414986e-18	0.0701018660515714
DDX21	ENSG00000165732	-	tf	1	0	1	1.97683153441664e-06	7.62096374707546e-07	0.000318979266347687	0	6.37335901037466e-19	0.0451660652818304
TSC22D4	ENSG00000166925	-	tf	1	0	1	1.97683153441664e-06	7.62096374707546e-07	0.000318979266347687	0	6.37335901037466e-19	0.0451660652818304
ING2	ENSG00000168556	-	tf	1	0	1	1.97683153441664e-06	7.62096374707546e-07	0.000318979266347687	0	6.37335901037466e-19	0.0451660652818304
NR0B1	ENSG00000169297	-	tf	1	0	1	1.97683153441664e-06	7.62096374707546e-07	0.000318979266347687	0	6.37335901037466e-19	0.0451660652818304
KAT5	ENSG00000172977	-	tf	1	0	1	1.97683153441664e-06	7.62096374707546e-07	0.000318979266347687	0	6.37335901037466e-19	0.0451660652818304
ZFP3	ENSG00000180787	-	tf	1	0	1	1.97683153441664e-06	7.62096374707546e-07	0.000318979266347687	0	6.37335901037466e-19	0.0451660652818304
ZNF501	ENSG00000186446	-	tf	1	0	1	1.97683153441664e-06	7.62096374707546e-07	0.000318979266347687	0	6.37335901037466e-19	0.0451660652818304
ZSCAN23	ENSG00000187987	-	tf	1	0	1	1.97683153441664e-06	7.62096374707546e-07	0.000318979266347687	0	6.37335901037466e-19	0.0451660652818304
ZNF563	ENSG00000188868	DOWN	tf	1	0	1	1.97683153441664e-06	7.62096374707546e-07	0.000318979266347687	0	6.37335901037466e-19	0.0451660652818304
ZBTB44	ENSG00000196323	-	tf	2	0	2	1.97770728350038e-06	7.62096374707546e-07	0.000327761389708292	0	1.27467180207493e-18	0.0779327730432359
SVIL	ENSG00000197321	-	tf	1	0	1	1.97683153441664e-06	7.62096374707546e-07	0.000318979266347687	0	6.37335901037466e-19	0.0451660652818304
ZNF121	ENSG00000197961	-	tf	1	0	1	1.97683153441664e-06	7.62096374707546e-07	0.000318979266347687	0	6.37335901037466e-19	0.0451660652818304
ZNF316	ENSG00000205903	-	tf	1	0	1	1.97683153441664e-06	7.62096374707546e-07	0.000318979266347687	0	6.37335901037466e-19	0.0451660652818304
HOXA10	ENSG00000253293	-	tf	1	0	1	1.97683153441664e-06	7.62096374707546e-07	0.000318979266347687	0	6.37335901037466e-19	0.0451660652818304
ZNF260	ENSG00000254004	-	tf	1	0	1	1.97683153441664e-06	7.62096374707546e-07	0.000318979266347687	0	6.37335901037466e-19	0.0451660652818304
ZNF282	ENSG00000170265	-	tf	1	0	1	1.97821197332579e-06	7.62096374707546e-07	0.00029146021568056	0	6.37335901037466e-19	0.0190196123885266
SLC2A4	ENSG00000181856	-	target	1	0	1	1.97821197332579e-06	7.62096374707546e-07	0.00029146021568056	0	6.37335901037466e-19	0.0190196123885266
ZNF774	ENSG00000196391	-	tf	1	0	1	1.97821197332579e-06	7.62096374707546e-07	0.00029146021568056	0	6.37335901037466e-19	0.0190196123885266
ZNF623	ENSG00000183309	-	tf	2	0	2	1.97854466168865e-06	7.62096374707546e-07	0.00031328320802005	0	1.27467180207493e-18	0.0359513351957611
ZSCAN26	ENSG00000197062	-	tf	1	0	1	1.9776368821368e-06	7.62096374707546e-07	0.000288683602771363	0	6.37335901037466e-19	0.0235658450691782
ZNF257	ENSG00000197134	-	tf	1	0	1	1.9776368821368e-06	7.62096374707546e-07	0.000288683602771363	0	6.37335901037466e-19	0.0235658450691782
CTR9	ENSG00000198730	-	tf	1	0	1	1.9776368821368e-06	7.62096374707546e-07	0.000288683602771363	0	6.37335901037466e-19	0.0235658450691782
ZNF445	ENSG00000185219	-	tf	2	0	2	1.9779341664392e-06	7.62096374707546e-07	0.00029086678301338	0	1.27467180207493e-18	0.0356118230205204
ZNF248	ENSG00000198105	-	tf	1	0	1	1.97735923673933e-06	7.62096374707546e-07	0.000265816055289739	0	6.37335901037466e-19	0.0140637221538315
ZNF8	ENSG00000278129	-	tf	1	0	1	1.97747263177878e-06	7.62096374707546e-07	0.000261643118785976	0	6.37335901037466e-19	0.002494278629694
