# Supplementary material for: Altered Transcriptional Regulation of Glycolysis in Circulating CD8+ T Cells of Rheumatoid Arthritis Patients
Source: Genes (Basel). 2022 Jul 7;13(7):1216. doi: 10.3390/genes13071216 (PMC9323564; doi:10.3390/genes13071216)
Supplement: Supplementary file 1 [file genes-13-01216-s001.zip › genes-1694431-supplementary files S1-S3 and tables S1-S3/Table_S3_Temra_CD8_cell_RAvhealthy_lionessR_GTRD_centralities.tsv]

node	ENSEMBL	DE	TF	inDegree	outDegree	totalDegree	inCloseness	outCloseness	totalCloseness	betweenness	hubScore	authorityScore
CREBBP	ENSG00000005339	-	tf	29	70	99	2.87381921952818e-06	5.97728631201435e-05	0.000391389432485323	1570.17765342767	0.166403697982892	0.125072390272632
ZFX	ENSG00000005889	-	tf	63	170	233	2.87487673965979e-06	6.03609585320215e-05	0.000413736036408771	1545.40309383816	0.384907984682357	0.329747835817853
ZNF263	ENSG00000006194	-	tf	14	35	49	2.87291103456399e-06	5.92311792927797e-05	0.000371609067261241	141.309596603283	0.07603494520102	0.0526629768844085
TEAD3	ENSG00000007866	-	tf	10	9	19	2.87259743132338e-06	5.70711106038124e-05	0.000362056480811006	18.0434038084997	0.0191214514316354	0.0613561989426072
BRCA1	ENSG00000012048	-	tf	81	146	227	2.8751495077744e-06	6.01612321020334e-05	0.000406669377795852	2315.5389613176	0.366633312520964	0.318517153805845
SLC30A9	ENSG00000014824	-	tf	42	39	81	2.87391832898893e-06	5.93471810089021e-05	0.000385356454720617	121.702005863556	0.0909710491188486	0.199106317204054
PRDM11	ENSG00000019485	-	tf	70	60	130	2.87482715101754e-06	5.94141762224467e-05	0.000396982929734021	935.103379285354	0.118472683191067	0.267919434488805
SNAI2	ENSG00000019549	UP	tf	110	387	497	2.8756786601638e-06	6.12932883849219e-05	0.000459981600735971	6272.47687664361	0.794803507119099	0.473580767202067
ZFP64	ENSG00000020256	UP	tf	110	264	374	2.87564558243326e-06	6.0790273556231e-05	0.000436109899694723	6619.13097350828	0.529368572121868	0.41332537560632
RUNX3	ENSG00000020633	-	tf	108	200	308	2.87529004488328e-06	6.03901201763392e-05	0.000426985482493595	3445.99789496908	0.368825801236788	0.46205907941692
NCAPH2	ENSG00000025770	-	tf	48	92	140	2.87430657353913e-06	5.99232981783317e-05	0.000396353547364249	463.14245620368	0.193650455802672	0.224303273543022
POU2F2	ENSG00000028277	-	tf	72	112	184	2.87507511133728e-06	6.01106035104592e-05	0.00040650406504065	851.76081421382	0.252417667881677	0.33650423251122
BRD9	ENSG00000028310	-	tf	94	259	353	2.87538098798091e-06	6.06612071580224e-05	0.000425894378194208	3589.43165079069	0.573435331434595	0.382395675016309
BCLAF1	ENSG00000029363	-	tf	66	61	127	2.87510817594512e-06	5.968011458582e-05	0.000400801603206413	203.873354255628	0.178668423818816	0.351563279090373
PIAS1	ENSG00000033800	-	tf	54	68	122	2.87457097028269e-06	5.97907324364723e-05	0.000395413206801107	468.219138512439	0.142317900214369	0.244815950939971
ZIC2	ENSG00000043355	-	tf	100	189	289	2.87562904385334e-06	6.04120099075696e-05	0.000424088210347752	2716.10675092715	0.427085671299839	0.408964930573644
FOXP3	ENSG00000049768	-	tf	11	64	75	2.87197043019245e-06	5.94388968140751e-05	0.0003813882532418	43.196156837432	0.140358064607102	0.0632990410102581
RAD51	ENSG00000051180	-	tf	30	16	46	2.87346413342069e-06	5.81970552290054e-05	0.000380662352493338	74.2392866301106	0.034873400928365	0.158054913239632
ARID4B	ENSG00000054267	DOWN	tf	106	194	300	2.87546366851655e-06	6.04850904252102e-05	0.000421052631578947	3896.669699993	0.41252432902537	0.368976269572763
BICRA	ENSG00000063169	-	tf	38	46	84	2.87360450581187e-06	5.96125186289121e-05	0.000390015600624025	105.613320127517	0.103569873247899	0.213372977801635
U2AF2	ENSG00000063244	-	tf	52	37	89	2.87468665915415e-06	5.95273528186202e-05	0.000393855848759354	372.859744032338	0.101328142119868	0.201145354507222
DDX20	ENSG00000064703	-	tf	46	54	100	2.87408352661545e-06	5.95486214494134e-05	0.000394011032308905	223.11065059951	0.12187036467632	0.231350150901544
HMG20B	ENSG00000064961	-	tf	81	41	122	2.87500898440308e-06	5.92943966795138e-05	0.000395882818685669	425.796007939511	0.094940170005739	0.306085988567475
ZNF76	ENSG00000065029	-	tf	218	210	428	2.87692790130987e-06	6.04193100114797e-05	0.00044543429844098	11176.7856608089	0.41795632844995	0.755723713269913
PRKCQ	ENSG00000065675	-	tf	24	17	41	2.87345587664829e-06	5.88096918372148e-05	0.000384615384615385	197.194684862786	0.0328429931778843	0.111116506276866
NFYC	ENSG00000066136	-	tf	53	80	133	2.87477756408598e-06	5.99412575675838e-05	0.000398724082934609	348.851505785628	0.204587139183626	0.253551645188679
ZBTB11	ENSG00000066422	-	tf	21	33	54	2.8736870842134e-06	5.93260560037969e-05	0.000386249517188104	39.0266669693179	0.085147684664001	0.143347880806706
ZFAT	ENSG00000066827	-	tf	25	9	34	2.87337331153401e-06	5.76867608883761e-05	0.000371057513914657	23.5218467355988	0.0210417755513886	0.113302339018863
KLF6	ENSG00000067082	-	tf	17	29	46	2.87231689697861e-06	5.93190176770673e-05	0.000375798571965427	40.0758064354317	0.0720467087559499	0.0850627895495962
TP53BP1	ENSG00000067369	-	tf	240	520	760	2.87715138995184e-06	6.17894216510134e-05	0.000495785820525533	42166.2491296503	0.872837166198324	0.799655741949855
CBFB	ENSG00000067955	-	tf	75	34	109	2.87500071875018e-06	5.95131821698506e-05	0.000393081761006289	615.705418563547	0.0788658054241329	0.342781723661368
TFE3	ENSG00000068323	-	tf	31	47	78	2.87442224112953e-06	5.9708621925006e-05	0.000395256916996047	108.318395945103	0.123914579636702	0.175638357490524
BCL3	ENSG00000069399	-	tf	70	194	264	2.87502551585145e-06	6.03099933659007e-05	0.00041649312786339	1832.90746897976	0.468380912033356	0.318631908334044
MNT	ENSG00000070444	-	tf	90	163	253	2.87538925582051e-06	6.01938241136459e-05	0.000413052457662123	2023.44255780678	0.39267004228768	0.361352425937568
ZXDC	ENSG00000070476	-	tf	76	73	149	2.8747940928731e-06	5.98551505357036e-05	0.000400641025641026	562.905429567044	0.16006551818379	0.348028120054799
JMJD6	ENSG00000070495	-	tf	86	168	254	2.87528177761421e-06	6.02990834539315e-05	0.000413907284768212	1163.10792354934	0.43850303044365	0.437715048112653
TCF3	ENSG00000071564	-	tf	141	244	385	2.87615837278464e-06	6.05730207765461e-05	0.000429737859905458	5895.55745787666	0.547033012965566	0.535911793782493
MBD3	ENSG00000071655	-	tf	103	119	222	2.87579443821356e-06	6.00817111271329e-05	0.000414593698175788	2396.92757966553	0.29450045744547	0.472162323824541
SREBF1	ENSG00000072310	-	tf	16	12	28	2.87319168498326e-06	5.89448865310934e-05	0.000378931413414172	21.2406461723792	0.0326256663646044	0.080109011961186
AFF4	ENSG00000072364	-	tf	35	76	111	2.8739100696061e-06	5.99952003839693e-05	0.000396196513470681	542.036615232458	0.178403218010907	0.181703190383731
SMC1A	ENSG00000072501	-	tf	37	73	110	2.87435614422369e-06	5.99988000239995e-05	0.000396353547364249	282.380324823404	0.191399035049711	0.207120018421406
NFATC3	ENSG00000072736	-	tf	93	54	147	2.87471145083812e-06	5.89726956419178e-05	0.000393545848091303	1511.45446826581	0.0923347479276392	0.329934977867953
TP63	ENSG00000073282	-	tf	4	50	54	2.87085735283985e-06	5.95379852345797e-05	0.00038550501156515	18.8392634297436	0.141115131943959	0.0288068984364654
SMARCE1	ENSG00000073584	-	tf	115	67	182	2.8758275193687e-06	5.96694313503192e-05	0.000406834825061025	833.954525700214	0.15833382365744	0.526173005485047
KDM5A	ENSG00000073614	-	tf	69	77	146	2.87506684530415e-06	5.97550044816253e-05	4e-04	753.2420345591	0.159198923499969	0.286358664597538
TBX21	ENSG00000073861	-	tf	59	247	306	2.87386877340407e-06	6.04558370110634e-05	0.000423011844331641	1365.07532896529	0.459246833257503	0.270938797525255
EED	ENSG00000074266	-	tf	126	220	346	2.87597639398576e-06	6.05913717886573e-05	0.000429184549356223	6277.93224907264	0.490839412768349	0.547857606243259
FOSL2	ENSG00000075426	-	tf	69	129	198	2.87419091525735e-06	5.9890998382943e-05	4e-04	1331.7079420797	0.251205734514813	0.247691832422227
PAX2	ENSG00000075891	-	tf	18	48	66	2.87256442443863e-06	5.933661662612e-05	0.000387296669248644	66.1096429897231	0.142364567687651	0.0879512026461546
TOP2B	ENSG00000077097	-	tf	37	3	40	2.87390181027075e-06	5.63920374443129e-05	0.000374251497005988	4.69591826358258	0.0077681614352017	0.171368288955685
NFKB2	ENSG00000077150	-	tf	45	79	124	2.87405874576076e-06	5.96979284818817e-05	0.000391542678151919	1663.39477408966	0.148051018112	0.161832302603415
SIRT6	ENSG00000077463	-	tf	95	175	270	2.8753396494961e-06	6.03245460577909e-05	0.000414421881475342	2480.08702684555	0.386246819220732	0.434759759312671
FGFR1	ENSG00000077782	-	tf	30	78	108	2.87426526594139e-06	5.97514340344168e-05	0.0003933910306845	134.133789665324	0.213946029204772	0.172504542085462
CBFA2T2	ENSG00000078699	-	tf	36	19	55	2.87411656841978e-06	5.83362501458406e-05	0.000383729854182655	54.5221606371788	0.0478490914481892	0.21065412558202
XRCC5	ENSG00000079246	-	tf	76	192	268	2.87473624294971e-06	6.04412209126624e-05	0.000419287211740042	1869.10806951611	0.406349988720806	0.318100123148639
SP140	ENSG00000079263	-	tf	8	29	37	2.87204466603865e-06	5.95025586100202e-05	0.000382701875239189	27.9775790779732	0.0758436075367886	0.050281144787463
CIC	ENSG00000079432	-	tf	54	1	55	2.87460402329579e-06	5.72868927589368e-05	0.000387446726075165	11.8158590339425	0.00421581424539733	0.234337204407507
RFX3	ENSG00000080298	-	tf	238	93	331	2.87711827833242e-06	5.97407252524046e-05	0.000433275563258232	3880.93517830771	0.186128227275491	0.885003139653275
SMARCA2	ENSG00000080503	-	tf	38	61	99	2.87432309691068e-06	5.96658711217184e-05	0.000389863547758285	262.33833605357	0.163629686008511	0.195609444317605
TCF7	ENSG00000081059	-	tf	98	71	169	2.87495112583086e-06	5.94353640416048e-05	0.000401284109149278	698.857869671088	0.148756892473394	0.411292158095609
PGR	ENSG00000082175	-	tf	37	331	368	2.87343936324584e-06	6.10948191593353e-05	0.000444247001332741	2559.35126103891	0.668322148047688	0.149549921265959
CCNT2	ENSG00000082258	-	tf	48	49	97	2.87427352736596e-06	5.96551929845493e-05	0.000393855848759354	278.138201634558	0.112528944428204	0.236134227933794
NFE2L1	ENSG00000082641	-	tf	37	10	47	2.87422395953093e-06	5.82818510315888e-05	0.000387296669248644	55.4138722018706	0.0255881959237929	0.169373380333817
GRHL2	ENSG00000083307	-	tf	134	446	580	2.87547193683163e-06	6.14514840533399e-05	0.000474608448030375	19712.5323139147	0.744313104394223	0.421577090109492
ZNF324	ENSG00000083812	-	tf	30	30	60	2.87353018930817e-06	5.88789448893076e-05	0.000377073906485671	44.8051420785941	0.0735987126710473	0.153557056083064
ZNF586	ENSG00000083828	-	tf	56	1	57	2.8746949230013e-06	5.39228902669183e-05	0.000388953714507974	12.8475752607035	0.000571707406808614	0.253854488656247
ZNF264	ENSG00000083844	-	tf	21	26	47	2.87315866444093e-06	5.86544665376268e-05	0.000381242851696531	840.180336388763	0.072655025667195	0.115476729973871
REST	ENSG00000084093	-	tf	80	238	318	2.87520737433187e-06	6.05913717886573e-05	0.000423370025402202	2367.66051230635	0.508749274943582	0.313427809794058
NCOA1	ENSG00000084676	DOWN	tf	96	217	313	2.87538925582051e-06	6.06060606060606e-05	0.000424808836023789	3430.50647533246	0.451460039751201	0.395753573436317
ATRX	ENSG00000085224	-	tf	24	41	65	2.87324947275872e-06	5.94106463878327e-05	0.000383582662063675	181.987576895054	0.10362227429153	0.112282286805203
MYNN	ENSG00000085274	-	tf	68	45	113	2.87484368037488e-06	5.93577491541521e-05	0.000394944707740916	887.59343302122	0.107643934855541	0.318154173068648
ZNF213	ENSG00000085644	-	tf	119	14	133	2.87577789792139e-06	5.85720142915715e-05	0.000400320256204964	1424.80818462424	0.0378587076953151	0.510456615843035
RBM22	ENSG00000086589	-	tf	139	285	424	2.87599293656135e-06	6.0875388080599e-05	0.000438404208680403	7330.99987624956	0.598185576115958	0.562030314944178
RFX2	ENSG00000087903	UP	tf	69	21	90	2.87495112583086e-06	5.9000531004779e-05	0.000394944707740916	1408.94513968734	0.05758206699236	0.275407240107216
CNOT3	ENSG00000088038	-	tf	40	121	161	2.87438093020716e-06	6.02228244504667e-05	0.000402738622633911	396.809269561846	0.314898354788896	0.218757468936632
XRN2	ENSG00000088930	-	tf	93	73	166	2.87540579164235e-06	5.96979284818817e-05	0.000401767778224186	719.607150465543	0.184715816052649	0.444406405666241
KDM2B	ENSG00000089094	-	tf	93	215	308	2.8751991075382e-06	6.06170818936776e-05	0.000422832980972516	2751.24088694072	0.437911702554792	0.408059622009062
TBX5	ENSG00000089225	-	tf	6	28	34	2.87103868437523e-06	5.92101367754159e-05	0.000373692077727952	23.8854918062179	0.0619077814034134	0.0270739074388998
FUS	ENSG00000089280	-	tf	82	102	184	2.87527351039268e-06	5.98336624184766e-05	0.000404367165386171	2372.64751868198	0.226254403700188	0.362459564037815
ZBTB25	ENSG00000089775	-	tf	61	76	137	2.87462881355445e-06	5.95912043382397e-05	0.00040016006402561	491.660461270909	0.166383131249018	0.295087867285671
RCOR1	ENSG00000089902	-	tf	174	293	467	2.87647275405007e-06	6.08939227865059e-05	0.000448229493500672	10031.9538016778	0.583757677904148	0.603175844769937
TFAP4	ENSG00000090447	UP	tf	120	295	415	2.87596812276933e-06	6.09533097647202e-05	0.00043994720633524	9986.75239592945	0.63860635782835	0.437311589595439
ESR1	ENSG00000091831	-	tf	24	84	108	2.87263043896666e-06	5.97621466563079e-05	0.000390625	236.589332689834	0.181646850003532	0.105982319236314
HNRNPC	ENSG00000092199	-	tf	56	76	132	2.87424874323474e-06	5.97050570183295e-05	0.000396510705789056	2404.63286560171	0.172447455030769	0.177713556502642
SUPT16H	ENSG00000092201	-	tf	19	3	22	2.87343936324584e-06	5.72672087962433e-05	0.000379939209726444	10.5308805803052	0.00621436428515178	0.118533215366845
AGO1	ENSG00000092847	-	tf	11	23	34	2.87194568576319e-06	5.92697961119014e-05	0.000374251497005988	21.6037383555439	0.0592769328944405	0.051207983841507
ADA2	ENSG00000093072	-	tf	55	22	77	2.87424874323474e-06	5.86372698487158e-05	0.000386100386100386	112.092130179289	0.0519490599378181	0.280998974964094
HDAC6	ENSG00000094631	-	tf	20	25	45	2.87244065537606e-06	5.91016548463357e-05	0.000370233246945576	64.3934088404459	0.0499591898749994	0.0791676641561516
CBX5	ENSG00000094916	-	tf	162	16	178	2.87623282529474e-06	5.83362501458406e-05	0.000412031314379893	394.540781484023	0.0322929325654567	0.657678169963223
IKZF5	ENSG00000095574	-	tf	14	18	32	2.87185495983711e-06	5.86751158833539e-05	0.000355871886120996	6.10945292778034	0.0521179188011762	0.102589543133193
CREM	ENSG00000095794	-	tf	40	60	100	2.87359624823274e-06	5.94071169726133e-05	0.000384467512495194	635.642797164226	0.102425847958298	0.121973712365789
SRPK1	ENSG00000096063	-	tf	56	2	58	2.8746453406311e-06	5.54508151269824e-05	0.000388500388500389	10.7934604619451	0.00316880654702223	0.255952689316146
BRPF3	ENSG00000096070	-	tf	84	146	230	2.87532311443498e-06	6.02300789014034e-05	0.000412201154163232	1402.81694754054	0.330113362007274	0.36779219687877
ZNF184	ENSG00000096654	-	tf	72	15	87	2.8750172501035e-06	5.88581518540318e-05	0.000392003136025088	235.345131473941	0.0444413593813186	0.284485873432677
SIRT1	ENSG00000096717	-	tf	91	89	180	2.87541405962459e-06	5.99376648285783e-05	0.000406173842404549	3094.52226906115	0.199696761132756	0.327122645407854
SMARCB1	ENSG00000099956	-	tf	42	176	218	2.87405048557083e-06	6.04631477114699e-05	0.000415454923140839	524.601841861634	0.393210200967536	0.213401801675458
HIRA	ENSG00000100084	-	tf	13	19	32	2.87361276343845e-06	5.91366055588409e-05	0.000377786173026067	32.6898025442724	0.0666320445591676	0.0639780657325883
PATZ1	ENSG00000100105	DOWN	tf	73	114	187	2.87517430744239e-06	6.00168047053175e-05	0.000406669377795852	922.620791907239	0.278053396826906	0.295852267609427
SOX10	ENSG00000100146	-	tf	26	6	32	2.87312564465757e-06	5.73033064007793e-05	0.000368731563421829	14.4112312044598	0.0140088014426959	0.143402061608747
DMC1	ENSG00000100206	-	tf	13	27	40	2.8720941587349e-06	5.85480093676815e-05	0.000369139904023625	30.0710079679805	0.0617472223172907	0.0662725572328344
XBP1	ENSG00000100219	-	tf	105	237	342	2.87552981636867e-06	6.05510142294883e-05	0.0004293688278231	2585.0988438416	0.530407555819361	0.477332569205855
HMGXB4	ENSG00000100281	UP	tf	125	259	384	2.87594330940548e-06	6.0742270546073e-05	0.000438212094653812	3962.93419916857	0.593745041173431	0.571823413877908
EP300	ENSG00000100393	DOWN	tf	136	323	459	2.87611701194451e-06	6.10575161802418e-05	0.000443262411347518	10520.72819726	0.659230073164658	0.484713880491544
PHF5A	ENSG00000100410	-	tf	38	44	82	2.87411656841978e-06	5.92979127134725e-05	0.000390625	234.27664661171	0.106902550846522	0.186684179649823
BRD1	ENSG00000100425	-	tf	133	140	273	2.87569519931443e-06	6.01322910402886e-05	0.000424088210347752	5909.83501637938	0.244708520182267	0.494091747762295
ZBED4	ENSG00000100426	-	tf	43	3	46	2.87298531904502e-06	5.64876009715867e-05	0.000360100828231905	16.7082830815984	0.00625460682483664	0.143547133676189
HIF1A	ENSG00000100644	-	tf	8	24	32	2.87236639905786e-06	5.94318316890527e-05	0.000380372765310004	40.5494221744936	0.0739974942752879	0.0457980499802094
PSMB5	ENSG00000100804	-	tf	111	5	116	2.87560423634016e-06	5.68052715291979e-05	0.000397930760047752	61.4389191052773	0.00939607294320576	0.480543142501108
YY1	ENSG00000100811	-	tf	22	71	93	2.87362102111249e-06	5.99844040549457e-05	0.000395256916996047	206.427532468971	0.173199543724669	0.123507305404452
CHD8	ENSG00000100888	-	tf	30	65	95	2.87425700456432e-06	5.97978831549363e-05	0.0003933910306845	205.152136469167	0.182973024047169	0.159657730884637
ZMYND8	ENSG00000101040	-	tf	116	75	191	2.87594330940548e-06	5.97835834279907e-05	0.000412711514651259	1122.37660963238	0.198269490585857	0.511510363366028
MYBL2	ENSG00000101057	UP	tf	40	78	118	2.87439745443361e-06	5.97514340344168e-05	0.000394321766561514	252.484560254517	0.196176878105754	0.189868348039836
HNF4A	ENSG00000101076	-	tf	97	483	580	2.87524044198196e-06	6.16636862551643e-05	0.000477783086478739	10372.4265501526	1	0.355686974934133
NFATC2	ENSG00000101096	-	tf	24	13	37	2.87330726285877e-06	5.82682671017364e-05	0.000380517503805175	54.6492402696399	0.037854366120581	0.140795095829671
SALL4	ENSG00000101115	-	tf	25	22	47	2.87278723563175e-06	5.83771161704612e-05	0.000380083618396047	266.143751167114	0.0425797398308876	0.0866696044086257
ADNP	ENSG00000101126	-	tf	144	11	155	2.87600947932724e-06	5.72115109560043e-05	0.000408329930583912	359.774714495005	0.0206541376472697	0.430055818124714
DIDO1	ENSG00000101191	-	tf	49	11	60	2.87480235733793e-06	5.83907509050566e-05	0.000389105058365759	66.3946086253581	0.0265230734465149	0.203106832445885
GMEB2	ENSG00000101216	-	tf	28	46	74	2.87405048557083e-06	5.94353640416048e-05	0.000388349514563107	105.303239860744	0.136614602190145	0.156116863773169
CSNK2A1	ENSG00000101266	-	tf	127	61	188	2.87571173865532e-06	5.95379852345797e-05	0.00040650406504065	2048.18837979548	0.11498620486331	0.435663380328036
E2F1	ENSG00000101412	-	tf	18	70	88	2.87289452742321e-06	5.97800095648015e-05	0.000389256520046711	97.6400999323364	0.170779833688957	0.111327324560421
STAG2	ENSG00000101972	UP	tf	86	107	193	2.87502551585145e-06	6.0020406938359e-05	0.000408830744071954	2062.33265397949	0.220037900279862	0.280684297653961
ELF4	ENSG00000102034	-	tf	86	200	286	2.87519084079206e-06	6.03281853281853e-05	0.000424989375265618	2530.1118660214	0.401680404286336	0.385090085648368
SCML2	ENSG00000102098	-	tf	29	66	95	2.87416613255079e-06	5.97550044816253e-05	0.000396039603960396	192.776568750115	0.189127161515504	0.137250285121931
TAZ	ENSG00000102125	-	tf	86	9	95	2.87547193683163e-06	5.79844601646759e-05	0.00039714058776807	92.2021739406602	0.0219584457874196	0.39275973380555
KLF8	ENSG00000102349	-	tf	4	16	20	2.8693663578272e-06	5.81192607230036e-05	0.000351741118536757	1.59148228670408	0.0413499581231411	0.0294069619566442
KLF5	ENSG00000102554	-	tf	37	92	129	2.87405048557083e-06	5.99844040549457e-05	0.000396825396825397	362.243729513474	0.205070946412327	0.197989171660577
ZNF629	ENSG00000102870	-	tf	11	11	22	2.87238290013012e-06	5.81057524694945e-05	0.000364963503649635	5.3564462805352	0.0357054127417816	0.0550312439497506
ZNF423	ENSG00000102935	-	tf	7	6	13	2.87114584559552e-06	5.6980056980057e-05	0.000342700479780672	2.05076294126046	0.0188602456102953	0.0369553652006544
CTCF	ENSG00000102974	-	tf	134	406	540	2.87627418946593e-06	6.14175162756418e-05	0.00046189376443418	8712.41222615381	0.885902517183499	0.618719410304664
RBL2	ENSG00000103479	-	tf	77	94	171	2.87510817594512e-06	5.98981731057203e-05	0.000403388463089956	962.846131866699	0.242371281518448	0.326020134924517
MAZ	ENSG00000103495	-	tf	46	91	137	2.87430657353913e-06	6.000600060006e-05	0.000398089171974522	724.659149459005	0.192560459038216	0.181733443778604
KAT8	ENSG00000103510	-	tf	41	67	108	2.87432309691068e-06	5.98193455763594e-05	0.000393855848759354	781.323381902521	0.172713886555275	0.22591929523704
GABPB1	ENSG00000104064	-	tf	31	62	93	2.87398440576061e-06	5.97800095648015e-05	0.000390472471690746	119.297987551355	0.184658763374261	0.183426722833662
NBN	ENSG00000104320	-	tf	76	68	144	2.87483541567245e-06	5.95521676989042e-05	0.000393855848759354	783.370167421274	0.163556534806784	0.269403240078156
TRPS1	ENSG00000104447	-	tf	99	417	516	2.87538925582051e-06	6.14401572868026e-05	0.000462534690101758	10087.7753399479	0.737197899873198	0.447246686792259
HNRNPL	ENSG00000104824	-	tf	19	27	46	2.87275422438509e-06	5.86475866518093e-05	0.000370644922164566	128.637901170974	0.060527004637127	0.0570105273891863
SNRNP70	ENSG00000104852	-	tf	57	7	64	2.87480235733793e-06	5.75937338017624e-05	0.00038971161340608	65.5636242141417	0.0212341369047693	0.223314644372242
RELB	ENSG00000104856	-	tf	66	189	255	2.87425700456432e-06	6.02809090361083e-05	0.00040983606557377	1933.72487753679	0.356380502415631	0.276021988520856
ERCC2	ENSG00000104884	UP	tf	55	50	105	2.87445529072241e-06	5.92522367719381e-05	0.000396196513470681	786.557291578388	0.12099226849271	0.212989129186266
DOT1L	ENSG00000104885	-	tf	19	14	33	2.87233339748211e-06	5.82648721086057e-05	0.000358037952022914	24.8103840724303	0.0413972960815905	0.109433361745501
AMH	ENSG00000104899	-	tf	19	38	57	2.87315866444093e-06	5.89935697009026e-05	0.000384319754035357	2611.3854855861	0.0592275726696399	0.0833446301681022
LYL1	ENSG00000104903	-	tf	84	200	284	2.87460402329579e-06	6.03427468018344e-05	0.000420168067226891	2308.59494804145	0.39459375129063	0.355566421334508
PIAS4	ENSG00000105229	-	tf	79	3	82	2.87488500459982e-06	5.74844791906185e-05	0.000391389432485323	55.3592788246953	0.0081798307529209	0.298646967494594
HNRNPUL1	ENSG00000105323	-	tf	36	32	68	2.8740009254283e-06	5.95025586100202e-05	0.00038971161340608	153.369994084847	0.0989277966864103	0.150575579144135
ZNF175	ENSG00000105497	-	tf	109	19	128	2.87550501056748e-06	5.86372698487158e-05	0.000400641025641026	1584.17340421463	0.0456259979706389	0.454603131911258
ETV2	ENSG00000105672	-	tf	103	150	253	2.87506684530415e-06	5.98766540925693e-05	0.000410340582683627	4769.63972941484	0.231724675704461	0.266291378998229
USF2	ENSG00000105698	-	tf	15	28	43	2.87325772834497e-06	5.93471810089021e-05	0.000376647834274953	59.4827886508508	0.0694469241279056	0.0843785687365784
PBX4	ENSG00000105717	UP	tf	89	154	243	2.87505031338048e-06	6.01612321020334e-05	0.000418760469011725	2714.94544387814	0.303905460084858	0.357336392277366
ERF	ENSG00000105722	-	tf	91	92	183	2.87512470853423e-06	5.97692905385213e-05	0.000409332787556283	902.669071483185	0.197165757316649	0.393471069172158
ZNF574	ENSG00000105732	-	tf	76	108	184	2.87490979970503e-06	5.97371565113501e-05	0.000397930760047752	761.863534997206	0.23304072560829	0.36319465488594
HBP1	ENSG00000105856	-	tf	49	35	84	2.87454618102167e-06	5.94494976517448e-05	0.000390472471690746	500.040857365229	0.0840979695715809	0.181956627084006
SP4	ENSG00000105866	-	tf	84	223	307	2.87462055008739e-06	6.04448742746615e-05	0.000421407501053519	3370.92484864719	0.402005503579892	0.352389926303859
HOXA1	ENSG00000105991	-	tf	26	5	31	2.87350541799447e-06	5.78268663621118e-05	0.000383141762452107	13.2844846078745	0.0111044940789535	0.137178415828692
HOXA2	ENSG00000105996	-	tf	9	17	26	2.87048651876006e-06	5.88235294117647e-05	0.000362713093942691	8.0701719143052	0.0451077436207653	0.0418990721004778
HOXA5	ENSG00000106004	-	tf	23	25	48	2.87394310742225e-06	5.96374045801527e-05	0.000387747188832881	134.033108834043	0.0793668941091892	0.107532218797991
HOXA6	ENSG00000106006	-	tf	17	32	49	2.87375315035189e-06	5.92381967892897e-05	0.000385802469135802	54.3186631035445	0.0973114954194135	0.0953337935793716
ZKSCAN1	ENSG00000106261	-	tf	24	16	40	2.87282024763711e-06	5.85685838116434e-05	0.000374251497005988	80.9977944828413	0.0364322384021261	0.115018979495886
NRF1	ENSG00000106459	-	tf	62	141	203	2.87466186789779e-06	6.02010715790741e-05	0.000406008932196508	1288.64885277944	0.286123551168535	0.253811649190112
EZH2	ENSG00000106462	-	tf	42	98	140	2.873934847897e-06	6.00564530658819e-05	0.00039714058776807	844.074882481921	0.242845808783077	0.197371575829166
AHR	ENSG00000106546	-	tf	6	21	27	2.87187145503367e-06	5.90562806354456e-05	0.0003725782414307	86.2172672140349	0.0547916592813585	0.0259060729470081
GLI3	ENSG00000106571	-	tf	90	8	98	2.87490153462244e-06	5.82716624905308e-05	0.000394477317554241	185.908121595731	0.0150895674041297	0.346308184985456
KDM4C	ENSG00000107077	-	tf	9	11	20	2.87234164780496e-06	5.92171492864334e-05	0.00037243947858473	43.65074345687	0.0365718939607102	0.0483212833705497
CREB3	ENSG00000107175	DOWN	tf	114	13	127	2.87563731311952e-06	5.75076197596181e-05	0.000400801603206413	164.083201621374	0.0329324453848908	0.414712721358674
GLIS3	ENSG00000107249	-	tf	5	8	13	2.86954750105456e-06	5.78034682080925e-05	0.000352609308885755	4.1424719112859	0.0256929340079735	0.0213082657771741
SETX	ENSG00000107290	-	tf	27	10	37	2.87419091525735e-06	5.92733092288542e-05	0.000386847195357834	37.7136134325905	0.0302638698879925	0.142068811292917
GATA3	ENSG00000107485	-	tf	30	90	120	2.87382747838882e-06	5.98515681110845e-05	0.000391083300743058	235.092521458046	0.204595411139189	0.135830785560821
TLX1	ENSG00000107807	-	tf	43	47	90	2.87435614422369e-06	5.95131821698506e-05	0.000391389432485323	291.545830460542	0.107111506005216	0.181521564887195
EBF3	ENSG00000108001	-	tf	2	16	18	2.86986043868687e-06	5.94212371501575e-05	0.000376222723852521	1.42779869979593	0.0542306044652689	0.0169024148526899
SMC3	ENSG00000108055	-	tf	147	354	501	2.87623282529474e-06	6.11658205394825e-05	0.0004516711833785	10836.0887884641	0.66560178505668	0.584847312637878
ZMIZ1	ENSG00000108175	UP	tf	185	120	305	2.87673754947989e-06	5.98981731057203e-05	0.000427350427350427	4526.87566862429	0.215321246479879	0.592362523553023
UBTF	ENSG00000108312	-	tf	125	189	314	2.87615010052145e-06	6.0437567992264e-05	0.000422832980972516	2969.64907974577	0.455205902296033	0.47307449252515
CBX1	ENSG00000108468	-	tf	91	146	237	2.87509164354614e-06	6.02083207899332e-05	0.00041649312786339	3276.63595069688	0.297397877439333	0.380170491358729
DDX5	ENSG00000108654	-	tf	45	34	79	2.87446355323938e-06	5.88269898229308e-05	0.000386100386100386	1916.72612004057	0.0825926692559552	0.161408114573283
KAT2A	ENSG00000108773	-	tf	48	8	56	2.87465360424069e-06	5.77034045008655e-05	0.000385059684251059	283.287225544422	0.0229926627243075	0.20255623281935
MLX	ENSG00000108788	-	tf	38	32	70	2.87412482898957e-06	5.92381967892897e-05	0.000384763370527126	54.074104821515	0.0953996870409113	0.227989565393682
DLX4	ENSG00000108813	-	tf	19	4	23	2.87352193215615e-06	5.69281566662871e-05	0.000379075056861259	10.4430792126424	0.010871571658639	0.0796416788893988
HLF	ENSG00000108924	-	tf	13	11	24	2.87162404697977e-06	5.84795321637427e-05	0.000361925443358668	6.41128432322616	0.0254175259592329	0.0758314267616886
SUPT6H	ENSG00000109111	-	tf	57	68	125	2.874727978865e-06	5.95983074080696e-05	0.000396353547364249	396.633483264408	0.169006481591386	0.258004080574554
NFKB1	ENSG00000109320	-	tf	111	258	369	2.87505031338048e-06	6.06281071904935e-05	0.000429737859905458	5169.1611867228	0.43539164563935	0.418152599641999
NSD2	ENSG00000109685	-	tf	75	34	109	2.87515777428286e-06	5.93119810201661e-05	0.000396667988893296	202.430378783918	0.0863957264217186	0.407175668983015
KLF3	ENSG00000109787	-	tf	55	39	94	2.87429005035756e-06	5.9545075622246e-05	0.000393236335037357	237.112367640856	0.093389391720091	0.241433793091542
PPARGC1A	ENSG00000109819	-	tf	213	3	216	2.87675410081297e-06	5.56761872946941e-05	0.000418760469011725	1489.69694271833	0.00335820155834124	0.640900414129046
ZBTB16	ENSG00000109906	-	tf	35	38	73	2.87345587664829e-06	5.88720122453785e-05	0.000382409177820268	181.477735332289	0.0883334109006215	0.168767562921802
SOX6	ENSG00000110693	-	tf	328	121	449	2.87821136432975e-06	5.9765718383935e-05	0.000454959053685168	16524.0781396208	0.212046889012473	0.97379304552469
NUP98	ENSG00000110713	-	tf	199	258	457	2.87665479567121e-06	6.06980273141123e-05	0.000447427293064877	12008.1984238524	0.469801039746542	0.738081954513859
POU2AF1	ENSG00000110777	UP	tf	33	10	43	2.87352193215615e-06	5.8482952219428e-05	0.000380228136882129	13.9726332294654	0.0235203156564069	0.169975607338907
PRDM4	ENSG00000110851	-	tf	99	22	121	2.87535618474739e-06	5.88131506204787e-05	0.000400801603206413	418.581077309341	0.0582648633169255	0.350646034603506
MYF5	ENSG00000111049	-	tf	9	113	122	2.87081614432167e-06	5.99952003839693e-05	0.000397614314115308	73.374241275516	0.238493029088463	0.056727391238869
GLI1	ENSG00000111087	-	tf	53	4	57	2.87447181580385e-06	5.72344322344322e-05	0.000388500388500389	21.7559503713491	0.01103994939458	0.245908798299997
ELK3	ENSG00000111145	-	tf	21	52	73	2.87372837519398e-06	5.9694364851958e-05	0.000391083300743058	86.48283426373	0.1550885357848	0.117896490889162
FOXM1	ENSG00000111206	-	tf	27	62	89	2.87280374153959e-06	5.95415302173266e-05	0.000383877159309021	1371.94308466532	0.134900366399048	0.117868816928071
CDKN1B	ENSG00000111276	-	tf	103	246	349	2.87512470853423e-06	6.05840300496789e-05	0.000428265524625268	4716.53647716023	0.53137463578071	0.441215184513185
VDR	ENSG00000111424	-	tf	24	38	62	2.87295230324586e-06	5.93049460324991e-05	0.000380372765310004	355.762926188758	0.0966938534847678	0.138437827972712
CHD4	ENSG00000111642	-	tf	4	7	11	2.87140966114495e-06	5.85754451733833e-05	0.000355745286374956	41.6634686570803	0.0213329201906193	0.0228173045407988
NANOG	ENSG00000111704	-	tf	1	12	13	2.86793448490463e-06	5.85308750365818e-05	0.00035486160397445	2.40751097806606	0.0401056176535736	0.00290490639948681
SRSF9	ENSG00000111786	-	tf	110	13	123	2.87581097869599e-06	5.78268663621118e-05	0.000401284109149278	135.40398472703	0.0319212033009012	0.474649726416678
ASF1A	ENSG00000111875	-	tf	31	30	61	2.8737861845603e-06	5.93049460324991e-05	0.000386398763523957	38.6288445220168	0.0894073999655956	0.15906368208674
RNGTT	ENSG00000111880	-	tf	46	38	84	2.87404222542838e-06	5.96267366287043e-05	0.000389408099688474	147.173006142136	0.0870209526557055	0.237132371374229
PPARD	ENSG00000112033	-	tf	38	10	48	2.87374489191845e-06	5.69573389531241e-05	0.000383729854182655	21.4629839140251	0.0190903609271302	0.162682379955115
MAPK14	ENSG00000112062	-	tf	127	139	266	2.87586060128493e-06	6.00528465049243e-05	0.000420168067226891	4561.59361972896	0.279404878881116	0.423665388265247
SRSF3	ENSG00000112081	-	tf	12	21	33	2.8724901617212e-06	5.90249085113918e-05	0.000374111485222596	52.2424255857338	0.0628086121068795	0.0562603506341327
MCM3	ENSG00000112118	-	tf	29	1	30	2.87337331153401e-06	5.65674850096165e-05	0.000373552484124019	1280.01098183097	0.00230552265478438	0.114417773359146
BACH2	ENSG00000112182	-	tf	103	36	139	2.87475277126167e-06	5.81496772692912e-05	0.000399520575309628	489.014485017595	0.0678751931365215	0.401311876097511
E2F3	ENSG00000112242	-	tf	43	29	72	2.87419091525735e-06	5.91366055588409e-05	0.000389863547758285	158.186347076269	0.0758969561311279	0.217192886980071
ZBTB24	ENSG00000112365	DOWN	tf	69	27	96	2.87458749669422e-06	5.93824228028504e-05	0.000394632991318074	260.798296681167	0.0639329047566375	0.329262345942249
TFEB	ENSG00000112561	-	tf	111	20	131	2.87488500459982e-06	5.83022388059701e-05	0.0003933910306845	270.306479293614	0.0451552000065739	0.362209564865806
TBP	ENSG00000112592	-	tf	49	132	181	2.87463707706902e-06	6.0143140674806e-05	0.000403063280935107	461.739734337262	0.336391127691739	0.277777059991409
SRF	ENSG00000112658	-	tf	54	173	227	2.87404222542838e-06	6.03500301750151e-05	0.000411692054343351	1158.35864417778	0.342854784537454	0.234549332834739
HAND1	ENSG00000113196	-	tf	59	30	89	2.87425700456432e-06	5.86303939962477e-05	0.000392156862745098	1641.89884088882	0.0539411057181661	0.243803443887805
DROSHA	ENSG00000113360	-	tf	52	1	53	2.87419917625452e-06	5.45732372844357e-05	0.000383141762452107	3.21619121259044	0.00239668429672066	0.229570907149826
LMNB1	ENSG00000113368	-	tf	82	89	171	2.87502551585145e-06	5.97121872574192e-05	0.00040766408479413	1564.28506408666	0.186068022244104	0.356032353358669
NR3C1	ENSG00000113580	-	tf	113	239	352	2.87567039065982e-06	6.06722485135299e-05	0.000426257459505541	4129.74344262356	0.512797771963009	0.465948961529721
SMAD5	ENSG00000113658	-	tf	49	63	112	2.87445529072241e-06	5.98050355839962e-05	0.000396982929734021	246.06644446641	0.155276260381071	0.281873489045211
CDX1	ENSG00000113722	-	tf	15	2	17	2.8726634473685e-06	5.62619556655789e-05	0.00036231884057971	7.10474057889214	0.00342796440123954	0.0748857587335845
BCL6	ENSG00000113916	-	tf	107	210	317	2.8754388638566e-06	6.04193100114797e-05	0.000419815281276238	4115.93560196899	0.421950657272072	0.468966079010381
OGG1	ENSG00000114026	-	tf	128	273	401	2.87576135781948e-06	6.08494584398199e-05	0.000440722785368003	5777.78071042261	0.571286759379349	0.538343389849184
KAT2B	ENSG00000114166	-	tf	69	40	109	2.87486847476728e-06	5.91191250369495e-05	0.000396196513470681	139.060256753668	0.0989038086159829	0.372342190664331
FXR1	ENSG00000114416	-	tf	35	7	42	2.87432309691068e-06	5.73855158957879e-05	0.000384024577572965	15.289476965624	0.017487398332315	0.171792519788662
FOXP1	ENSG00000114861	-	tf	4	8	12	2.87104692726203e-06	5.76867608883761e-05	0.000331455087835598	11.2346579523504	0.0224042271378216	0.0147368181121546
CENPA	ENSG00000115163	-	tf	40	64	104	2.87451312933872e-06	5.97621466563079e-05	0.000394166338194718	273.776950305584	0.181568299229672	0.188063122618757
GTF3C2	ENSG00000115207	-	tf	92	154	246	2.8750172501035e-06	6.0248222677431e-05	0.000412881915772089	3498.81866163955	0.306909789310231	0.368532787999443
STAT1	ENSG00000115415	-	tf	48	69	117	2.8747940928731e-06	5.98659003831418e-05	0.000392772977219167	615.544147654207	0.179324302279488	0.231758099577037
KDM3A	ENSG00000115548	-	tf	32	26	58	2.87410830789747e-06	5.93824228028504e-05	0.000385653682992673	261.637100982016	0.0714135195202504	0.120322095464756
ID2	ENSG00000115738	-	tf	144	14	158	2.87614182830584e-06	5.87682181476258e-05	0.000409165302782324	350.356316670493	0.0277843563295158	0.604007816435002
SRSF7	ENSG00000115875	-	tf	45	54	99	2.87432309691068e-06	5.96267366287043e-05	0.000391849529780564	342.407188231227	0.132545303051516	0.217033073273462
ORC2	ENSG00000115942	-	tf	21	30	51	2.87313389953225e-06	5.91470988348022e-05	0.000380517503805175	20.2052225175596	0.0843480659969637	0.136115929205437
ATF2	ENSG00000115966	-	tf	3	9	12	2.86903706508984e-06	5.81598231941375e-05	0.000349406009783368	4.73546529021583	0.0222937259770826	0.0157094396047244
EPAS1	ENSG00000116016	-	tf	104	131	235	2.8757200083971e-06	6.01576129459183e-05	0.000414421881475342	2047.16720289384	0.269976336758918	0.506695068267651
ARID3A	ENSG00000116017	-	tf	109	76	185	2.87550501056748e-06	5.95273528186202e-05	0.000406834825061025	1693.21253567507	0.158658440470541	0.45193775524274
SUMO1	ENSG00000116030	-	tf	74	16	90	2.87530657956405e-06	5.85651537335286e-05	0.000394166338194718	127.901398007214	0.03662777942435	0.33754849921384
NFE2L2	ENSG00000116044	-	tf	20	12	32	2.87246540833532e-06	5.85617240571562e-05	0.000366300366300366	41.6644362637335	0.0325720164590219	0.0956906274235315
SRSF4	ENSG00000116350	-	tf	61	41	102	2.87425700456432e-06	5.91856060606061e-05	0.000387596899224806	273.025534593715	0.100043733604915	0.285909642167867
HDAC1	ENSG00000116478	-	tf	34	107	141	2.87335679908053e-06	5.99197075918269e-05	0.000394788787998421	374.588474925348	0.242892876398807	0.133123180146291
ASH1L	ENSG00000116539	-	tf	60	19	79	2.87462881355445e-06	5.90318772136954e-05	0.000386847195357834	321.938120026176	0.0393322497642025	0.26980175759226
SFPQ	ENSG00000116560	-	tf	107	144	251	2.87538098798091e-06	6.02772754671489e-05	0.000418935902806871	2311.89572362282	0.297200022749543	0.458010138441793
MEF2D	ENSG00000116604	-	tf	138	19	157	2.87570346896109e-06	5.86166471277843e-05	0.000401123144805455	2718.36760473553	0.0310630038347183	0.476864400148096
IVNS1ABP	ENSG00000116679	-	tf	57	84	141	2.87438093020716e-06	5.97014925373134e-05	0.000394011032308905	1098.26309112664	0.154561633502609	0.23733711757062
ZBTB17	ENSG00000116809	-	tf	142	245	387	2.87609219601144e-06	6.05987153072355e-05	0.000434782608695652	8340.35701984643	0.520665435923922	0.488734517306308
NR5A2	ENSG00000116833	-	tf	5	5	10	2.87111287206034e-06	5.80383052814858e-05	0.00036231884057971	4.16401466561866	0.0194609067940833	0.0261681285992483
RLF	ENSG00000117000	-	tf	65	5	70	2.87495112583086e-06	5.82275532782112e-05	0.000391389432485323	53.2572318282089	0.0136558537946018	0.277788548635019
PADI2	ENSG00000117115	-	tf	8	12	20	2.87073373083426e-06	5.86579070858752e-05	0.000355113636363636	29.3454525911588	0.0182451874481565	0.026652519419739
KDM5B	ENSG00000117139	-	tf	33	78	111	2.87240765209399e-06	5.93330960009493e-05	0.000381825124093165	693.600247420845	0.134797461895375	0.127207380096701
RBBP5	ENSG00000117222	-	tf	162	295	457	2.87656377198054e-06	6.08087564609304e-05	0.000438981562774363	13089.4978471954	0.641515228511768	0.598853839440773
ID3	ENSG00000117318	UP	tf	55	37	92	2.87390181027075e-06	5.92557478075373e-05	0.000393236335037357	152.396393097697	0.0831197813342988	0.292587683064118
EBNA1BP2	ENSG00000117395	-	tf	121	11	132	2.87596812276933e-06	5.80416739218759e-05	0.000403225806451613	633.871283817377	0.0223126170382487	0.541053225365005
PROX1	ENSG00000117707	-	tf	26	17	43	2.87353844650765e-06	5.82852480037303e-05	0.000376789751318764	131.039834424554	0.0377033726524064	0.0956069882738673
ARID1A	ENSG00000117713	-	tf	69	67	136	2.87499245314481e-06	5.96445186687343e-05	0.000394011032308905	700.528586871278	0.170937016506316	0.277988896551391
STAG1	ENSG00000118007	-	tf	13	19	32	2.87220964832665e-06	5.89553118735998e-05	0.000367107195301028	17.0242705159838	0.045583946945551	0.0551344102310628
KMT2A	ENSG00000118058	-	tf	23	56	79	2.87362102111249e-06	5.98086124401914e-05	0.000389559797428905	191.986057106829	0.135228399355028	0.121458476321374
ATF6	ENSG00000118217	-	tf	54	11	65	2.87474450708193e-06	5.90179414542021e-05	0.00039032006245121	48.7211026710539	0.0293979110750734	0.270453161491691
CREB1	ENSG00000118260	-	tf	115	292	407	2.87586060128493e-06	6.09533097647202e-05	0.000437828371278459	5676.62676556868	0.674508613519636	0.511667696496819
KLF7	ENSG00000118263	-	tf	100	24	124	2.87528177761421e-06	5.87544065804935e-05	0.000398565165404544	222.290179556917	0.0566104164875264	0.447828388060698
CASP8AP2	ENSG00000118412	-	tf	21	3	24	2.87353844650765e-06	5.68634140793813e-05	0.000372300819061802	10.5862292410238	0.0068513688038846	0.117822884130128
HMGN3	ENSG00000118418	-	tf	87	129	216	2.87524870901333e-06	6.01684717208183e-05	0.000413393964448119	1485.09918749651	0.266336860172698	0.414984539096278
MYB	ENSG00000118513	-	tf	92	289	381	2.87516604083886e-06	6.08198515995621e-05	0.000435729847494553	4195.71588686101	0.596384912808526	0.35950800528994
TCF21	ENSG00000118526	-	tf	4	47	51	2.86972043183553e-06	5.9545075622246e-05	0.000381242851696531	13.2783484261296	0.103291061854327	0.0203593302961823
FOXO3	ENSG00000118689	-	tf	55	65	120	2.87438093020716e-06	5.95131821698506e-05	0.000397772474144789	973.69766161371	0.162929013288391	0.269695900710895
TGIF2	ENSG00000118707	-	tf	2	5	7	2.86748217859826e-06	5.53189135365381e-05	0.000307408545957578	0.823691485594054	0.0126294265941252	0.00654005300583762
UBN1	ENSG00000118900	-	tf	25	7	32	2.87226739660555e-06	5.67633535789294e-05	0.000357653791130186	23.7949825749673	0.0141116680851345	0.0812551120508198
KLF12	ENSG00000118922	-	tf	4	116	120	2.86900413997297e-06	6.00600600600601e-05	0.000399042298483639	210.246154547839	0.279453531671006	0.00907582064406295
CCND2	ENSG00000118971	-	tf	41	73	114	2.87462881355445e-06	5.97193191997611e-05	0.000395726157499011	244.442254660124	0.18042851383304	0.201943421394596
ELL2	ENSG00000118985	-	tf	93	197	290	2.87530657956405e-06	6.04960677555959e-05	0.000422297297297297	2377.5292515938	0.466297726877532	0.398815297826536
CPSF3	ENSG00000119203	-	tf	104	64	168	2.87594330940548e-06	5.94106463878327e-05	0.000408830744071954	554.971432853462	0.168282237822241	0.457088464746018
ONECUT2	ENSG00000119547	-	tf	9	15	24	2.87188795041973e-06	5.87613115524739e-05	0.000363372093023256	27.0183057950461	0.038709468652353	0.0422950600584524
RBM25	ENSG00000119707	-	tf	36	73	109	2.8743396204722e-06	5.98408234097301e-05	0.0003933910306845	179.773421816758	0.203850528232922	0.176326162987209
DNMT3A	ENSG00000119772	-	tf	158	11	169	2.87621627995939e-06	5.81530588508956e-05	0.000411184210526316	245.500159828986	0.0261740398154802	0.670758888774945
BCL11A	ENSG00000119866	-	tf	29	66	95	2.87419091525735e-06	5.98372426998564e-05	0.000394321766561514	178.453754314065	0.195245964996113	0.158720617611823
MXI1	ENSG00000119950	-	tf	101	144	245	2.87487673965979e-06	5.99232981783317e-05	0.000410509031198686	3097.38214446098	0.247037595316156	0.264158381435863
HOXB8	ENSG00000120068	-	tf	113	166	279	2.87499245314481e-06	6.01359071501594e-05	0.00042247570764681	9666.99253335946	0.256968332177129	0.378328148008207
EPC1	ENSG00000120616	-	tf	62	2	64	2.87509164354614e-06	5.55926173004225e-05	0.000391236306729264	17.0103141738794	0.00347902619026052	0.275571276398732
ELF1	ENSG00000120690	-	tf	70	173	243	2.8750172501035e-06	6.04047115675023e-05	0.000412201154163232	2216.51686334268	0.392298410134739	0.286712640764224
KDM3B	ENSG00000120733	-	tf	84	42	126	2.87509990972186e-06	5.93190176770673e-05	0.000400320256204964	342.921515814454	0.0941323794748381	0.348177991713902
EGR1	ENSG00000120738	-	tf	12	32	44	2.87201167185543e-06	5.91261160054396e-05	0.000369139904023625	50.8243697894291	0.0672770554200221	0.0560216351324721
NR2C1	ENSG00000120798	-	tf	47	39	86	2.87404222542838e-06	5.89171036351853e-05	0.000378931413414172	1460.13551052735	0.0882629289237541	0.190981078995523
NFYB	ENSG00000120837	-	tf	26	33	59	2.87337331153401e-06	5.94530321046373e-05	0.000384319754035357	123.254526298661	0.0767143825942373	0.11490091344779
TARDBP	ENSG00000120948	-	tf	24	58	82	2.87271296139361e-06	5.94494976517448e-05	0.00038550501156515	301.240316657518	0.117104049885893	0.0999560609398374
TRIM25	ENSG00000121060	-	tf	74	21	95	2.87497592207665e-06	5.88131506204787e-05	0.000390777647518562	306.883731855265	0.0464117725445295	0.31362851260149
TBX2	ENSG00000121068	-	tf	7	11	18	2.87218489977511e-06	5.83907509050566e-05	0.000361663652802893	7.94322479927872	0.0373396088848846	0.0387339217905146
ZNF549	ENSG00000121406	-	tf	49	14	63	2.87446355323938e-06	5.82886453718816e-05	0.000387596899224806	45.2727989934773	0.0355205615883497	0.267371710122999
RNF2	ENSG00000121481	-	tf	11	28	39	2.87260568316308e-06	5.96729920038191e-05	0.000380517503805175	26.5222193088578	0.0692345343815303	0.0723431449163606
CAT	ENSG00000121691	-	tf	6	8	14	2.87076669566141e-06	5.77901063337957e-05	0.000339789330615019	2.34392746090237	0.0217075360195959	0.0228818610593923
ZNF639	ENSG00000121864	DOWN	tf	76	143	219	2.8750172501035e-06	6.0244593047774e-05	0.00040950040950041	1391.23453538933	0.321230661948704	0.308699303462241
MYOG	ENSG00000122180	-	tf	20	313	333	2.87234164780496e-06	6.09198903441974e-05	0.000441501103752759	1364.97175641736	0.5694037561543	0.069675982871718
ZNF205	ENSG00000122386	-	tf	49	15	64	2.87410830789747e-06	5.84009811364831e-05	0.000385208012326656	93.5712090203215	0.0300278091840818	0.195498052538664
ZNF644	ENSG00000122482	-	tf	7	8	15	2.87262218698472e-06	5.79810981619992e-05	0.000359582883854729	4.05400157143776	0.0251142538618644	0.0441789437421606
CBX3	ENSG00000122565	-	tf	126	157	283	2.87564558243326e-06	6.02083207899332e-05	0.000419287211740042	3358.65650276045	0.331634252927827	0.556166012659218
TRIM24	ENSG00000122779	-	tf	18	53	71	2.87335679908053e-06	5.96658711217184e-05	0.000386249517188104	156.707152867513	0.128494456022412	0.103736683389278
EGR2	ENSG00000122877	-	tf	23	57	80	2.87192094176032e-06	5.95628089820716e-05	0.000380083618396047	251.559065643428	0.109139077737304	0.0820395491957951
ATF1	ENSG00000123268	-	tf	21	42	63	2.87373663353248e-06	5.97193191997611e-05	0.000384911470361817	50.4097949251093	0.122400719019568	0.126693902965027
NR4A1	ENSG00000123358	-	tf	28	36	64	2.87371185865936e-06	5.933661662612e-05	0.000382116927779901	168.817653452788	0.0804335994352732	0.124554284336221
CDK2	ENSG00000123374	-	tf	29	27	56	2.87414135027161e-06	5.941770647653e-05	0.000384763370527126	49.2005182446303	0.0808740081577917	0.170668550848092
NFE2	ENSG00000123405	-	tf	0	2	2	6.06082645429531e-07	6.00853211560416e-05	0.000293255131964809	0	0.00743372235993857	1.79714010658781e-19
BATF3	ENSG00000123685	-	tf	1	3	4	2.86774532127351e-06	5.56947925368978e-05	0.000315855969677827	0.0324422111024091	0.0100255305825309	0.00827622364930438
AGO2	ENSG00000123908	-	tf	81	202	283	2.87487673965979e-06	6.05070490712168e-05	0.000419111483654652	2193.35922637709	0.444078172097554	0.307738677886345
MXD4	ENSG00000123933	-	tf	82	104	186	2.87490153462244e-06	5.95841029613299e-05	0.000407166123778502	625.078114109049	0.21470282104566	0.413641006424981
CTCFL	ENSG00000124092	-	tf	16	78	94	2.87296881105059e-06	6.00240096038415e-05	0.000398406374501992	272.945174259938	0.218140784106369	0.0723952773419371
NCOA3	ENSG00000124151	-	tf	165	61	226	2.87634037461457e-06	5.96125186289121e-05	0.000416840350145894	1916.8229201149	0.122557502404643	0.667156464678436
SNAI1	ENSG00000124216	-	tf	19	3	22	2.87282024763711e-06	5.61230216634864e-05	0.000363768643142961	13.0455359890417	0.00501858446523882	0.0646401428795953
PMEPA1	ENSG00000124225	-	tf	12	8	20	2.87060187909599e-06	5.69249160357488e-05	0.0003382949932341	3.10046746760004	0.0191639267644278	0.0612157362623351
HIF3A	ENSG00000124440	-	tf	9	32	41	2.87056067791161e-06	5.90318772136954e-05	0.000375516334960571	137.975637329043	0.0573249095951	0.0335898146756193
WRNIP1	ENSG00000124535	-	tf	42	8	50	2.87412482898957e-06	5.75208513085994e-05	0.000386398763523957	28.3247386243426	0.0174594845416546	0.193086372318305
SPDEF	ENSG00000124664	-	tf	35	150	185	2.8735632183908e-06	6.01757130822e-05	0.00040950040950041	1250.01962133115	0.300823366482824	0.163967612775273
SOX4	ENSG00000124766	-	tf	1	11	12	2.86427079961848e-06	5.80888759802498e-05	0.000349895031490553	1.23651496797932	0.0229438328748777	0.00327147059228889
NUP153	ENSG00000124789	-	tf	73	31	104	2.87495112583086e-06	5.9150597421034e-05	0.0003933910306845	436.744160079763	0.0830671204419496	0.280006865471372
DEK	ENSG00000124795	-	tf	51	40	91	2.8743396204722e-06	5.91540964211772e-05	0.000388198757763975	141.637689257453	0.108078268480765	0.225525971753582
RUNX2	ENSG00000124813	UP	tf	103	298	401	2.87516604083886e-06	6.08013619505077e-05	0.000437636761487965	6152.760514477	0.541812267699127	0.38290793496756
MYRF	ENSG00000124920	-	tf	57	79	136	2.87397614599799e-06	5.94494976517448e-05	0.000393855848759354	686.384503888679	0.147791058587995	0.19929595999194
IRF1	ENSG00000125347	-	tf	32	69	101	2.87355496104896e-06	5.95876534382076e-05	0.000385208012326656	360.698413186344	0.149784625582522	0.128788486722496
SOX9	ENSG00000125398	-	tf	40	112	152	2.87386051430608e-06	6.01142170123234e-05	0.000402738622633911	508.262452528687	0.239382580695041	0.152419188750723
BARHL1	ENSG00000125492	-	tf	10	1	11	2.8726882041677e-06	5.45137374618404e-05	0.000355492356914326	1.58698056788733	0.00269114590171145	0.0350991978864686
GTF2F1	ENSG00000125651	-	tf	87	284	371	2.87507511133728e-06	6.08716824933041e-05	0.000436109899694723	10944.1543411001	0.518165649631761	0.298297746399152
FOSB	ENSG00000125740	-	tf	27	15	42	2.87376140883279e-06	5.87682181476258e-05	0.000377928949357521	26.2331715441828	0.0471337840763608	0.133826052278815
ZNF133	ENSG00000125846	UP	tf	84	3	87	2.87536445244435e-06	5.67569101538112e-05	0.000394944707740916	31.4905997094742	0.00699305922074249	0.373412115757932
ZNF436	ENSG00000125945	-	tf	114	9	123	2.87576135781948e-06	5.75076197596181e-05	0.000403388463089956	252.807043632766	0.0139716644817319	0.489366688678134
MAX	ENSG00000125952	-	tf	54	141	195	2.87468665915415e-06	6.0306356289953e-05	0.000407497962510187	1502.90120666289	0.29779315366656	0.25180045225555
ID1	ENSG00000125968	-	tf	85	17	102	2.87496765661386e-06	5.83090379008746e-05	0.000392003136025088	452.081611323513	0.0312792463827524	0.27770003772845
KDM5C	ENSG00000126012	-	tf	93	103	196	2.87544713202903e-06	5.99017611117767e-05	0.00040950040950041	1540.01734065714	0.260815560938099	0.39533058719555
NR1D1	ENSG00000126368	-	tf	120	5	125	2.87531484697574e-06	5.72344322344322e-05	4e-04	57.3421812806546	0.0106658086389251	0.506601735641013
IRF3	ENSG00000126456	-	tf	78	57	135	2.87481888641016e-06	5.9343659130022e-05	0.000402252614641995	602.425811326194	0.122316499713341	0.371334570652122
PRMT1	ENSG00000126457	-	tf	53	109	162	2.8743478823242e-06	6.00600600600601e-05	0.000401123144805455	733.962332821766	0.257087948434425	0.20741074708877
STAT5A	ENSG00000126561	-	tf	116	429	545	2.87538098798091e-06	6.13685179502915e-05	0.000465766185374942	10397.4768695251	0.703116776965063	0.444890978765141
GLIS2	ENSG00000126603	-	tf	94	178	272	2.87487673965979e-06	6.01865783930184e-05	0.000419111483654652	4422.19805953175	0.296930156779178	0.296159236852417
ZNF384	ENSG00000126746	-	tf	32	39	71	2.8740339653334e-06	5.94990182661986e-05	0.000388802488335925	149.013958794136	0.0944685811770861	0.151327054410826
ELK1	ENSG00000126767	-	tf	107	164	271	2.87524044198196e-06	6.01106035104592e-05	0.000423728813559322	1879.18694442001	0.341504767013348	0.453924756819067
SIX1	ENSG00000126778	-	tf	148	20	168	2.87619973481438e-06	5.79575750550597e-05	0.000408830744071954	690.050016743832	0.0367213170901791	0.574459239685593
INTS11	ENSG00000127054	-	tf	95	260	355	2.87546366851655e-06	6.07828835399951e-05	0.000429000429000429	3426.1016093745	0.556191930032809	0.394979709959253
BCL11B	ENSG00000127152	-	tf	61	172	233	2.87427352736596e-06	6.03027196526563e-05	0.000414250207125104	982.492728808326	0.371808457951889	0.307833180368992
SMARCA4	ENSG00000127616	-	tf	21	60	81	2.87333203075615e-06	5.98300825655139e-05	0.000389105058365759	222.745649041808	0.129598741593113	0.111880870498174
KDM4B	ENSG00000127663	-	tf	171	126	297	2.87647275405007e-06	5.99952003839693e-05	0.000423011844331641	3385.34884293923	0.254586033261335	0.676342818381779
ZFP36	ENSG00000128016	-	tf	54	52	106	2.87449660378226e-06	5.93330960009493e-05	0.000388953714507974	346.703640042152	0.109974097272036	0.248543694597741
ATF4	ENSG00000128272	-	tf	22	14	36	2.87383573729693e-06	5.88893469171427e-05	0.00038550501156515	27.5333535172776	0.0390569494662066	0.124773627016416
FOXP2	ENSG00000128573	-	tf	55	32	87	2.87480235733793e-06	5.91715976331361e-05	0.000393545848091303	175.883514264134	0.089683350026132	0.247005454629256
IRF5	ENSG00000128604	UP	tf	24	2	26	2.87309262563316e-06	5.70320520132314e-05	0.000373552484124019	4.04011883151602	0.00586275469265761	0.129409237333985
FEZF1	ENSG00000128610	-	tf	6	17	23	2.87234164780496e-06	5.86751158833539e-05	0.000377358490566038	23.9690888049745	0.0590238518358879	0.03174653425573
INO80	ENSG00000128908	-	tf	22	23	45	2.8737861845603e-06	5.9150597421034e-05	0.000381825124093165	152.238841724929	0.0642383902403351	0.102081243790716
MBD4	ENSG00000129071	-	tf	59	165	224	2.87455444406117e-06	6.04448742746615e-05	0.000413393964448119	2587.76681830691	0.366693203170543	0.243103026986578
MYOD1	ENSG00000129152	-	tf	2	9	11	2.86946516038876e-06	5.90179414542021e-05	0.000363504180298073	0.809418752848297	0.0345119987650687	0.0151520229945036
E2F8	ENSG00000129173	-	tf	37	107	144	2.87369534231459e-06	5.98515681110845e-05	0.000391236306729264	511.58229565154	0.22131334687714	0.150739354574929
FXR2	ENSG00000129245	-	tf	59	39	98	2.87428178883801e-06	5.92557478075373e-05	0.000392772977219167	354.727131914614	0.086840447466802	0.29298908165511
ILF3	ENSG00000129351	-	tf	39	33	72	2.87427352736596e-06	5.93295757935331e-05	0.000386249517188104	197.879479638937	0.084178790545897	0.148548530266606
FOXA1	ENSG00000129514	-	tf	2	9	11	2.86951456422117e-06	5.81293960355752e-05	0.000340020401224073	6.56200254035658	0.0198107076747636	0.0105260374562341
ASH2L	ENSG00000129691	-	tf	57	75	132	2.87487673965979e-06	5.96267366287043e-05	0.000396196513470681	423.479531619744	0.204938863642762	0.269489787561306
KLF16	ENSG00000129911	-	tf	77	129	206	2.87497592207665e-06	6.01974476282206e-05	0.000410846343467543	898.921625215472	0.303193406410619	0.355006851687872
SAFB2	ENSG00000130254	-	tf	45	4	49	2.87410004742265e-06	5.67375886524823e-05	0.000374812593703148	11.9885650462221	0.00900489989225679	0.233353565725071
MLLT1	ENSG00000130382	-	tf	106	214	320	2.87579443821356e-06	6.05290236668483e-05	0.00042247570764681	2419.6203944175	0.511732071716611	0.423376421286744
JUND	ENSG00000130522	-	tf	23	63	86	2.87332377474291e-06	5.95592614651578e-05	0.000380807311500381	149.46916898195	0.148627467882486	0.115578550304404
HBZ	ENSG00000130656	-	tf	5	7	12	2.87001693309991e-06	5.79979120751653e-05	0.000355492356914326	9.54068587738159	0.0152006110269424	0.0282478104576575
TRIM28	ENSG00000130726	-	tf	39	95	134	2.87353018930817e-06	5.99125277095441e-05	0.000395256916996047	511.849951783021	0.186035835178787	0.130091807780966
ZNF317	ENSG00000130803	-	tf	25	11	36	2.87317517461722e-06	5.82207731718677e-05	0.000373692077727952	6.87622312916345	0.0317483197767871	0.160106147338561
DNMT1	ENSG00000130816	DOWN	tf	146	3	149	2.87635692137766e-06	5.63475516988787e-05	0.000407497962510187	33.1838112591971	0.00827264051173507	0.553616941434429
ZNF236	ENSG00000130856	-	tf	6	1	7	2.87045356036707e-06	5.47315417875322e-05	0.000348553502962705	0.381766419860584	0.000850949468682037	0.0305192407446825
CASZ1	ENSG00000130940	-	tf	186	140	326	2.87655549738521e-06	6.01395236949723e-05	0.000432900432900433	5596.86637619694	0.267737805665758	0.727014903535259
RBM39	ENSG00000131051	DOWN	tf	136	239	375	2.87586887188292e-06	6.06832938891923e-05	0.000429922613929493	5482.26424866048	0.509110800865292	0.453657197193071
ZNF341	ENSG00000131061	UP	tf	147	403	550	2.87609219601144e-06	6.13835860290958e-05	0.000467289719626168	13792.7123056279	0.800492202466532	0.565596234861253
NFATC1	ENSG00000131196	-	tf	80	238	318	2.87447181580385e-06	6.04010630587098e-05	0.000419639110365086	2603.04258954448	0.42114185001247	0.3409872557444
NR1H2	ENSG00000131408	DOWN	tf	177	99	276	2.87642311033384e-06	5.97943075819182e-05	0.000421407501053519	5533.85994591234	0.197026190772016	0.544541894241245
BARX1	ENSG00000131668	-	tf	14	8	22	2.87311738983031e-06	5.83771161704612e-05	0.000375516334960571	8.67804504955777	0.0247661415261426	0.0772693378892674
RARA	ENSG00000131759	-	tf	180	342	522	2.87662169548083e-06	6.11134877467457e-05	0.000448028673835126	10823.2294337184	0.67450853167216	0.713356993216804
ZSCAN5A	ENSG00000131848	-	tf	19	9	28	2.87304309851952e-06	5.78770691052205e-05	0.000373273609555804	36.5741425084196	0.0184684127680457	0.102208470016757
RFX1	ENSG00000132005	-	tf	190	234	424	2.87682858416881e-06	6.06943432872056e-05	0.000441891294741494	10979.2290513007	0.51897657793027	0.684033513000885
CC2D1A	ENSG00000132024	-	tf	133	23	156	2.87586060128493e-06	5.88096918372148e-05	0.00040371417036738	1671.31880202446	0.0456606318079813	0.569943702839201
PPARG	ENSG00000132170	UP	tf	71	268	339	2.87517430744239e-06	6.08346514174474e-05	0.000432338953739732	2459.64951589958	0.635213432143852	0.350941478602323
TRIM22	ENSG00000132274	-	tf	15	18	33	2.87328249538838e-06	5.86751158833539e-05	0.000382116927779901	27.821625363112	0.0470302254317633	0.0957242158748376
KDM6B	ENSG00000132510	-	tf	20	18	38	2.87337331153401e-06	5.93014291644429e-05	0.00037821482602118	86.2715659235287	0.0423076801131495	0.0836224923369168
PTPRA	ENSG00000132670	-	tf	79	3	82	2.87505031338048e-06	5.67311510750553e-05	0.000389105058365759	92.3940111977899	0.00484991414652771	0.274781269288216
CDK8	ENSG00000132964	-	tf	15	49	64	2.87181372267469e-06	5.95238095238095e-05	0.000379506641366224	141.99159823346	0.102123999199466	0.0562806545075949
MYH11	ENSG00000133392	-	tf	17	23	40	2.8730678618629e-06	5.87371512481645e-05	0.000380662352493338	63.5079978922511	0.0627145430989821	0.0759362314379648
MORC2	ENSG00000133422	-	tf	132	70	202	2.87562077463472e-06	5.92838510789661e-05	0.000406669377795852	1864.98765670432	0.124244921736567	0.396176154982191
E2F5	ENSG00000133740	-	tf	45	16	61	2.8739100696061e-06	5.80652653582627e-05	0.000386398763523957	100.370639055288	0.0400891631384299	0.206054607496535
ARNTL	ENSG00000133794	-	tf	71	192	263	2.8746701316024e-06	6.04997277512251e-05	0.000416840350145894	1992.51030723406	0.413867082819872	0.284576095063891
DPF2	ENSG00000133884	-	tf	38	124	162	2.87397614599799e-06	6.02191978802842e-05	0.00040453074433657	477.383510645926	0.277995161195113	0.176627329213054
MEN1	ENSG00000133895	-	tf	21	43	64	2.87350541799447e-06	5.9765718383935e-05	0.000388048117966628	62.8763868193953	0.124050673265445	0.125435684185811
MBD2	ENSG00000134046	-	tf	17	17	34	2.87389355098287e-06	5.94565669778227e-05	0.000385208012326656	64.5520608154582	0.047224847429704	0.104350599556926
CDK7	ENSG00000134058	-	tf	205	508	713	2.87678720405052e-06	6.1656082372526e-05	0.000489955903968643	30165.7043418693	0.861414539863933	0.681825540515948
BHLHE40	ENSG00000134107	-	tf	91	165	256	2.87461228666784e-06	6.02010715790741e-05	0.000413736036408771	5012.74959515341	0.345519358029184	0.35484375666917
MEIS2	ENSG00000134138	-	tf	86	52	138	2.87499245314481e-06	5.95238095238095e-05	0.000397456279809221	1834.12268182474	0.104489377585622	0.285070711036738
GRHL1	ENSG00000134317	-	tf	7	5	12	2.87138492637769e-06	5.67633535789294e-05	0.000335457900033546	5.91839052620272	0.0087505454651355	0.0279965530443206
MYCN	ENSG00000134323	-	tf	2	16	18	2.87074197197008e-06	5.89970501474926e-05	0.00036231884057971	8.77842401892073	0.0329218903683468	0.0192392913150733
SOX5	ENSG00000134532	-	tf	82	176	258	2.87507511133728e-06	6.03027196526563e-05	0.000421407501053519	2028.82255674457	0.383927818207321	0.345863502291349
CLOCK	ENSG00000134852	-	tf	10	18	28	2.87199517504811e-06	5.86785588545945e-05	0.00037147102526003	82.4403503558209	0.0390234587366854	0.0447601814503896
ETS1	ENSG00000134954	-	tf	11	37	48	2.87230864679795e-06	5.96302921884317e-05	0.000383877159309021	35.5162723314525	0.109470982952257	0.0565288585998392
APC	ENSG00000134982	-	tf	84	61	145	2.87532311443498e-06	5.94459636190703e-05	0.000398089171974522	879.888174727562	0.154243313725296	0.325193826502321
HNF1A	ENSG00000135100	-	tf	1	1	2	2.86673413047654e-06	5.55493834018442e-05	0.000305157155935307	0.0112359550561798	0.0051338724628945	0.0053572724262968
TBX3	ENSG00000135111	-	tf	157	19	176	2.87635692137766e-06	5.8428279287175e-05	0.000410509031198686	1082.46780682742	0.0376888160728854	0.513810200966108
SRPK2	ENSG00000135250	-	tf	68	1	69	2.88565310986836e-06	6.06554672411953e-07	0.000392772977219167	2.51774151997043	0.00284677346207587	0.345129902042687
PHF21A	ENSG00000135365	-	tf	107	6	113	2.87568692971534e-06	5.66027056093281e-05	0.00040048057669203	170.301776804424	0.013139155433007	0.443093671819956
ELF5	ENSG00000135374	-	tf	10	6	16	2.87184671230988e-06	5.77167263072839e-05	0.000359066427289048	3.1842314813619	0.016154199243821	0.0602347459082749
TFCP2	ENSG00000135457	-	tf	109	2	111	2.87554635380722e-06	5.65418975460816e-05	0.000397772474144789	19.9828589330535	0.00566404203280852	0.495332470364909
HEY2	ENSG00000135547	-	tf	174	5	179	2.8766382454808e-06	5.6792367105861e-05	0.000412881915772089	1035.09864747335	0.00506376997364039	0.663798439633944
EMX1	ENSG00000135638	-	tf	21	2	23	2.87319994023744e-06	5.6869881710646e-05	0.000369549150036955	21.5819052988142	0.00413912138918227	0.0720428476301225
MDM2	ENSG00000135679	-	tf	65	1	66	2.87534791709797e-06	5.56018904642758e-05	0.0003933910306845	7.67316801703123	0.00191090004521839	0.26243095469925
ZFHX2	ENSG00000136367	-	tf	33	38	71	2.87445529072241e-06	5.95486214494134e-05	0.000388048117966628	380.637226682648	0.103932033677119	0.160795347749089
VEZF1	ENSG00000136451	-	tf	99	208	307	2.87516604083886e-06	6.04558370110634e-05	0.000419287211740042	6031.95979240453	0.354239294329591	0.311821511974931
KAT7	ENSG00000136504	-	tf	115	154	269	2.87558769823583e-06	6.02591141910214e-05	0.000417885499373172	3014.73203341855	0.330408081400537	0.462352804510382
GATA4	ENSG00000136574	-	tf	95	391	486	2.87529831219989e-06	6.13195977434388e-05	0.000459347726228755	7908.60032909033	0.816966265631902	0.371790737034251
SKIL	ENSG00000136603	DOWN	tf	216	95	311	2.87700239366599e-06	5.98229241445322e-05	0.000431034482758621	4774.97892497432	0.199023498156476	0.700506256788891
SAP130	ENSG00000136715	-	tf	167	407	574	2.87633210130442e-06	6.13496932515337e-05	0.000464037122969838	14838.7834820937	0.731877171913138	0.617368336556539
CDK9	ENSG00000136807	DOWN	tf	94	244	338	2.87524870901333e-06	6.06980273141123e-05	0.000427167876975651	2709.5620015119	0.526979290528294	0.367751411634398
KLF4	ENSG00000136826	-	tf	19	41	60	2.87214365313696e-06	5.91821033319524e-05	0.000377216144851	97.16097982894	0.0892617655397214	0.0770866335222871
ZNF189	ENSG00000136870	-	tf	24	9	33	2.87353844650765e-06	5.79979120751653e-05	0.000368052999631947	11.2242339551289	0.0248016845892175	0.126164664052691
PRPF4	ENSG00000136875	-	tf	36	44	80	2.87411656841978e-06	5.96872388683299e-05	0.00038971161340608	295.891801531762	0.11086893755533	0.163901958967755
MYC	ENSG00000136997	UP	tf	244	654	898	2.87701894804679e-06	6.23480266849554e-05	0.000520833333333333	61287.4110230602	0.955907845410911	0.74558664124636
DMRT1	ENSG00000137090	-	tf	49	16	65	2.87416613255079e-06	5.84897935310288e-05	0.000386100386100386	212.509018314504	0.0340738233999275	0.209935264416401
ZSCAN9	ENSG00000137185	-	tf	234	242	476	2.8770437799752e-06	6.05510142294883e-05	0.000453514739229025	11838.0448383363	0.469369170545998	0.86348008971517
TFAP2A	ENSG00000137203	-	tf	40	73	113	2.8739100696061e-06	5.9765718383935e-05	0.000391083300743058	727.700811411481	0.16605480073992	0.183254034216711
IRF4	ENSG00000137265	-	tf	51	305	356	2.87415787174358e-06	6.09198903441974e-05	0.000438981562774363	1400.35677042411	0.683212809061533	0.24345057946132
HMGA1	ENSG00000137309	-	tf	123	21	144	2.87577789792139e-06	5.77467228734769e-05	0.000402414486921529	2177.55917351884	0.0318696635554295	0.498069464290861
ARRB1	ENSG00000137486	DOWN	tf	120	142	262	2.87575308783988e-06	6.00853211560416e-05	0.000418935902806871	3791.46038978038	0.312647087402395	0.418627782663849
YAP1	ENSG00000137693	-	tf	60	101	161	2.87483541567245e-06	5.99268891951819e-05	0.000396667988893296	1806.64857578031	0.223523698845682	0.251099308773389
GTF2B	ENSG00000137947	-	tf	70	25	95	2.87462055008739e-06	5.86820022299161e-05	0.000386697602474865	443.08858649148	0.039854482613369	0.207228446691291
TET1	ENSG00000138336	-	tf	77	20	97	2.87480235733793e-06	5.82580833090591e-05	0.000393236335037357	116.816968192634	0.0417653382773371	0.376833309222207
STAT4	ENSG00000138378	-	tf	22	51	73	2.87315040942393e-06	5.96480763495377e-05	0.000388198757763975	123.698361639073	0.12081464369905	0.106816022529485
PRDM5	ENSG00000138738	-	tf	68	3	71	2.87462881355445e-06	5.69670730317876e-05	0.000386548125241593	337.764049220418	0.00730445086732082	0.330475371980082
INTS12	ENSG00000138785	-	tf	337	419	756	2.87826106979207e-06	6.13008030405198e-05	0.000489715964740451	51921.471089674	0.814054948341298	1
LEF1	ENSG00000138795	UP	tf	136	213	349	2.87577789792139e-06	6.03901201763392e-05	0.000432525951557093	5026.98672972274	0.385204226834605	0.530809782138322
ETV6	ENSG00000139083	-	tf	5	4	9	2.87149211344691e-06	5.63983982854887e-05	0.000336021505376344	2.97845945075749	0.0129971596824153	0.0177924432074443
AEBP2	ENSG00000139154	-	tf	9	2	11	2.87181372267469e-06	5.79575750550597e-05	0.000355366027007818	5.44315829476679	0.00746666668761529	0.044909082307073
ASCL1	ENSG00000139352	-	tf	6	80	86	2.87146737725913e-06	5.96587519389094e-05	0.000386996904024768	63.0720515515962	0.199499047721776	0.0265695603195218
PDX1	ENSG00000139515	-	tf	31	336	367	2.87371185865936e-06	6.11022852254674e-05	0.000447427293064877	2462.01762104643	0.750602756086277	0.148249047516595
SMARCC2	ENSG00000139613	DOWN	tf	126	89	215	2.87586060128493e-06	5.97835834279907e-05	0.000412031314379893	3197.84566015309	0.204386742848804	0.485202784307494
BRCA2	ENSG00000139618	-	tf	97	29	126	2.87565385179455e-06	5.89553118735998e-05	0.000400801603206413	514.939568414378	0.0712600496674072	0.449869754929604
ZNF740	ENSG00000139651	-	tf	85	33	118	2.87544713202903e-06	5.93577491541521e-05	0.000402738622633911	321.012570179451	0.0857352683553281	0.41692278627909
RB1	ENSG00000139687	DOWN	tf	134	302	436	2.87601775078156e-06	6.09273137147383e-05	0.000444247001332741	5053.76723590039	0.655368573687772	0.537656158708372
ZIC5	ENSG00000139800	-	tf	42	308	350	2.87370360046324e-06	6.09793280078054e-05	0.000441696113074205	5010.64598344673	0.605681304835028	0.195164512909543
CUL4A	ENSG00000139842	-	tf	187	178	365	2.87661342055225e-06	6.04266118798719e-05	0.000437062937062937	10771.6258213472	0.327855108169487	0.658150060175729
ESR2	ENSG00000140009	-	tf	84	45	129	2.87499245314481e-06	5.92136428233065e-05	0.00040016006402561	2989.80347969783	0.0745900936612359	0.265675596160506
JDP2	ENSG00000140044	-	tf	19	10	29	2.8736870842134e-06	5.79139398853304e-05	0.000376789751318764	4.30350966066337	0.0320677736523284	0.119912719037264
TCF12	ENSG00000140262	-	tf	46	103	149	2.87485194512483e-06	6.01612321020334e-05	0.000401767778224186	979.685447389195	0.228171948536971	0.20169962748195
ZSCAN29	ENSG00000140265	-	tf	54	33	87	2.87505857931855e-06	5.90423333530141e-05	0.000395413206801107	130.79829090585	0.0927071054292577	0.318885378142896
GTF2A2	ENSG00000140307	-	tf	21	2	23	2.87372837519398e-06	5.75638959244762e-05	0.000372856077554064	6.63009433959186	0.00526620869018959	0.129630261312726
TLE3	ENSG00000140332	-	tf	32	41	73	2.87369534231459e-06	5.94000594000594e-05	0.000383729854182655	177.042570887826	0.0978075901511269	0.133217037199713
HMG20A	ENSG00000140382	-	tf	85	45	130	2.87515777428286e-06	5.96551929845493e-05	0.00040048057669203	857.422032036046	0.114346731149238	0.351726907639337
NCOA2	ENSG00000140396	-	tf	90	7	97	2.87547193683163e-06	5.77433883820303e-05	0.000399680255795364	70.8634252390548	0.0169423777826484	0.433797639505148
PML	ENSG00000140464	-	tf	67	127	194	2.8744305034565e-06	5.98623166716552e-05	0.00040453074433657	1085.86129186839	0.272355596393272	0.316231360975132
ZFHX3	ENSG00000140836	UP	tf	30	10	40	2.87408352661545e-06	5.90772139185916e-05	0.000383288616328095	48.0651549567587	0.0285480977743616	0.153045609067492
NCOR1	ENSG00000141027	-	tf	3	7	10	2.86837870630384e-06	5.638249887235e-05	0.000321543408360129	3.7910843902665	0.0150899304368714	0.0113296905153629
MYOCD	ENSG00000141052	-	tf	77	44	121	2.87470318689595e-06	5.89240469035413e-05	0.000393700787401575	680.247949623771	0.0845278363029313	0.319102945755778
SS18	ENSG00000141380	-	tf	126	332	458	2.87594330940548e-06	6.10053684724256e-05	0.000446827524575514	8058.21503424928	0.676013032806908	0.505818825711795
GATA6	ENSG00000141448	-	tf	78	218	296	2.87465360424069e-06	6.04924082027706e-05	0.000422654268808115	3100.57854910966	0.399219302055062	0.288659743848234
TP53	ENSG00000141510	-	tf	46	104	150	2.8746949230013e-06	6.00997656109141e-05	0.000401123144805455	961.928467526331	0.245164156793233	0.195015680842675
FOXK2	ENSG00000141568	-	tf	31	25	56	2.87370360046324e-06	5.90109760415437e-05	0.000378501135503407	169.135642806066	0.0575765963256597	0.115454510628135
CBX8	ENSG00000141570	-	tf	39	22	61	2.87447181580385e-06	5.8757858863623e-05	0.000387747188832881	90.0733269599205	0.0593227349033941	0.179991158783947
MBD1	ENSG00000141644	-	tf	93	44	137	2.87520737433187e-06	5.9028392656868e-05	0.000401606425702811	642.34393835559	0.0979731749850433	0.359660508682694
SMAD4	ENSG00000141646	-	tf	114	257	371	2.8753396494961e-06	6.07644163577809e-05	0.000432338953739732	6131.1034074299	0.49378158534278	0.39206862159585
BRD4	ENSG00000141867	-	tf	26	63	89	2.87401744528589e-06	5.96658711217184e-05	0.000385059684251059	306.353753246184	0.13862635646297	0.140842388332255
NFIC	ENSG00000141905	-	tf	112	158	270	2.87521564117309e-06	6.00853211560416e-05	0.000415800415800416	3100.34978485336	0.318800093139761	0.458998430213035
ZIM3	ENSG00000141946	-	tf	0	2	2	6.06082645429531e-07	6.06354596167839e-05	0.000283607487237663	0	0.00358088763216582	1.79714010658781e-19
SIRT3	ENSG00000142082	-	tf	212	2	214	2.87696100854745e-06	5.63539025077487e-05	0.000417885499373172	65.8137675722673	0.00565171476188975	0.792900209122364
APP	ENSG00000142192	-	tf	156	114	270	2.87609219601144e-06	5.99592277251469e-05	0.000422654268808115	3956.74598177315	0.198765633067828	0.61244938792341
ZNF614	ENSG00000142556	-	tf	35	19	54	2.8740009254283e-06	5.90667454223272e-05	0.000383435582822086	65.2887767596429	0.0482121514257859	0.196943645123154
RERE	ENSG00000142599	-	tf	90	43	133	2.87515777428286e-06	5.90144585423429e-05	0.000398247710075667	675.364807920644	0.103103758002681	0.294509815756544
ZNF697	ENSG00000143067	-	tf	130	4	134	2.87603429383292e-06	5.59284116331096e-05	0.000403551251008878	37.4138397570734	0.00808672860741195	0.574796105448082
POU2F1	ENSG00000143190	-	tf	31	24	55	2.87411656841978e-06	5.90667454223272e-05	0.000381825124093165	106.224067545249	0.0647604717012358	0.154412283345523
HDGF	ENSG00000143321	-	tf	196	16	212	2.87701894804679e-06	5.85617240571562e-05	0.000419287211740042	402.536070705595	0.0401755334386965	0.779128832584156
RORC	ENSG00000143365	UP	tf	20	46	66	2.87271296139361e-06	5.90597684857075e-05	0.000378071833648393	93.7735977013979	0.0862749820696643	0.0855899612735198
ZNF687	ENSG00000143373	-	tf	79	63	142	2.87476103548892e-06	5.93542260208927e-05	0.000394788787998421	847.153914381847	0.138913855776123	0.28455805041863
SETDB1	ENSG00000143379	-	tf	62	131	193	2.87468665915415e-06	6.0143140674806e-05	0.000403551251008878	601.131316355553	0.34316265400739	0.290147304652185
RFX5	ENSG00000143390	-	tf	13	31	44	2.8721271548134e-06	5.91366055588409e-05	0.000383141762452107	11.9120794954252	0.08759013091927	0.0807912061602526
ARNT	ENSG00000143437	-	tf	156	318	474	2.87627418946593e-06	6.09570252971655e-05	0.00044762757385855	8280.96421070544	0.690167362787218	0.640399614794525
DTL	ENSG00000143476	-	tf	6	7	13	2.87032997313371e-06	5.82648721086057e-05	0.00034435261707989	1.86215671699663	0.0196728436518566	0.033174940479811
CREB3L4	ENSG00000143578	-	tf	9	2	11	2.87227564654925e-06	5.72934570872006e-05	0.000355871886120996	3.23277615921968	0.00510663365966821	0.048380735322343
GATAD2B	ENSG00000143614	-	tf	32	70	102	2.87369534231459e-06	5.96374045801527e-05	0.000384911470361817	181.973137120368	0.172867322218081	0.153225129190936
INTS3	ENSG00000143624	-	tf	103	139	242	2.87520737433187e-06	6.00925425154738e-05	0.000414421881475342	3524.73123085301	0.265699347925746	0.343717800211592
PARP1	ENSG00000143799	-	tf	43	41	84	2.87302658986109e-06	5.89796520200531e-05	0.000376222723852521	181.424215511972	0.0840299091187767	0.159708651894811
SOX13	ENSG00000143842	-	tf	71	108	179	2.87443876583097e-06	5.97300203082069e-05	0.000398089171974522	742.913305342391	0.228688601508967	0.323092147648856
HNRNPLL	ENSG00000143889	-	tf	31	61	92	2.87290278096989e-06	5.94954783436459e-05	0.000382116927779901	202.812868033869	0.138779168202963	0.111879888381252
ZC3H8	ENSG00000144161	-	tf	34	55	89	2.87358799070107e-06	5.93965312425754e-05	0.000389256520046711	468.700971874146	0.118627063220484	0.167079457383127
DLX1	ENSG00000144355	-	tf	15	9	24	2.87215190236981e-06	5.68925300108096e-05	0.00037397157816006	8.72382539586624	0.0205056766784746	0.0687049679284503
FANCD2	ENSG00000144554	-	tf	1	3	4	2.86671769424162e-06	5.68084985513833e-05	0.000304878048780488	0.0968924307118433	0.00662691323870746	0.0053572724262968
NFKBIZ	ENSG00000144802	-	tf	39	40	79	2.87439745443361e-06	5.96979284818817e-05	0.000391083300743058	326.308850549715	0.0980059128448877	0.169174339157518
NR1I2	ENSG00000144852	-	tf	122	23	145	2.87529004488328e-06	5.81496772692912e-05	0.000400962309542903	733.416345207663	0.0342331583994432	0.390060855293728
FIP1L1	ENSG00000145216	-	tf	5	13	18	2.87090680462331e-06	5.89622641509434e-05	0.000371057513914657	112.807051545761	0.0436052499785033	0.0257227055169882
SETD7	ENSG00000145391	-	tf	65	16	81	2.87438919229664e-06	5.84180394905947e-05	0.000391389432485323	143.43836022875	0.0267557837352597	0.293933714656909
BDP1	ENSG00000145734	-	tf	71	10	81	2.87481062185029e-06	5.78569775514927e-05	0.000394944707740916	64.7274682332371	0.0240203654811711	0.34864828401233
RBAK	ENSG00000146587	-	tf	16	27	43	2.87216015165006e-06	5.81632059559123e-05	0.000362187613183629	72.8545418876241	0.0451622127358565	0.0635879294013072
ZNF92	ENSG00000146757	-	tf	32	12	44	2.87386051430608e-06	5.84966364434045e-05	0.0003813882532418	59.4178074192414	0.0262938125882296	0.151359723653582
KDM6A	ENSG00000147050	-	tf	72	207	279	2.87500898440308e-06	6.05583479682674e-05	0.000423728813559322	1485.5087060416	0.492801154699882	0.344033245425053
HDAC8	ENSG00000147099	-	tf	55	1	56	2.87452965508519e-06	5.47195622435021e-05	0.000386847195357834	2.45515260669695	0.00300476399462241	0.247030315471837
ZNF41	ENSG00000147124	UP	tf	78	5	83	2.8751991075382e-06	5.77000750100975e-05	0.000391696043869957	41.0213987824319	0.0145983696705719	0.36035225545148
ZMYM3	ENSG00000147130	-	tf	68	52	120	2.87420743729916e-06	5.916459590581e-05	0.000392464678178964	1249.82856794051	0.101523464901959	0.271124320041366
TAF1	ENSG00000147133	-	tf	14	45	59	2.87337331153401e-06	5.98802395209581e-05	0.000389408099688474	188.356381511423	0.111096657616968	0.0879006833169758
NONO	ENSG00000147140	-	tf	13	32	45	2.87240765209399e-06	5.9175099118291e-05	0.000377216144851	30.3858877274321	0.0930374435039454	0.0750453324620546
EBP	ENSG00000147155	-	tf	66	53	119	2.8745213921882e-06	5.92803367123125e-05	0.000395726157499011	202.140967965462	0.131407345608038	0.316499231660812
ZNF711	ENSG00000147180	-	tf	35	24	59	2.87343110661579e-06	5.80012760280726e-05	0.000378931413414172	702.024348454198	0.0384102788931482	0.130175244378424
PRDM14	ENSG00000147596	-	tf	33	208	241	2.8737861845603e-06	6.05180343742435e-05	0.000422119037568594	701.066157179691	0.455343321992195	0.179053198517984
TERF1	ENSG00000147601	-	tf	35	2	37	2.87397614599799e-06	5.7454754380925e-05	0.000381533765738268	11.188600501336	0.00631849552370531	0.159873366010963
ZNF7	ENSG00000147789	-	tf	19	4	23	2.87363753660296e-06	5.74118727752899e-05	0.000378644452858766	2.80462281273851	0.0139717243511983	0.112766142687909
SIGMAR1	ENSG00000147955	-	tf	215	2	217	2.87695273166662e-06	5.71755288736421e-05	0.0004212299915754	1574.42450610464	0.00525836108741843	0.759697256729973
GTF3C5	ENSG00000148308	-	tf	131	75	206	2.87625764365469e-06	5.96231814929645e-05	0.000412371134020619	1584.41012988556	0.187541073175903	0.512769447014001
NOTCH1	ENSG00000148400	-	tf	59	100	159	2.87492633001279e-06	5.99448507373217e-05	0.000399361022364217	659.806306958657	0.245699434153582	0.248464860850985
ZEB1	ENSG00000148516	-	tf	164	353	517	2.87640656280921e-06	6.11396429444852e-05	0.00045662100456621	8066.85340808529	0.714484318865088	0.712584712319879
TCF7L2	ENSG00000148737	-	tf	174	328	502	2.87660514567128e-06	6.10798924993892e-05	0.000453720508166969	9115.31324643798	0.687608671567727	0.705225335555642
SSRP1	ENSG00000149136	-	tf	11	29	40	2.87229214657881e-06	5.92697961119014e-05	0.000374111485222596	108.676054705359	0.0752730953994431	0.0619483878810382
NPAT	ENSG00000149308	-	tf	137	7	144	2.87598466524976e-06	5.65802874278601e-05	0.000404858299595142	127.675909196895	0.0147463145103261	0.576681249896925
MTA2	ENSG00000149480	DOWN	tf	145	190	335	2.87632382804186e-06	6.04887490926688e-05	0.000429184549356223	3450.06485065222	0.436700715571141	0.567918364857234
ARID5B	ENSG00000150347	-	tf	10	1	11	2.87255617283596e-06	5.61104253170239e-05	0.000364166059723234	0.183877432416159	0.00398420298742462	0.0673602956566558
ME3	ENSG00000151376	-	tf	57	236	293	2.87441397885006e-06	6.05803598473375e-05	0.000424989375265618	955.420553862119	0.526531520125879	0.316994379847424
FLI1	ENSG00000151702	-	tf	23	99	122	2.87345587664829e-06	6.00781015319916e-05	0.000399201596806387	229.768073299728	0.253757030718822	0.11063139801109
SETBP1	ENSG00000152217	-	tf	89	5	94	2.87481062185029e-06	5.70320520132314e-05	0.000388500388500389	38.0989453958284	0.00982859060019392	0.395134013384874
TCF7L1	ENSG00000152284	-	tf	20	58	78	2.87381921952818e-06	5.97835834279907e-05	0.000391849529780564	373.116346004012	0.170109272114813	0.113815493465302
XRCC4	ENSG00000152422	-	tf	12	10	22	2.87278723563175e-06	5.88408355398647e-05	0.000368731563421829	5.1956415058959	0.0355227490663381	0.0806278854721136
HHEX	ENSG00000152804	-	tf	193	53	246	2.87654722283748e-06	5.93824228028504e-05	0.000423908435777872	6488.27209005931	0.0868708907679666	0.671797990224098
SMARCA5	ENSG00000153147	DOWN	tf	71	85	156	2.87486847476728e-06	5.96196267811364e-05	0.000401606425702811	659.145729649222	0.187001068880408	0.291761007916431
UBP1	ENSG00000153560	-	tf	85	34	119	2.87505857931855e-06	5.93859492843993e-05	0.000396353547364249	263.54712098432	0.0835548589296041	0.341377784304073
CEBPG	ENSG00000153879	DOWN	tf	152	184	336	2.87610046794155e-06	6.03245460577909e-05	0.000427167876975651	5325.00720325887	0.380799188524648	0.504806420703232
CHD1	ENSG00000153922	-	tf	40	74	114	2.87441397885006e-06	5.99916011758354e-05	0.000395413206801107	461.884467707145	0.195645227440155	0.188295932496492
L3MBTL4	ENSG00000154655	-	tf	57	72	129	2.87448007841582e-06	5.96694313503192e-05	0.000399520575309628	663.025173931346	0.170274316352205	0.281017635853201
GABPA	ENSG00000154727	-	tf	90	205	295	2.87538925582051e-06	6.05510142294883e-05	0.000419991600167997	2859.34241147839	0.414573414354078	0.406030428455012
CXXC1	ENSG00000154832	-	tf	49	57	106	2.8746701316024e-06	5.96658711217184e-05	0.000389256520046711	992.772001026254	0.167066605773371	0.26099668377196
ZNF18	ENSG00000154957	-	tf	95	99	194	2.87549674206219e-06	5.98838253787652e-05	0.000411184210526316	1361.88249810924	0.201119322879222	0.38218512262533
KLF10	ENSG00000155090	-	tf	26	64	90	2.87325772834497e-06	5.93859492843993e-05	0.000386548125241593	163.162608957648	0.174239633069193	0.0937323597918312
MIER3	ENSG00000155545	DOWN	tf	94	220	314	2.87516604083886e-06	6.0595043325456e-05	0.000429000429000429	4046.89020346513	0.419963984358087	0.361619039883262
BATF	ENSG00000156127	-	tf	14	24	38	2.87276247712563e-06	5.93260560037969e-05	0.000384911470361817	21.1853845698936	0.0580789807834478	0.0872439429875011
BACH1	ENSG00000156273	UP	tf	105	69	174	2.87596812276933e-06	5.98265031408914e-05	0.000409668168783286	942.967153779177	0.185071302363169	0.472369531575958
PHF6	ENSG00000156531	-	tf	20	24	44	2.87317517461722e-06	5.94671741198858e-05	0.000381825124093165	62.7037676437122	0.0567993723739137	0.0961684199476552
GATAD1	ENSG00000157259	-	tf	157	348	505	2.87634864797232e-06	6.10649731314118e-05	0.000455788514129444	10859.7880292833	0.673232576336291	0.565687577635291
ZNF19	ENSG00000157429	-	tf	110	1	111	2.87584406023168e-06	5.59252838208154e-05	0.000399520575309628	8.56678916616231	0.00293212750934211	0.505739676610524
ETS2	ENSG00000157557	-	tf	15	8	23	2.87296881105059e-06	5.74316563289685e-05	0.000367242012486228	59.9698077910189	0.0142757381721869	0.049265399097692
CREB3L1	ENSG00000157613	-	tf	69	77	146	2.87509164354614e-06	5.97442944198829e-05	0.000403225806451613	649.822250884839	0.19488641874523	0.310333960308561
ZNF618	ENSG00000157657	-	tf	13	4	17	2.87196218200199e-06	5.65962986020714e-05	0.000356887937187723	3.29004549206179	0.00997659798396918	0.0646145897791137
SKI	ENSG00000157933	-	tf	30	79	109	2.87316691950536e-06	5.97835834279907e-05	0.000393700787401575	99.8497284091674	0.216831805418636	0.182852500923389
GRHL3	ENSG00000158055	-	tf	30	70	100	2.87341459349804e-06	5.99089384136113e-05	0.000394944707740916	720.262013316821	0.165325445221269	0.118770641421615
AUTS2	ENSG00000158321	-	tf	122	19	141	2.87526524321869e-06	5.80315691736305e-05	0.000399361022364217	436.548249522028	0.0303272091751412	0.434290262015011
EMSY	ENSG00000158636	-	tf	48	47	95	2.87474450708193e-06	5.96302921884317e-05	0.000393855848759354	129.279448800815	0.141282576141573	0.274748103549904
ELK4	ENSG00000158711	-	tf	120	131	251	2.87574481790784e-06	6.01286753652817e-05	0.000417188151856487	2232.76330552956	0.286282851728129	0.497429622919841
USF1	ENSG00000158773	-	tf	74	182	256	2.87531484697574e-06	6.04156597390044e-05	0.000416666666666667	1975.19978917822	0.447616675617948	0.356867748578874
CCAR2	ENSG00000158941	-	tf	51	51	102	2.87493459523796e-06	5.96623113179405e-05	0.000391542678151919	194.366511177241	0.153208433954269	0.271642223531889
SON	ENSG00000159140	-	tf	87	53	140	2.87535618474739e-06	5.94212371501575e-05	0.00040048057669203	598.088696114023	0.115258567396238	0.352964949294121
RUNX1	ENSG00000159216	-	tf	148	334	482	2.87571173865532e-06	6.09570252971655e-05	0.000440722785368003	10596.2962454677	0.542800117873728	0.523539760666835
CHAF1B	ENSG00000159259	-	tf	60	13	73	2.87482715101754e-06	5.89309918085921e-05	0.000387897595034911	32.5764499868607	0.0410283525558336	0.310738114338908
CTBP1	ENSG00000159692	-	tf	85	113	198	2.87548020519427e-06	6.00312162324409e-05	0.000409332787556283	1182.33236493055	0.28907429869353	0.416979406885106
ZBTB8A	ENSG00000160062	-	tf	5	17	22	2.87115408909765e-06	5.85069038146501e-05	0.000361141206211629	13.216690333347	0.0464636105580884	0.0331995194462154
SSU72	ENSG00000160075	-	tf	115	132	247	2.87564558243326e-06	6.01829561868079e-05	0.000417536534446764	2704.33038017592	0.262763780407592	0.433723807989161
ZNF362	ENSG00000160094	-	tf	33	9	42	2.87389355098287e-06	5.79508576726936e-05	0.0003725782414307	25.1596253629666	0.0161801512211829	0.165181632008607
NR2F6	ENSG00000160113	-	tf	112	177	289	2.87552154772072e-06	6.02845430431637e-05	0.000420875420875421	5306.93412521496	0.322086200811849	0.363269612551787
PKNOX1	ENSG00000160199	-	tf	3	7	10	2.8693087261417e-06	5.72901747350329e-05	0.000327761389708292	15.050817021904	0.0139364330151484	0.0140921636666744
U2AF1	ENSG00000160201	-	tf	10	99	109	2.8721189057227e-06	6.00384245917387e-05	0.000397456279809221	57.6540238338784	0.228044084965455	0.0678973990009713
SAFB	ENSG00000160633	-	tf	80	103	183	2.87490153462244e-06	6.0013202904639e-05	0.000405844155844156	1248.84262791797	0.212812413635586	0.313615115308338
ZBTB7B	ENSG00000160685	-	tf	4	4	8	2.87136019203657e-06	5.76834333179511e-05	0.000346860908775581	3.06262921257999	0.008104127681189	0.0265801178851916
CRTC2	ENSG00000160741	-	tf	104	238	342	2.875562891436e-06	6.07127678950883e-05	0.000427350427350427	2875.60732516509	0.54492511632677	0.444670181018989
LMNA	ENSG00000160789	-	tf	11	4	15	2.87183021739755e-06	5.71951498512926e-05	0.000351493848857645	3.27323924679346	0.00892773781992687	0.0484083549111788
ZNF394	ENSG00000160908	-	tf	144	49	193	2.87620800736309e-06	5.91016548463357e-05	0.000410677618069815	2369.67162346825	0.107295850546906	0.56846060617937
ZNF382	ENSG00000161298	-	tf	119	74	193	2.87537272018885e-06	5.95167241995001e-05	0.000411692054343351	1280.18985186811	0.132319917671245	0.479927088720976
IKZF3	ENSG00000161405	-	tf	87	162	249	2.87505031338048e-06	6.03099933659007e-05	0.000415454923140839	1483.80554250645	0.346999811481205	0.392017763998775
BCL6B	ENSG00000161940	-	tf	98	7	105	2.87565385179455e-06	5.66219353377498e-05	0.000397772474144789	42.6613716444711	0.0164723153446923	0.452116615426122
ZNF75A	ENSG00000162086	-	tf	33	31	64	2.87461228666784e-06	5.91821033319524e-05	0.000387296669248644	90.6065231578017	0.0903600501538007	0.188333679572977
GMEB1	ENSG00000162419	-	tf	29	29	58	2.87400918533336e-06	5.93894761848201e-05	0.000384763370527126	55.455858164978	0.0851537941245668	0.174888086334811
RBBP4	ENSG00000162521	-	tf	47	87	134	2.87454618102167e-06	5.97728631201435e-05	0.000392464678178964	394.470362471511	0.221786029766564	0.238401190613044
GFI1	ENSG00000162676	-	tf	96	165	261	2.8751495077744e-06	6.02518527444719e-05	0.000420521446593776	2449.2861330834	0.323695312118012	0.408840048333677
ZNF281	ENSG00000162702	-	tf	35	29	64	2.87402570528591e-06	5.93753710960694e-05	0.000384911470361817	90.7025000251674	0.0754222262372845	0.162917728521306
ATF3	ENSG00000162772	-	tf	95	198	293	2.87534791709797e-06	6.04485280783413e-05	0.000414593698175788	3372.54823202154	0.417054299231504	0.346008251935717
REL	ENSG00000162924	DOWN	tf	95	188	283	2.87542232765437e-06	6.03536725209729e-05	0.000420344682639765	2498.82275889534	0.396240642476695	0.373563596615289
ERCC3	ENSG00000163161	DOWN	tf	83	100	183	2.87514124131348e-06	5.9890998382943e-05	0.000405350628293474	599.932644960832	0.242780348207479	0.346379416379838
PBXIP1	ENSG00000163346	-	tf	56	6	62	2.87367056815341e-06	5.7058085130663e-05	0.000377216144851	62.1763403849008	0.0116779171820277	0.217890470321695
PYGO2	ENSG00000163348	-	tf	49	26	75	2.8746949230013e-06	5.91051480583959e-05	0.000389408099688474	159.271935994028	0.0611041216106561	0.206716875622507
ELF3	ENSG00000163435	-	tf	27	95	122	2.87312564465757e-06	5.98981731057203e-05	0.000396667988893296	367.360933780562	0.211832711408214	0.115615962035303
EOMES	ENSG00000163508	-	tf	33	38	71	2.87249841294463e-06	5.8799317927912e-05	0.000371609067261241	71.6180820621503	0.0821481803413084	0.183181037672652
RYBP	ENSG00000163602	-	tf	82	38	120	2.87458749669422e-06	5.92838510789661e-05	0.000391083300743058	530.713172711434	0.0679004575216236	0.244984902048522
ZNF513	ENSG00000163795	-	tf	127	37	164	2.87519084079206e-06	5.83362501458406e-05	0.000397614314115308	757.813878519868	0.0611966293197886	0.475416043743545
ZNF148	ENSG00000163848	-	tf	88	112	200	2.87536445244435e-06	6.00492403771092e-05	0.000407830342577488	1167.44912576183	0.2473575080093	0.397496810379983
SNIP1	ENSG00000163877	-	tf	77	11	88	2.87489326958737e-06	5.67343696811528e-05	0.000392464678178964	231.044412168064	0.0165857814908725	0.296197229642602
KLF15	ENSG00000163884	-	tf	0	3	3	6.06082645429531e-07	6.06023877340767e-05	0.000298864315600717	0	0.00821105737849925	0
BAP1	ENSG00000163930	-	tf	61	36	97	2.87454618102167e-06	5.94813228646205e-05	0.000390472471690746	265.865367400833	0.0770806120835478	0.256221700676152
SFMBT1	ENSG00000163935	-	tf	21	8	29	2.87358799070107e-06	5.87682181476258e-05	0.000378787878787879	10.8272428412866	0.0246589610059587	0.104418673473825
TASOR	ENSG00000163946	-	tf	82	4	86	2.87495112583086e-06	5.7372346528973e-05	0.000386398763523957	43.7127346860608	0.00992885886613123	0.327682586968731
H2AZ1	ENSG00000164032	-	tf	14	28	42	2.87213540395148e-06	5.91051480583959e-05	0.000368595650571323	35.5921810826467	0.0673278703816894	0.10143273714742
ZNF589	ENSG00000164048	UP	tf	154	14	168	2.87639001547498e-06	5.77634011090573e-05	0.000412541254125413	342.887450540556	0.0313160473110222	0.582589658200174
HMGB2	ENSG00000164104	-	tf	21	5	26	2.87324121721991e-06	5.71526547408127e-05	0.000376222723852521	7.35049739309356	0.0162994769307666	0.101974913345082
SAP30	ENSG00000164105	-	tf	123	254	377	2.87559596726422e-06	6.05693519079346e-05	0.000430848772081	4097.32572195966	0.482614649484165	0.534198136475593
EBF1	ENSG00000164330	-	tf	1	2	3	2.86689028410883e-06	5.5561729081009e-05	0.000318877551020408	0	0.00851272282815044	0.0103389185101405
FOXQ1	ENSG00000164379	-	tf	163	3	166	2.87585233073452e-06	5.73033064007793e-05	0.00040551500405515	946.86089962276	0.00712171026001443	0.508088652706065
TBXT	ENSG00000164458	-	tf	20	48	68	2.87324121721991e-06	5.93647966755714e-05	0.000382701875239189	80.5859566044323	0.129126010182107	0.105680418862669
SOX17	ENSG00000164736	-	tf	32	163	195	2.87259743132338e-06	6.01793344165614e-05	0.000410846343467543	1568.32056977343	0.316422901397297	0.140671964276741
HNF4G	ENSG00000164749	-	tf	114	115	229	2.87580270843099e-06	6.00853211560416e-05	0.000418410041841004	1670.75930841032	0.276644938138567	0.521453609702902
PEX2	ENSG00000164751	-	tf	41	58	99	2.87420743729916e-06	5.9708621925006e-05	0.000391849529780564	784.541878821089	0.0994940317165985	0.155041594208806
RAD21	ENSG00000164754	-	tf	64	194	258	2.87446355323938e-06	6.01974476282206e-05	0.000406008932196508	1749.2203730196	0.370926120659887	0.228103361735249
FOXK1	ENSG00000164916	-	tf	35	29	64	2.87354670375458e-06	5.91191250369495e-05	0.000376931775348662	122.756701414287	0.0726009520657978	0.173391744921865
OSR2	ENSG00000164920	-	tf	62	74	136	2.87505031338048e-06	5.9733588196643e-05	0.000397456279809221	570.57198125142	0.173472272788307	0.298029971794772
PSIP1	ENSG00000164985	-	tf	84	10	94	2.87471145083812e-06	5.80315691736305e-05	0.000388953714507974	95.7337880864832	0.0198754924775677	0.409589625488889
KDM1B	ENSG00000165097	-	tf	49	1	50	2.87439745443361e-06	5.5972237770066e-05	0.000384467512495194	3.04995653554933	0.00243754085339451	0.234880308510187
HNRNPK	ENSG00000165119	-	tf	22	45	67	2.8732742396598e-06	5.94494976517448e-05	0.000382116927779901	215.798574423033	0.107837121136024	0.110134710061271
MBL2	ENSG00000165471	-	tf	2	23	25	2.87014049337715e-06	5.95663569216107e-05	0.000380372765310004	3.23914116530622	0.0602153401932912	0.0181605420981056
PCF11	ENSG00000165494	-	tf	93	112	205	2.87561250546366e-06	6.00312162324409e-05	0.00040950040950041	1509.1689656493	0.276758841771454	0.40096479809345
ZNF22	ENSG00000165512	UP	tf	20	19	39	2.87267169958748e-06	5.85960389077698e-05	0.000376506024096386	22.6901785043224	0.0468189883579731	0.103436030843244
CDX2	ENSG00000165556	-	tf	0	19	19	6.06082645429531e-07	6.38569604086846e-05	0.000368731563421829	0	0.0467734545419954	1.24157827673504e-17
OTX2	ENSG00000165588	-	tf	31	319	350	2.87370360046324e-06	6.1020258725897e-05	0.000441891294741494	1002.39900985757	0.712042218528386	0.155898422817865
TAF3	ENSG00000165632	-	tf	150	186	336	2.87639001547498e-06	6.03828271239659e-05	0.000431778929188256	3695.96690186057	0.450774786932672	0.65168342624059
DDX21	ENSG00000165732	DOWN	tf	81	56	137	2.87513297490009e-06	5.93542260208927e-05	0.000399201596806387	456.728343012319	0.136856051986383	0.336367933815361
METTL3	ENSG00000165819	-	tf	99	60	159	2.87547193683163e-06	5.95131821698506e-05	0.000401929260450161	1041.46791432316	0.112087661478892	0.403080580328618
E2F7	ENSG00000165891	-	tf	7	7	14	2.87000869612635e-06	5.67762448191677e-05	0.000338066260987153	1.40404020295737	0.0196895450459318	0.0322658997296451
BRD7	ENSG00000166164	-	tf	54	91	145	2.8747940928731e-06	5.99772086607089e-05	0.000402090872537193	1153.12438610316	0.187118788681848	0.206974520825091
RAG1	ENSG00000166349	-	tf	18	4	22	2.87334028681683e-06	5.66797029983563e-05	0.000373134328358209	3.14977065226949	0.0106389297308144	0.103329735512646
LMO1	ENSG00000166407	-	tf	1	1	2	2.86665195118665e-06	5.45672814580378e-05	0.000279329608938548	0.364751963920714	0.00128534065085672	0.00265677464606605
LEO1	ENSG00000166477	-	tf	12	30	42	2.87319994023744e-06	5.90632567479771e-05	0.000380517503805175	67.1420514374613	0.0933977094215294	0.060699058698203
ZNF143	ENSG00000166478	-	tf	292	589	881	2.8777226853757e-06	6.20231966755567e-05	0.000504795557799091	54361.1940059912	0.988023938007421	0.837486469554543
HDGFL3	ENSG00000166503	-	tf	92	169	261	2.87520737433187e-06	6.01902010352715e-05	0.000418410041841004	2908.52640054045	0.330138367392237	0.310176064239409
MCM7	ENSG00000166508	-	tf	148	157	305	2.87616664509542e-06	6.02990834539315e-05	0.000422297297297297	2649.00537545764	0.36575180909495	0.645489610825037
ZNF3	ENSG00000166526	-	tf	58	34	92	2.87494286051065e-06	5.9506099375186e-05	0.000394011032308905	349.569132614905	0.0828343453261356	0.246643015070965
ZSCAN21	ENSG00000166529	-	tf	72	9	81	2.87513297490009e-06	5.83566760037348e-05	0.000392156862745098	96.4081865370402	0.0218526677757814	0.322742885454848
ZNF592	ENSG00000166716	-	tf	7	2	9	2.8718632074117e-06	5.55555555555556e-05	0.000353232073472271	0.152770615964404	0.0080065865298462	0.046243869817019
NAB2	ENSG00000166886	-	tf	8	1	9	2.87170651159452e-06	5.72868927589368e-05	0.000349162011173184	0.15195151402286	0.00421581424539732	0.0556950835353164
STAT6	ENSG00000166888	-	tf	43	25	68	2.87449660378226e-06	5.91891092039065e-05	0.000389105058365759	104.43211658211	0.0752774491521787	0.213861480027457
TSC22D4	ENSG00000166925	-	tf	18	6	24	2.873777925937e-06	5.70548296913334e-05	0.000382848392036753	11.0802650371404	0.0148140364536388	0.103292891491763
SMAD3	ENSG00000166949	-	tf	88	173	261	2.87537272018885e-06	6.03391057744524e-05	0.0004149377593361	2416.65731708975	0.419327568961649	0.414346345533526
PBX3	ENSG00000167081	-	tf	4	9	13	2.86908645418212e-06	5.77467228734769e-05	0.000349040139616056	3.70783372960943	0.0275015818937718	0.0272913869559335
SP2	ENSG00000167182	-	tf	102	242	344	2.87538098798091e-06	6.06832938891923e-05	0.00043010752688172	7303.61129273002	0.446634146266378	0.384308904481498
CDK12	ENSG00000167258	-	tf	37	27	64	2.87436440617069e-06	5.92381967892897e-05	0.000384024577572965	165.718018584348	0.0790529676448438	0.159060241484973
GATAD2A	ENSG00000167491	-	tf	82	154	236	2.87523217499813e-06	6.01142170123234e-05	0.000404694455685957	3707.79370795653	0.297254844178424	0.265823127421277
KMT2D	ENSG00000167548	-	tf	33	2	35	2.87416613255079e-06	5.65291124929339e-05	0.000384763370527126	4.86078453714546	0.00601441196820308	0.175683340013748
ZNF610	ENSG00000167554	UP	tf	53	24	77	2.87426526594139e-06	5.8428279287175e-05	0.000391389432485323	91.6834412617463	0.0589048942267474	0.227707988078598
ZNF528	ENSG00000167555	-	tf	23	9	32	2.87331551877712e-06	5.7319729450877e-05	0.000378357926598562	43.7382765421602	0.0187611384661944	0.117971391907479
ZNF701	ENSG00000167562	-	tf	23	16	39	2.87314215445438e-06	5.88027754910032e-05	0.000379506641366224	19.2409713173407	0.0393002596803185	0.138358396170666
ZNF146	ENSG00000167635	-	tf	24	5	29	2.87317517461722e-06	5.72344322344322e-05	0.000369139904023625	14.7600507756114	0.013148291021695	0.123934397208112
CHAF1A	ENSG00000167670	-	tf	60	2	62	2.87431483520116e-06	5.57196188778069e-05	0.000380952380952381	8.67811897877277	0.00422981816700709	0.251389156728289
HDGFL2	ENSG00000167674	-	tf	132	77	209	2.87589368396229e-06	5.94813228646205e-05	0.000411522633744856	1080.84626970039	0.163471249551124	0.546200190424212
ZNF444	ENSG00000167685	-	tf	12	6	18	2.87317517461722e-06	5.87337013978621e-05	0.000378501135503407	22.0461687946238	0.0194973337994356	0.0758765414335552
ZNF83	ENSG00000167766	-	tf	20	23	43	2.87354670375458e-06	5.9463637985372e-05	0.000385951370127364	54.1428516003836	0.0576797576244451	0.115124869008999
RCOR2	ENSG00000167771	-	tf	11	12	23	2.87294404941464e-06	5.87854917406384e-05	0.0003725782414307	24.8230195419956	0.0350485952347872	0.06128682624775
E4F1	ENSG00000167967	-	tf	99	109	208	2.87488500459982e-06	5.98551505357036e-05	0.000405186385737439	2183.31295410867	0.199378069535025	0.370852606877294
ZNF597	ENSG00000167981	-	tf	104	39	143	2.87518257409345e-06	5.90632567479771e-05	0.000400641025641026	541.73010435338	0.0800889513468962	0.361529247218877
CTNNB1	ENSG00000168036	-	tf	101	61	162	2.87579443821356e-06	5.96231814929645e-05	0.000402414486921529	1209.31254164324	0.146143625114265	0.386432858221019
RBPJ	ENSG00000168214	-	tf	50	81	131	2.87484368037488e-06	6.00853211560416e-05	0.000398406374501992	618.324085207152	0.187049534751967	0.209441523027059
BMI1	ENSG00000168283	-	tf	46	111	157	2.87450486653674e-06	6.00420294205944e-05	0.00040048057669203	586.199231362781	0.25449757773163	0.244583349710886
THAP11	ENSG00000168286	-	tf	2	6	8	2.86967102091416e-06	5.77634011090573e-05	0.000349040139616056	0.0693923145806095	0.0234432595698318	0.016719584866308
IRF2	ENSG00000168310	-	tf	89	180	269	2.87526524321869e-06	6.03391057744524e-05	0.000418585182084554	1956.67677652061	0.412912530616017	0.362552901843421
INSM2	ENSG00000168348	-	tf	11	5	16	2.87178898094568e-06	5.824111822947e-05	0.000366032210834553	0.899418221917613	0.0195448408528292	0.0635100715638122
STAT3	ENSG00000168610	-	tf	20	28	48	2.87286151371073e-06	5.91575958353053e-05	0.00037037037037037	60.3020636949654	0.0650673155490984	0.0807535350935891
ZNF30	ENSG00000168661	-	tf	71	19	90	2.87451312933872e-06	5.83294447036864e-05	0.00039032006245121	164.113647937711	0.0443763850043458	0.268277080579282
TET2	ENSG00000168769	-	tf	44	114	158	2.87319168498326e-06	5.97692905385213e-05	0.000395256916996047	418.231409767524	0.214776728078801	0.159478338556935
ZBTB5	ENSG00000168795	-	tf	6	4	10	2.87080790275999e-06	5.67988185845734e-05	0.000352360817477097	1.68667064483721	0.0103253950038119	0.0338363177063621
ZNF507	ENSG00000168813	-	tf	40	6	46	2.87445529072241e-06	5.75175428505694e-05	0.000386398763523957	28.4187701994828	0.0112342708638777	0.2122163359701
E2F6	ENSG00000169016	-	tf	133	306	439	2.87595158047919e-06	6.09681746128521e-05	0.000441696113074205	7732.19892132266	0.6028641498597	0.534545218927133
HNRNPH1	ENSG00000169045	-	tf	77	60	137	2.87530657956405e-06	5.97835834279907e-05	0.000401929260450161	571.985319798304	0.15630664471691	0.371023638162036
MECP2	ENSG00000169057	-	tf	112	105	217	2.87541405962459e-06	5.99304806424548e-05	0.000414593698175788	2319.02912984192	0.2021067264061	0.492237962090014
AR	ENSG00000169083	UP	tf	37	414	451	2.8743478823242e-06	6.14401572868026e-05	0.000463606861381548	1546.78611143253	0.921346886257864	0.216250269819118
ATF5	ENSG00000169136	-	tf	50	2	52	2.87457097028269e-06	5.62524610451707e-05	0.000387596899224806	4.82620593104432	0.00652087229666787	0.232174905013967
NR0B1	ENSG00000169297	-	tf	1	3	4	2.86865024268781e-06	5.79743753261059e-05	0.000320821302534488	0.218239216682419	0.00901257893722312	0.0098830533169074
SIN3A	ENSG00000169375	-	tf	59	128	187	2.874727978865e-06	6.02191978802842e-05	0.000404367165386171	3076.6191420889	0.229485561056366	0.182960984633489
ZNF280A	ENSG00000169548	-	tf	73	88	161	2.87481062185029e-06	5.95415302173266e-05	0.000403388463089956	792.974686431659	0.191429344796831	0.299725846403038
ZEB2	ENSG00000169554	-	tf	141	146	287	2.87535618474739e-06	6.00240096038415e-05	0.0004212299915754	5735.35654176578	0.268372499177738	0.502833621840148
BRD3	ENSG00000169925	-	tf	139	380	519	2.87617491745378e-06	6.11920205605189e-05	0.000457456541628545	7307.21513735524	0.813549083531119	0.623338707000364
KLF13	ENSG00000169926	-	tf	178	67	245	2.87662997045701e-06	5.96658711217184e-05	0.000420875420875421	1426.13786712046	0.152960938303332	0.709624098667178
ZNF768	ENSG00000169957	-	tf	77	12	89	2.87544713202903e-06	5.90807042419946e-05	0.000397614314115308	159.080207521567	0.0365385368803927	0.373067452346146
ZNF35	ENSG00000169981	-	tf	8	12	20	2.87101395599884e-06	5.85377275654159e-05	0.000364697301239971	9.57922497287062	0.0290585336386267	0.0496622546657234
ZNF778	ENSG00000170100	-	tf	92	39	131	2.87547193683163e-06	5.89379383509165e-05	0.000401606425702811	429.008356054745	0.101009099408591	0.434092832948772
ZNF282	ENSG00000170265	-	tf	184	32	216	2.87657204662348e-06	5.92171492864334e-05	0.000415973377703827	1222.89134667983	0.0718629008230994	0.740746983372053
NFRKB	ENSG00000170322	-	tf	40	48	88	2.87305135291988e-06	5.88720122453785e-05	0.000375093773443361	107.813536737892	0.0942514976566661	0.186083365658975
PRDM10	ENSG00000170325	-	tf	49	73	122	2.8743478823242e-06	5.97300203082069e-05	0.000394944707740916	417.999930659206	0.190471746205156	0.19587475090811
FOS	ENSG00000170345	-	tf	57	137	194	2.87447181580385e-06	6.02010715790741e-05	0.000406008932196508	672.491775779438	0.335378311033772	0.283737053228418
SMAD1	ENSG00000170365	-	tf	6	10	16	2.87129423587682e-06	5.8868546535586e-05	0.000364564345607	10.6684238567727	0.0291785977679246	0.0296413102820739
SP7	ENSG00000170374	-	tf	1	4	5	2.86670947619484e-06	5.70808836120783e-05	0.000314762354422411	0.119934844550648	0.0122442284664714	0.00239578253889716
NFXL1	ENSG00000170448	-	tf	81	12	93	2.87530657956405e-06	5.79105860551309e-05	0.000395882818685669	78.2525976004864	0.0330463921040721	0.380486142477003
SIX2	ENSG00000170577	-	tf	76	78	154	2.87525697609224e-06	5.9776436128878e-05	0.000404694455685957	1843.16342751161	0.175728754376302	0.328506418199459
STAT2	ENSG00000170581	-	tf	13	19	32	2.87253141831239e-06	5.8837373499647e-05	0.000368188512518409	44.1833865899265	0.0465842650285008	0.0644284841350364
FOXA3	ENSG00000170608	-	tf	244	301	545	2.8771845023334e-06	6.08346514174474e-05	0.000466635557629491	23968.1288400149	0.554976917574719	0.802941870231291
ATF7	ENSG00000170653	-	tf	82	116	198	2.87462055008739e-06	5.98265031408914e-05	0.000398406374501992	3045.02643183288	0.205572210090013	0.266947502309643
INSR	ENSG00000171105	UP	tf	89	89	178	2.87532311443498e-06	5.99772086607089e-05	0.000406173842404549	1937.15044461117	0.226138254601633	0.370061813218989
ZNF692	ENSG00000171163	-	tf	66	44	110	2.87419917625452e-06	5.87647646471176e-05	0.000390472471690746	347.525756184149	0.0857804824501827	0.304812060502813
JUNB	ENSG00000171223	-	tf	105	231	336	2.87552981636867e-06	6.05216970283847e-05	0.000423908435777872	3058.92295643334	0.465844311945427	0.438811619944815
CHD7	ENSG00000171316	-	tf	153	300	453	2.87586060128493e-06	6.07828835399951e-05	0.000444839857651246	10831.0814255764	0.509624838654873	0.56980774331139
ESCO2	ENSG00000171320	-	tf	14	11	25	2.87196218200199e-06	5.73493146756896e-05	0.000366434591425431	33.6783170992659	0.0290718996000805	0.079271422609635
ZNF318	ENSG00000171467	-	tf	54	8	62	2.87480235733793e-06	5.71624556990968e-05	0.000386398763523957	34.8858362418823	0.015792624899651	0.287770720490538
ZNF561	ENSG00000171469	-	tf	19	3	22	2.87333203075615e-06	5.45672814580378e-05	0.000377073906485671	3.20759306926047	0.00810313591879938	0.0987695332233622
ZNF584	ENSG00000171574	UP	tf	128	8	136	2.87617491745378e-06	5.71330629035023e-05	0.000405844155844156	132.510394571556	0.0189435407449597	0.543222297230002
ZNF274	ENSG00000171606	UP	tf	107	16	123	2.87572827818645e-06	5.7560582513095e-05	0.000402090872537193	148.957420270478	0.042970233598409	0.429649772232245
BPTF	ENSG00000171634	-	tf	26	3	29	2.8739100696061e-06	5.61450788838358e-05	0.000377216144851	5.65583854026818	0.00747207905228999	0.120657605512222
ATF7IP	ENSG00000171681	-	tf	141	95	236	2.87607565229396e-06	5.9708621925006e-05	0.000418410041841004	3606.11957390551	0.210689069094304	0.543472531411254
HDAC3	ENSG00000171720	-	tf	73	187	260	2.87486020992229e-06	6.03318250377074e-05	0.000418585182084554	1549.33942311845	0.407888673502498	0.358432878144453
MLLT3	ENSG00000171843	-	tf	47	80	127	2.87458749669422e-06	5.96836765144733e-05	0.000393700787401575	758.144702652561	0.19178246719569	0.19205912483945
PTEN	ENSG00000171862	-	tf	52	72	124	2.87425700456432e-06	5.94990182661986e-05	0.000387897595034911	691.440966033681	0.159205029092568	0.197128400864612
KLF17	ENSG00000171872	-	tf	4	19	23	2.86903706508984e-06	5.85377275654159e-05	0.000350508236943568	4.94890919538084	0.0403875541721594	0.018395881196263
ZNF217	ENSG00000171940	-	tf	208	204	412	2.87683686033532e-06	6.03427468018344e-05	0.000437254044599913	9413.437929878	0.390444232436952	0.621636296371916
ZNF554	ENSG00000172006	-	tf	71	77	148	2.87550501056748e-06	5.97407252524046e-05	0.00040453074433657	771.214049565748	0.214418705284058	0.33284241600231
KLF11	ENSG00000172059	-	tf	41	94	135	2.87406700599818e-06	5.96587519389094e-05	0.000398406374501992	740.487985274532	0.19793000628002	0.20618404348931
SMN1	ENSG00000172062	-	tf	0	6	6	6.06082645429531e-07	6.19271736437949e-05	0.000323415265200517	0	0.0159392411634676	0
CEBPB	ENSG00000172216	-	tf	19	65	84	2.87307611640555e-06	5.9640961412298e-05	0.000383877159309021	173.926226206316	0.155181502925487	0.095140279271175
ATOH1	ENSG00000172238	-	tf	105	114	219	2.87499245314481e-06	5.97907324364723e-05	0.000414593698175788	4135.02927434838	0.191228622200579	0.374447844163974
HINFP	ENSG00000172273	-	tf	18	15	33	2.87304309851952e-06	5.85240241118979e-05	0.00037593984962406	31.4976769148123	0.0388226800967245	0.0892674783852404
ZNF24	ENSG00000172466	-	tf	81	55	136	2.8753396494961e-06	5.94459636190703e-05	0.000400801603206413	397.882507545103	0.13718354257222	0.376344544652917
AFF1	ENSG00000172493	-	tf	118	204	322	2.87581097869599e-06	6.05877006967586e-05	0.000423190859077444	7538.90027613744	0.471680267787594	0.422254750501766
HCFC1	ENSG00000172534	-	tf	183	421	604	2.87646447997837e-06	6.12745098039216e-05	0.000467071461933676	15637.302192273	0.704445104830689	0.593598473849605
ZNF596	ENSG00000172748	-	tf	121	20	141	2.8758854132216e-06	5.86132114178536e-05	0.000402576489533011	472.145740924907	0.04707647222441	0.481787898007184
RARG	ENSG00000172819	-	tf	93	80	173	2.87530657956405e-06	5.9676553082294e-05	0.00040551500405515	1573.27691527028	0.18236289983158	0.345051151669979
SP3	ENSG00000172845	-	tf	30	34	64	2.87364579441938e-06	5.90807042419946e-05	0.000382116927779901	94.3409170935315	0.085579795823481	0.14141040476889
PHF8	ENSG00000172943	-	tf	47	130	177	2.87407526628307e-06	6.01322910402886e-05	0.000403063280935107	1446.78643778863	0.2847169114551	0.198407087880403
KAT5	ENSG00000172977	-	tf	129	19	148	2.87575308783988e-06	5.80888759802498e-05	0.000400962309542903	546.636361762273	0.0378158288055167	0.385822322862403
RELA	ENSG00000173039	DOWN	tf	85	251	336	2.87497592207665e-06	6.0723828030119e-05	0.000428082191780822	3701.51896252399	0.511010043393942	0.314167803775324
ZNF680	ENSG00000173041	-	tf	54	14	68	2.87411656841978e-06	5.84487696533988e-05	0.000384911470361817	70.236120374234	0.0344873808681495	0.212726723824565
ESRRA	ENSG00000173153	-	tf	46	54	100	2.87435614422369e-06	5.9694364851958e-05	0.000392618767177071	3108.182405261	0.112605603940179	0.205707906859353
ZNF449	ENSG00000173275	-	tf	38	38	76	2.87433135866769e-06	5.90737240075614e-05	0.000390625	105.843088441809	0.0852309044763979	0.200634793974513
ZBTB21	ENSG00000173276	-	tf	7	4	11	2.8724159028434e-06	5.80787547914973e-05	0.000356379187455453	1.41712850512118	0.0166651243917412	0.0453202575046761
SMARCC1	ENSG00000173473	-	tf	51	146	197	2.87455444406117e-06	6.03172688340672e-05	0.000408663669799755	799.914661692141	0.317921005244581	0.260168476773895
CHD2	ENSG00000173575	-	tf	131	207	338	2.87593503837935e-06	6.04448742746615e-05	0.000424088210347752	8833.67266405756	0.463525701226016	0.511778537618732
STAT5B	ENSG00000173757	-	tf	59	201	260	2.87483541567245e-06	6.04558370110634e-05	0.00041649312786339	1454.90140054518	0.451299645939631	0.255852110868329
CBX2	ENSG00000173894	-	tf	7	9	16	2.87070900771072e-06	5.81361548747166e-05	0.000355366027007818	4.53301330092446	0.0197519201051815	0.0376431699513761
MGA	ENSG00000174197	-	tf	170	94	264	2.87645620595426e-06	5.94954783436459e-05	0.000426257459505541	3797.2557239075	0.161054892218481	0.630435045956175
GLIS1	ENSG00000174332	-	tf	19	171	190	2.87320819553906e-06	6.03755358328805e-05	0.000410004100041	383.10489249751	0.428003156838535	0.09945273591581
ZNF266	ENSG00000174652	-	tf	21	9	30	2.87348064710784e-06	5.92522367719381e-05	0.00038109756097561	27.7238518577889	0.0274651931648378	0.117467316158164
LARP7	ENSG00000174720	-	tf	58	109	167	2.8749593911986e-06	6.00348201957135e-05	0.000404367165386171	789.312945287	0.260721517587937	0.29168041906289
CTBP2	ENSG00000175029	-	tf	213	188	401	2.87629900853973e-06	6.01902010352715e-05	0.000437062937062937	16907.8335006274	0.280968110604378	0.622932280800419
DDIT3	ENSG00000175197	-	tf	98	49	147	2.87533138194177e-06	5.94707106749926e-05	0.000401123144805455	3369.38822264256	0.0846396146440716	0.303861520485053
SMAD2	ENSG00000175387	-	tf	16	39	55	2.87277072991359e-06	5.94035879767138e-05	0.000378787878787879	117.616218633397	0.0889366823531731	0.0827351844657518
DRAP1	ENSG00000175550	-	tf	59	85	144	2.87511644221591e-06	5.99376648285783e-05	0.000398883127243718	880.966422671394	0.19010200951334	0.224908023652447
FOSL1	ENSG00000175592	-	tf	6	3	9	2.87136019203657e-06	5.73756383039761e-05	0.000356633380884451	11.9695452058921	0.00850624588363226	0.0336672178175572
MLXIP	ENSG00000175727	-	tf	47	100	147	2.87360450581187e-06	5.95521676989042e-05	0.000393855848759354	620.343158808623	0.22290697062057	0.216315102364353
NR2F1	ENSG00000175745	-	tf	143	231	374	2.87623282529474e-06	6.05400169512047e-05	0.000438788942518649	5245.13700045129	0.537945906471592	0.577654939282661
ETV4	ENSG00000175832	-	tf	1	2	3	2.8687983751126e-06	5.59753708368318e-05	0.000327439423706614	0.180194834043102	0.00628909604864554	0.00902419233394644
FOXG1	ENSG00000176165	-	tf	51	16	67	2.874727978865e-06	5.76900888427368e-05	0.000389863547758285	108.213411360564	0.0311528694985219	0.234308962578308
ZSCAN2	ENSG00000176371	-	tf	42	2	44	2.87402570528591e-06	5.73295878002637e-05	0.000378787878787879	14.815113235234	0.00510811972459286	0.16500422336569
SOX11	ENSG00000176887	UP	tf	18	2	20	2.87301008139238e-06	5.61924027871432e-05	0.000371885459278542	0.46219872556269	0.0072468717354328	0.10407393085545
DEAF1	ENSG00000177030	-	tf	20	4	24	2.87302658986109e-06	5.82241630276565e-05	0.000375657400450789	16.062377395059	0.015125828379825	0.0977841651876896
SIX5	ENSG00000177045	-	tf	64	92	156	2.87506684530415e-06	6.0020406938359e-05	0.000402576489533011	2230.10657655767	0.226990888640735	0.249193389722924
HIC1	ENSG00000177374	-	tf	182	177	359	2.87627418946593e-06	6.0244593047774e-05	0.000433651344319167	17550.7206001115	0.286221330934139	0.552015467414871
NR2C2	ENSG00000177463	-	tf	132	150	282	2.87604256542997e-06	6.02119460500963e-05	0.000420875420875421	3721.3087942548	0.305720842990612	0.54639554501896
ZBTB33	ENSG00000177485	-	tf	107	351	458	2.8758357897764e-06	6.11508591695713e-05	0.000452488687782805	6352.66342888563	0.748087888215519	0.472135812814071
TBL1XR1	ENSG00000177565	-	tf	171	243	414	2.87640656280921e-06	6.05436822667555e-05	0.000437636761487965	12430.6988984186	0.441275831360596	0.479389825358437
JUN	ENSG00000177606	-	tf	10	42	52	2.87263043896666e-06	5.94035879767138e-05	0.000377786173026067	68.1050323006857	0.0987708245657347	0.053805698444863
ZNF518A	ENSG00000177853	-	tf	108	33	141	2.87544713202903e-06	5.87406015037594e-05	0.000400801603206413	2013.58253816174	0.0631626964609398	0.385340182654313
DMAP1	ENSG00000178028	-	tf	82	85	167	2.87502551585145e-06	5.96658711217184e-05	0.000395569620253165	1498.16646331715	0.156855861051365	0.278590551677695
LCORL	ENSG00000178177	-	tf	138	12	150	2.87608392412891e-06	5.76900888427368e-05	0.000409332787556283	166.020860050626	0.0312495311102917	0.590262276606818
ZNF454	ENSG00000178187	-	tf	27	2	29	2.87304309851952e-06	5.72737686139748e-05	0.000371747211895911	3.90335866996351	0.00842921577251089	0.122109217050578
ZNF354B	ENSG00000178338	-	tf	125	2	127	2.87530657956405e-06	5.57009970478472e-05	0.000397298371076679	29.2126618010583	0.00336396424652676	0.485379546002993
MAF	ENSG00000178573	-	tf	21	51	72	2.8725479212807e-06	5.93753710960694e-05	0.00038109756097561	55.2473537440151	0.131564716147978	0.127756468626046
SUZ12	ENSG00000178691	-	tf	12	44	56	2.87281199456464e-06	5.96018595780188e-05	0.000382555470543229	35.6874894603546	0.108850244014058	0.0777750872304183
ZHX2	ENSG00000178764	-	tf	33	67	100	2.87411656841978e-06	5.9890998382943e-05	0.000395256916996047	273.738308440309	0.16771074395549	0.204838307959931
MSC	ENSG00000178860	-	tf	45	96	141	2.87395962661517e-06	5.97621466563079e-05	0.000398724082934609	529.255269661333	0.197564724217019	0.201861579686281
TAF7	ENSG00000178913	-	tf	41	42	83	2.87412482898957e-06	5.96551929845493e-05	0.000391083300743058	138.973979350958	0.0928302557786064	0.221917744457778
ZBTB7A	ENSG00000178951	-	tf	48	135	183	2.87424874323474e-06	6.01142170123234e-05	0.000400801603206413	557.288750774025	0.314690523933533	0.233559170668246
ZNF664	ENSG00000179195	-	tf	98	18	116	2.87552981636867e-06	5.87268029128494e-05	0.00039984006397441	190.169760301583	0.035592857280111	0.431085224313947
GATA2	ENSG00000179348	-	tf	8	37	45	2.87067604420841e-06	5.89796520200531e-05	0.000371747211895911	143.319784387199	0.0763184369426164	0.0147571040975932
ARID3B	ENSG00000179361	-	tf	61	4	65	2.87450486653674e-06	5.80349370320933e-05	0.000385653682992673	35.4920385716557	0.0111510983114576	0.262155209889272
EGR3	ENSG00000179388	-	tf	31	146	177	2.87328249538838e-06	6.03427468018344e-05	0.000411522633744856	923.898064671726	0.303102545104428	0.141549454359094
ZBTB18	ENSG00000179456	-	tf	133	34	167	2.87545540024901e-06	5.87785810850526e-05	0.000401929260450161	599.97857044163	0.0709960471146386	0.528813882768407
CIITA	ENSG00000179583	-	tf	30	10	40	2.87285326040116e-06	5.74019861087194e-05	0.000369959304476508	29.320099375843	0.0256522894933764	0.138486712203811
APOBEC3B	ENSG00000179750	UP	tf	127	147	274	2.87598466524976e-06	6.01395236949723e-05	0.00042571306939123	6193.40529896875	0.287775972007717	0.516666834125956
ZNF784	ENSG00000179922	-	tf	13	2	15	2.87244065537606e-06	5.66443865412938e-05	0.000356633380884451	0.768109896055344	0.00622915411314103	0.0817366356542454
TSHZ1	ENSG00000179981	-	tf	71	12	83	2.87475277126167e-06	5.78703703703704e-05	0.000390777647518562	80.4657173842448	0.027310439137743	0.337339264287706
ZSCAN4	ENSG00000180532	-	tf	1	14	15	2.86704645475371e-06	5.8230943923601e-05	0.000342935528120713	0.27838638578798	0.042499520713669	0.00762182901263573
ZFP3	ENSG00000180787	-	tf	27	6	33	2.87350541799447e-06	5.77634011090573e-05	0.000380517503805175	18.943955624841	0.0138162110507243	0.133190017178317
ZNF792	ENSG00000180884	-	tf	100	171	271	2.87516604083886e-06	6.02809090361083e-05	0.0004212299915754	1847.50788181916	0.346631731013563	0.464553215054853
ZNF707	ENSG00000181135	-	tf	95	1	96	2.87515777428286e-06	5.58628009608402e-05	0.000394321766561514	8.72177315914803	0.00260486972015036	0.425571550054548
NPM1	ENSG00000181163	-	tf	154	11	165	2.87607565229396e-06	5.74217628481194e-05	0.000409668168783286	525.047881091912	0.0232965315015879	0.607655416433453
ZNF746	ENSG00000181220	-	tf	28	1	29	2.87361276343845e-06	5.55524693072607e-05	0.000374953130858643	6.6451011984058	0.000659386204532906	0.13226718691105
ZNF322	ENSG00000181315	-	tf	56	14	70	2.87481062185029e-06	5.89414122362372e-05	0.000392772977219167	108.180193119622	0.0361217966313108	0.280916041797391
ZNF467	ENSG00000181444	-	tf	9	35	44	2.87232514720666e-06	5.96125186289121e-05	0.000383877159309021	27.821715351264	0.0927314364458897	0.0551768365251154
ZBTB2	ENSG00000181472	-	tf	44	133	177	2.87361276343845e-06	6.00744923705395e-05	0.000406173842404549	1019.72004987621	0.26487610130227	0.212532261668746
PLAG1	ENSG00000181690	-	tf	4	4	8	2.86902883373978e-06	5.64270398374901e-05	0.000313774709758393	0.785768836178051	0.00853781854712585	0.0156158015305136
ZBTB20	ENSG00000181722	-	tf	2	5	7	2.86892183048688e-06	5.66379700951518e-05	0.000309885342423303	4.66530475325393	0.0127432582624144	0.00367608729951408
RFX7	ENSG00000181827	-	tf	32	5	37	2.87440571661809e-06	5.84966364434045e-05	0.000383582662063675	22.0158277046942	0.016447362096492	0.166017537951891
ZNF329	ENSG00000181894	-	tf	36	2	38	2.87365405228326e-06	5.61387750519284e-05	0.000378787878787879	5.44857765640523	0.00456468452883681	0.170823177262782
ZNF101	ENSG00000181896	-	tf	107	8	115	2.87516604083886e-06	5.77967864986707e-05	0.000397930760047752	89.6375518909617	0.019433022709769	0.46718994219407
CREB3L2	ENSG00000182158	-	tf	7	1	8	2.87098922804842e-06	5.49752611324904e-05	0.000338638672536404	0.156510458292317	0.00299694505492398	0.0409606138290062
ZSCAN22	ENSG00000182318	-	tf	84	244	328	2.87524044198196e-06	6.05546808768318e-05	0.00042863266180883	2945.13546654402	0.507473029775662	0.429305536069641
SATB1	ENSG00000182568	DOWN	tf	83	39	122	2.87477756408598e-06	5.95308965353018e-05	0.00040016006402561	488.25268057417	0.0681771992476081	0.349144278491346
HOXB4	ENSG00000182742	-	tf	31	19	50	2.87239115073734e-06	5.83532707008228e-05	0.000364431486880466	44.5834438375262	0.0411189140163106	0.16093311133412
EWSR1	ENSG00000182944	-	tf	39	4	43	2.87439745443361e-06	5.64876009715867e-05	0.000384024577572965	9.62116901980992	0.0130924177842843	0.222694543511106
MTA1	ENSG00000182979	-	tf	59	23	82	2.8746701316024e-06	5.88304506412519e-05	0.000392772977219167	152.931745223137	0.0468926848692281	0.266130779444321
ZNF320	ENSG00000182986	-	tf	37	20	57	2.87410004742265e-06	5.86785588545945e-05	0.000388048117966628	56.2562278412166	0.0488506112112216	0.181625935788084
NKX2-5	ENSG00000183072	-	tf	45	51	96	2.87408352661545e-06	5.96587519389094e-05	0.000394788787998421	287.851731875031	0.112811821240709	0.202493954564264
ZNF623	ENSG00000183309	-	tf	25	2	27	2.87400918533336e-06	5.68343279340722e-05	0.000379362670713202	1.94279616659823	0.00618070056336101	0.136657935666154
BCOR	ENSG00000183337	-	tf	15	6	21	2.87353018930817e-06	5.78068096421758e-05	0.000363636363636364	5.4534528145644	0.0189126554118625	0.0841153646705981
EP400	ENSG00000183495	-	tf	19	51	70	2.87324121721991e-06	5.97050570183295e-05	0.000385653682992673	86.0764434658845	0.133914289534526	0.101053735436909
ASCL2	ENSG00000183734	-	tf	44	347	391	2.8734889040226e-06	6.09421658845755e-05	0.000445037828215398	3156.53765505683	0.644144489606121	0.158627825672197
CBX6	ENSG00000183741	UP	tf	109	73	182	2.87557116032172e-06	5.97728631201435e-05	0.000409332787556283	634.750731863294	0.190365351598524	0.526473892564315
LIN9	ENSG00000183814	-	tf	123	79	202	2.87581097869599e-06	5.98587333892015e-05	0.000411353352529823	2451.59367764186	0.176208975832456	0.505946359487076
FOXO4	ENSG00000184481	-	tf	46	1	47	2.87396788628284e-06	5.55370432078196e-05	0.000382995021064726	1.82939035313248	0.0021973322467094	0.253850023395527
POU3F2	ENSG00000184486	-	tf	60	103	163	2.87465360424069e-06	6.00456346823586e-05	0.000404203718674212	537.245737706506	0.253900502169629	0.300533278277023
ZFP1	ENSG00000184517	-	tf	55	44	99	2.8746701316024e-06	5.933661662612e-05	0.000394944707740916	138.333574019553	0.124747820294668	0.247776674265769
MED12	ENSG00000184634	-	tf	11	33	44	2.87232514720666e-06	5.95167241995001e-05	0.000381679389312977	35.6633962132562	0.082942487898803	0.0738992557854653
ZBTB40	ENSG00000184677	DOWN	tf	121	207	328	2.87565385179455e-06	6.04850904252102e-05	0.000424088210347752	3507.02089391283	0.490122363872696	0.437519776353314
WT1	ENSG00000184937	-	tf	29	86	115	2.87342285003319e-06	5.98086124401914e-05	0.000397772474144789	1483.13961052976	0.168001721461668	0.0990819023722725
MAFF	ENSG00000185022	-	tf	43	39	82	2.87435614422369e-06	5.92943966795138e-05	0.000388651379712398	1142.86789026828	0.0798080062765618	0.185181882974057
BRF1	ENSG00000185024	-	tf	140	2	142	2.87608392412891e-06	5.62872903298435e-05	0.000407331975560081	42.9192238687984	0.00406956628276589	0.574294668228091
NELFA	ENSG00000185049	-	tf	26	52	78	2.87200342342808e-06	5.89275191514437e-05	0.000366300366300366	184.2678387852	0.107527775260944	0.0920416004877715
HSF1	ENSG00000185122	-	tf	35	54	89	2.87425700456432e-06	5.98372426998564e-05	0.000391083300743058	387.852607684106	0.148339346665414	0.166929191520621
NR2F2	ENSG00000185551	-	tf	31	74	105	2.87442224112953e-06	5.98874116660678e-05	0.000394944707740916	255.675797534919	0.202700023936912	0.159397147440599
SP1	ENSG00000185591	-	tf	39	98	137	2.87395962661517e-06	5.99988000239995e-05	0.000394321766561514	488.37529464453	0.25249880172767	0.190683127037401
PBX1	ENSG00000185630	-	tf	9	11	20	2.87144264149752e-06	5.79407845182224e-05	0.000366032210834553	5.13266693779942	0.0287967160010973	0.0443113165187019
MYBL1	ENSG00000185697	-	tf	81	5	86	2.87462881355445e-06	5.64557104951166e-05	0.00039032006245121	39.4550905132021	0.00744882935802502	0.361090955451814
IKZF1	ENSG00000185811	-	tf	19	52	71	2.87330726285877e-06	5.9694364851958e-05	0.000384615384615385	167.791536382724	0.111453627510302	0.0947643179390721
ZBTB6	ENSG00000186130	-	tf	61	80	141	2.87432309691068e-06	5.96480763495377e-05	0.000403225806451613	782.846902347901	0.172366040119136	0.29356469607363
RXRA	ENSG00000186350	-	tf	44	168	212	2.8732907511644e-06	6.01395236949723e-05	0.000405022276225192	678.607195247516	0.31190520728524	0.196192139213561
ZNF501	ENSG00000186446	-	tf	24	1	25	2.8740339653334e-06	5.68666477111174e-05	0.000378071833648393	7.6860875300373	0.00527203648299658	0.116627622790998
ZNF197	ENSG00000186448	-	tf	35	6	41	2.87386051430608e-06	5.71330629035023e-05	0.000386697602474865	23.4007781266017	0.0191307050332821	0.190642241788566
ZSCAN30	ENSG00000186814	-	tf	17	9	26	2.87329900698786e-06	5.84180394905947e-05	0.000374812593703148	8.74491927417217	0.0317125408050617	0.0934950838917074
HEXIM1	ENSG00000186834	-	tf	55	68	123	2.87466186789779e-06	5.99053495477146e-05	0.000395256916996047	1284.0775998507	0.141429658766743	0.21814124521189
ZNF395	ENSG00000186918	-	tf	26	40	66	2.87337331153401e-06	5.91715976331361e-05	0.000382555470543229	72.8389175650364	0.0985306016592711	0.122517657622241
PPARA	ENSG00000186951	-	tf	145	5	150	2.87611701194451e-06	5.83941605839416e-05	0.00040650406504065	475.753857942371	0.0120611253312238	0.540019840130003
TEAD1	ENSG00000187079	-	tf	187	440	627	2.87645620595426e-06	6.14024315362888e-05	0.00046882325363338	17632.3052059827	0.800614568446357	0.635380554690545
MITF	ENSG00000187098	-	tf	6	19	25	2.87134370271256e-06	5.86992251702278e-05	0.0003690036900369	4.28509416732518	0.0662169791526641	0.0368698993582434
FOXD3	ENSG00000187140	-	tf	133	2	135	2.87576135781948e-06	5.61230216634864e-05	0.000401606425702811	51.237738282877	0.00605872309191632	0.499802516165812
TAF9B	ENSG00000187325	-	tf	77	13	90	2.87462055008739e-06	5.76402098103637e-05	0.000392772977219167	83.9491358180498	0.0221568231166368	0.351202888504469
H1-6	ENSG00000187475	-	tf	6	6	12	2.87111287206034e-06	5.68181818181818e-05	0.000351741118536757	2.64767874511088	0.0134811663696626	0.040760438411431
USP7	ENSG00000187555	-	tf	84	126	210	2.87484368037488e-06	5.97978831549363e-05	0.000407000407000407	2063.65136491349	0.29398758049961	0.388832726030884
DPPA3	ENSG00000187569	-	tf	14	2	16	2.87150860447553e-06	5.59628406737926e-05	0.000358294518093873	5.01090061758123	0.00384875651893955	0.0642992558250892
TET3	ENSG00000187605	-	tf	3	1	4	2.86988514719641e-06	5.5869042963294e-05	0.00033500837520938	0.303732388449029	0.00272388639906638	0.018013552121821
MCRS1	ENSG00000187778	-	tf	75	3	78	2.87447181580385e-06	5.59440559440559e-05	0.000382409177820268	29.3001750920842	0.00394988822550804	0.265246563584087
ZFP69B	ENSG00000187801	-	tf	36	22	58	2.87418265430768e-06	5.8799317927912e-05	0.000385208012326656	40.76880102552	0.0577100681252809	0.21230587348291
ZNF490	ENSG00000188033	-	tf	15	1	16	2.87311738983031e-06	5.59252838208154e-05	0.000370919881305638	2.08681614706852	0.00200427270020195	0.0825992595815066
ZNF626	ENSG00000188171	-	tf	19	1	20	2.88326524021924e-06	6.06554672411953e-07	0.00036563071297989	0.886730422457901	0.00242907207334488	0.0979650125916397
ZNF669	ENSG00000188295	-	tf	86	3	89	2.87545540024901e-06	5.67569101538112e-05	0.000394166338194718	23.9276029509573	0.00723708073666623	0.414265081924566
SUMO2	ENSG00000188612	-	tf	31	80	111	2.87351367505158e-06	5.96623113179405e-05	0.000388048117966628	258.928481358632	0.167958085606461	0.149128543481076
RBM34	ENSG00000188739	-	tf	4	1	5	2.88102241723543e-06	6.06554672411953e-07	0.000339097999321804	0.0264595103578154	0.00410010639758679	0.0239345740591253
ZNF563	ENSG00000188868	UP	tf	70	7	77	2.8746701316024e-06	5.74811749152153e-05	0.000392464678178964	95.1777755402668	0.0155598048020716	0.261717989240076
ARID2	ENSG00000189079	-	tf	97	179	276	2.87541405962459e-06	6.04229607250755e-05	0.0004149377593361	3474.14108919341	0.352105664970065	0.3522834235614
ZNF33A	ENSG00000189180	-	tf	85	5	90	2.87513297490009e-06	5.73000229200092e-05	0.000396825396825397	35.4794390770029	0.0119769835028256	0.422811317412558
ZNF600	ENSG00000189190	-	tf	35	42	77	2.87303484416659e-06	5.90318772136954e-05	0.000375375375375375	118.481440747673	0.0844696746004633	0.139581887518981
HMGB1	ENSG00000189403	-	tf	56	23	79	2.87484368037488e-06	5.89483612355577e-05	0.000391389432485323	1252.08003283673	0.0498748936194585	0.22871960828512
PAX5	ENSG00000196092	-	tf	70	343	413	2.87477756408598e-06	6.10948191593353e-05	0.000449640287769784	3289.82096752757	0.735408131522576	0.319376882224985
ZNF250	ENSG00000196150	-	tf	7	1	8	2.87100571330137e-06	5.63348543744014e-05	0.000328299409061064	4.25834995706926	0.0020260905651669	0.0239390196155172
GREB1	ENSG00000196208	-	tf	51	13	64	2.87396788628284e-06	5.80787547914973e-05	0.000382409177820268	1320.15446056585	0.0295698852461291	0.23632776213833
ZNF766	ENSG00000196214	-	tf	29	10	39	2.87362102111249e-06	5.77834277129319e-05	0.000383877159309021	9.2658145662954	0.0289302321020363	0.171539009923218
SUPT5H	ENSG00000196235	-	tf	193	343	536	2.87666307083783e-06	6.10314311870613e-05	0.000448833034111311	14628.1337749996	0.666257758718933	0.659148790862599
ZBTB44	ENSG00000196323	-	tf	56	10	66	2.87430657353913e-06	5.75705238917674e-05	0.000382555470543229	161.811473396537	0.0221547843025481	0.250950035032612
WDR5	ENSG00000196363	-	tf	88	197	285	2.87539752370765e-06	6.04887490926688e-05	0.0004212299915754	1678.14544078639	0.467460141041551	0.40712536011603
ZNF34	ENSG00000196378	UP	tf	90	2	92	2.8753396494961e-06	5.68957669549386e-05	0.000397772474144789	30.0671238887511	0.00775144169640235	0.423800798378006
ZNF140	ENSG00000196387	-	tf	263	25	288	2.87749910797528e-06	5.79575750550597e-05	0.00043308791684712	4484.0739700871	0.0348062080500833	0.862808257978279
ZNF777	ENSG00000196453	-	tf	15	1	16	2.87258092778619e-06	5.6869881710646e-05	0.000373552484124019	1.20991721160195	0.00527203648299657	0.0809799960859853
NCOR2	ENSG00000196498	-	tf	113	139	252	2.8758357897764e-06	6.01902010352715e-05	0.000412201154163232	2877.81029529989	0.30223750549367	0.435250900872637
HDAC2	ENSG00000196591	-	tf	53	123	176	2.8743396204722e-06	5.99592277251469e-05	0.000397456279809221	1144.79115161743	0.258474234228927	0.218150430312355
TCF4	ENSG00000196628	-	tf	66	108	174	2.87544713202903e-06	6.000600060006e-05	0.000401929260450161	852.203876876552	0.284590570630559	0.296646302816051
ZNF512B	ENSG00000196700	-	tf	89	6	95	2.8746453406311e-06	5.68181818181818e-05	0.000392772977219167	155.834355161223	0.0151693734556556	0.380552800927164
ZNF239	ENSG00000196793	-	tf	8	1	9	2.87014049337715e-06	5.6869881710646e-05	0.000352485019386676	0.067572956590509	0.00527203648299656	0.0473839818194905
ZSCAN16	ENSG00000196812	-	tf	45	26	71	2.87415787174358e-06	5.87889476778366e-05	0.000382848392036753	89.0303584883142	0.0608736820009034	0.196355418742078
ZFP28	ENSG00000196867	-	tf	80	1	81	2.8746453406311e-06	5.48847420417124e-05	0.000387897595034911	6.12307000096667	0.00145195701752663	0.357881441195012
ZNF398	ENSG00000197024	-	tf	75	50	125	2.87509164354614e-06	5.94671741198858e-05	0.00040016006402561	736.191887813143	0.10381621531706	0.307415501054038
MAFG	ENSG00000197063	-	tf	5	2	7	2.87098098549293e-06	5.61261716338329e-05	0.000333555703802535	0.973811347200429	0.00628576968352966	0.0232835371038169
PCBP2	ENSG00000197111	-	tf	9	1	10	2.87169001829267e-06	5.19993760074879e-05	0.000348918353105373	0.67693968101905	0.00337885036525594	0.0391232795663969
ZGPAT	ENSG00000197114	-	tf	119	109	228	2.87576135781948e-06	5.97871577185221e-05	0.000410340582683627	1942.48799012122	0.223240675491405	0.408862501039735
SRC	ENSG00000197122	-	tf	51	69	120	2.87443876583097e-06	5.97835834279907e-05	0.000396196513470681	408.942872642034	0.179337762014974	0.208688930668594
ZNF257	ENSG00000197134	-	tf	9	4	13	2.87215190236981e-06	5.6522722134298e-05	0.000366300366300366	0.840518664913591	0.00981375025370608	0.0563982875707864
ZSCAN5B	ENSG00000197213	-	tf	11	2	13	2.87158281644843e-06	5.5800457563752e-05	0.000342583076396026	2.06314566439318	0.00423532718815614	0.0458847484272417
GTF2E2	ENSG00000197265	-	tf	93	9	102	2.87565385179455e-06	5.77034045008655e-05	0.000398724082934609	72.7532987952607	0.0224024731499881	0.429805200197264
PHF2	ENSG00000197724	-	tf	12	35	47	2.87175599263682e-06	5.9000531004779e-05	0.000369685767097967	89.656307238155	0.0961021215643901	0.0484359525341017
HOXC6	ENSG00000197757	-	tf	5	1	6	2.87117057624393e-06	5.48155456887573e-05	0.000323101777059774	3.27247458247983	0.00100685921602645	0.0150043006512479
TEAD4	ENSG00000197905	-	tf	5	15	20	2.87045356036707e-06	5.9028392656868e-05	0.000370919881305638	4.0827405466445	0.0373720184486443	0.0409868659473949
ZNF677	ENSG00000197928	-	tf	34	2	36	2.87344761992334e-06	5.28262017960909e-05	0.0003725782414307	3.49363917415635	0.00502020204610157	0.152389326069206
ZNF121	ENSG00000197961	DOWN	tf	79	70	149	2.87487673965979e-06	5.95663569216107e-05	0.000402252614641995	669.445757433439	0.150417869876409	0.320406446109254
ZNF335	ENSG00000198026	-	tf	166	176	342	2.87614182830584e-06	6.04339155133861e-05	0.000429553264604811	7458.66195844588	0.328528443582974	0.653034138676374
ZNF560	ENSG00000198028	-	tf	9	1	10	2.87097274298478e-06	5.38010437402486e-05	0.000345542501727712	0.404217848820054	0.00262584038680798	0.0416130580161254
ZNF84	ENSG00000198040	-	tf	42	22	64	2.8745213921882e-06	5.91051480583959e-05	0.000383582662063675	110.684502419494	0.0681490280278697	0.216667670194952
ZBTB14	ENSG00000198081	-	tf	37	68	105	2.87373663353248e-06	5.94530321046373e-05	0.000384763370527126	136.050747879816	0.173556107157171	0.207119596275226
ZNF770	ENSG00000198146	-	tf	65	71	136	2.87480235733793e-06	5.97800095648015e-05	0.000401606425702811	1086.21041623061	0.159299693765527	0.247961731693055
MIER1	ENSG00000198160	-	tf	200	12	212	2.87687824188217e-06	5.8055152394775e-05	0.000419287211740042	878.037968240068	0.0178655674011037	0.716200560541063
TFDP1	ENSG00000198176	-	tf	139	243	382	2.87602602228345e-06	6.06097339232681e-05	0.00043308791684712	5858.73492189696	0.500130065336048	0.545819460357262
ZKSCAN8	ENSG00000198315	-	tf	120	112	232	2.87591849646981e-06	5.99988000239995e-05	0.000413564929693962	1805.8508508051	0.286821847811583	0.502557893815173
ZXDB	ENSG00000198455	-	tf	11	34	45	2.87224264705882e-06	5.8799317927912e-05	0.000375093773443361	71.2190101265778	0.0992734549377675	0.0614494452553469
MAFK	ENSG00000198517	-	tf	21	22	43	2.87365405228326e-06	5.92803367123125e-05	0.000377786173026067	49.4146032987008	0.0549008522696842	0.0980457990200691
NCOA6	ENSG00000198646	-	tf	64	5	69	2.8742983119246e-06	5.50236601738748e-05	0.000382262996941896	48.2213440283854	0.00739240776122333	0.301167524096908
LDB1	ENSG00000198728	-	tf	118	303	421	2.87581924900856e-06	6.09681746128521e-05	0.000442086648983201	5953.83392863061	0.650063629074337	0.465362857030158
CTR9	ENSG00000198730	-	tf	53	1	54	2.87483541567245e-06	5.576622797234e-05	0.000388500388500389	3.21357403866962	0.00265095719921855	0.258289504595597
ZNF652	ENSG00000198740	-	tf	90	92	182	2.87506684530415e-06	5.99664188054689e-05	0.000408329930583912	1436.89828974208	0.201868286215265	0.340621548787514
ZNF830	ENSG00000198783	DOWN	tf	87	7	94	2.87481888641016e-06	5.77000750100975e-05	0.000391696043869957	146.554598844139	0.0194369016842385	0.301164952255512
MTOR	ENSG00000198793	-	tf	133	124	257	2.87592676740079e-06	6.00384245917387e-05	0.000419463087248322	2423.27155903104	0.26283268071436	0.528605446539442
TOP1	ENSG00000198900	-	tf	63	112	175	2.87470318689595e-06	5.99268891951819e-05	0.000400641025641026	600.8339683063	0.280210876287409	0.316338516684132
SREBF2	ENSG00000198911	-	tf	100	233	333	2.87558769823583e-06	6.06612071580224e-05	0.000426803243704652	4406.58888608351	0.458984696366698	0.392703341412166
MAFB	ENSG00000204103	-	tf	4	2	6	2.8714756226077e-06	5.72180580191108e-05	0.000342348510783978	0.523651079334345	0.00814336573853113	0.021956414292585
DAXX	ENSG00000204209	-	tf	84	69	153	2.87526524321869e-06	5.96729920038191e-05	0.000400801603206413	854.666044221835	0.15875855518476	0.32861682386129
RING1	ENSG00000204227	-	tf	3	11	14	2.86985220261157e-06	5.78201792425557e-05	0.000335683115139308	3.89816096632766	0.025968067353821	0.0190675457268259
HSD17B8	ENSG00000204228	-	tf	11	2	13	2.8726634473685e-06	5.69703184640802e-05	0.0003690036900369	0.676337747051604	0.00569098337720918	0.071330076218069
RXRB	ENSG00000204231	-	tf	137	204	341	2.87617491745378e-06	6.05070490712168e-05	0.000430477830391735	4963.98630164997	0.455712070387449	0.542390650818885
BRD2	ENSG00000204256	-	tf	143	258	401	2.87606738050659e-06	6.0779189205616e-05	0.000431034482758621	7864.12311264639	0.505478172477281	0.513407043749756
PBX2	ENSG00000204304	-	tf	78	65	143	2.87508337741795e-06	5.97835834279907e-05	0.000400801603206413	677.488032514813	0.13345624425208	0.361841674780328
SP5	ENSG00000204335	-	tf	165	509	674	2.87633210130442e-06	6.17398283632772e-05	0.000484496124031008	17710.8984181694	0.97719841188018	0.567943467444469
NELFE	ENSG00000204356	-	tf	100	202	302	2.87537272018885e-06	6.04339155133861e-05	0.000417014178482068	5064.10711724368	0.403349449444127	0.448412491921888
ZBTB12	ENSG00000204366	-	tf	148	47	195	2.87610046794155e-06	5.91436006624083e-05	0.000412201154163232	614.568876748493	0.110097324504943	0.604138692778567
EHMT2	ENSG00000204371	-	tf	71	146	217	2.87490979970503e-06	6.00817111271329e-05	0.00040950040950041	1179.70344546218	0.352718471305677	0.332407920813538
CSHL1	ENSG00000204414	-	tf	21	3	24	2.87295230324586e-06	5.76468553640399e-05	0.000373412994772218	13.8512573873376	0.00832958348361886	0.102084602679009
POU5F1	ENSG00000204531	-	tf	11	92	103	2.87247365941654e-06	6.01322910402886e-05	0.000399361022364217	103.026748441986	0.245350703031267	0.0645634273971862
ZBTB48	ENSG00000204859	-	tf	73	237	310	2.87506684530415e-06	6.07017117882724e-05	0.000425350914504466	2162.59937109465	0.50308630348907	0.300279450095639
ZBTB10	ENSG00000205189	-	tf	8	6	14	2.87188795041973e-06	5.43153549508446e-05	0.000358551452133381	7.84595668578234	0.0149247888227104	0.0427075617053044
E2F4	ENSG00000205250	-	tf	95	227	322	2.87545540024901e-06	6.06354596167839e-05	0.000427899015832264	2423.27720874122	0.512325740805303	0.410671456578983
SMN1	ENSG00000205571	-	tf	4	6	10	2.86995103863528e-06	5.70157933747648e-05	0.000350385423966363	3.41757809125287	0.0134172996688119	0.0214981901060248
ZNF316	ENSG00000205903	-	tf	43	51	94	2.87436440617069e-06	5.94035879767138e-05	0.000386548125241593	371.591898245604	0.115085867640669	0.184711983306069
MXD3	ENSG00000213347	-	tf	97	183	280	2.87499245314481e-06	6.0306356289953e-05	0.000421585160202361	1582.89674396365	0.383229954058649	0.446062918077073
SIPA1	ENSG00000213445	-	tf	159	1	160	2.87612528401737e-06	5.22111418576724e-05	0.000408496732026144	36.7330448992603	0.000646479887659603	0.621220530104044
ZNF134	ENSG00000213762	-	tf	24	9	33	2.87367882615967e-06	5.82614775110697e-05	0.000376647834274953	24.3909758566933	0.0203024582647516	0.125806805767997
ZBED1	ENSG00000214717	UP	tf	78	77	155	2.87494286051065e-06	5.96196267811364e-05	0.000401767778224186	539.554253849208	0.172150679829584	0.336154549743365
PHB2	ENSG00000215021	-	tf	148	3	151	2.87604256542997e-06	5.66187294757106e-05	0.000407497962510187	2604.26502790903	0.0061509827235471	0.601527775724378
HOMEZ	ENSG00000215271	-	tf	33	70	103	2.87391832898893e-06	5.968011458582e-05	0.000396825396825397	488.601269937638	0.18977912750404	0.151648202687418
ZNF407	ENSG00000215421	-	tf	26	12	38	2.87379444323106e-06	5.73953968891695e-05	0.000382555470543229	73.9846530259168	0.0214740822368033	0.13258435870921
ZNF579	ENSG00000218891	-	tf	64	7	71	2.8742983119246e-06	5.73558933180384e-05	0.000380228136882129	120.4753807289	0.0131291658528004	0.2076794050715
CEBPD	ENSG00000221869	-	tf	3	7	10	2.87041236344013e-06	5.88616163399847e-05	0.000354609929078014	6.05884810583643	0.0203838327064061	0.0178955050525742
ERCC6	ENSG00000225830	-	tf	147	251	398	2.87609219601144e-06	6.05766900896535e-05	0.000441696113074205	8893.39388813881	0.460750769926299	0.550482669996428
ZSCAN31	ENSG00000235109	-	tf	21	3	24	2.87337331153401e-06	5.58316118586344e-05	0.000371609067261241	8.93186343335319	0.00592344550011535	0.103300420816424
ZBED5	ENSG00000236287	-	tf	25	7	32	2.87369534231459e-06	5.64079422382672e-05	0.000380952380952381	19.4291227785631	0.0139359630713388	0.133583414722445
RBM14	ENSG00000239306	-	tf	126	64	190	2.87586887188292e-06	5.98838253787652e-05	0.000409332787556283	1206.63664810377	0.142085641049	0.577151220866348
NME2	ENSG00000243678	-	tf	8	1	9	2.87238290013012e-06	5.77667379123101e-05	0.00036036036036036	0.822904041715937	0.00393075997388569	0.0534802654417012
ZNF512	ENSG00000243943	-	tf	98	11	109	2.87543059573171e-06	5.79508576726936e-05	0.000395569620253165	182.939154396278	0.0265513231136739	0.422067813642947
ETV5	ENSG00000244405	-	tf	154	345	499	2.87634864797232e-06	6.10537883875694e-05	0.000453103760761214	13629.3601313287	0.678926091631135	0.587440748444395
GLI4	ENSG00000250571	-	tf	52	9	61	2.87480235733793e-06	5.80315691736305e-05	0.000389559797428905	50.5848561071909	0.031545785400372	0.247009588813415
HOXA10	ENSG00000253293	-	tf	53	2	55	2.8740339653334e-06	5.57848934508535e-05	0.000382116927779901	144.081078869392	0.00127539672381106	0.169439498656051
PRKDC	ENSG00000253729	-	tf	3	1	4	2.87883280602712e-06	6.06554672411953e-07	0.000295072292711714	0.257378086751936	0.00165777025935473	0.0110936452643494
ZNF260	ENSG00000254004	UP	tf	96	17	113	2.8756786601638e-06	5.84078032825185e-05	0.000400962309542903	133.250086167117	0.046473977499242	0.407631074086682
ZNF486	ENSG00000256229	-	tf	26	1	27	2.87352193215615e-06	5.57289344627731e-05	0.000375657400450789	1.43001463568548	0.00195097938025436	0.150396186086799
SALL3	ENSG00000256463	-	tf	1	11	12	2.8675068461726e-06	5.78268663621118e-05	0.000342935528120713	0.744575414715749	0.0304515784831382	0.00526896967759624
ZNF350	ENSG00000256683	-	tf	13	5	18	2.87315040942393e-06	5.79676540490406e-05	0.000371195248700817	5.06927870568634	0.0144039625501819	0.0726806932136171
HOXB7	ENSG00000260027	-	tf	21	1	22	2.87331551877712e-06	5.61387750519284e-05	0.000372717107715244	11.924509153621	0.00164393438731499	0.0718541576856541
MUC22	ENSG00000261272	-	tf	6	72	78	2.87108814240597e-06	5.97050570183295e-05	0.000388048117966628	8.6616532905344	0.21757939149398	0.0410807226584716
SCRT1	ENSG00000261678	-	tf	170	209	379	2.87637346833113e-06	6.03937673632081e-05	0.000438404208680403	15938.2287055161	0.358423888313422	0.512692170164155
KLF14	ENSG00000266265	-	tf	42	2	44	2.87420743729916e-06	5.7113484493689e-05	0.000373273609555804	63.8186911628204	0.00747905742599635	0.188685920033307
ZNF224	ENSG00000267680	-	tf	61	13	74	2.8747940928731e-06	5.70515746234596e-05	0.000390930414386239	162.482197641422	0.0309134991813134	0.264014605160007
SPIB	ENSG00000269404	-	tf	3	18	21	2.86891359979803e-06	5.85000585000585e-05	0.000350508236943568	16.2493494324462	0.0394920437065687	0.0115805487606254
TAF15	ENSG00000270647	-	tf	216	416	632	2.87661342055225e-06	6.12970454824077e-05	0.000468603561387067	27100.6184846679	0.650935510025154	0.670690865879562
KMT2B	ENSG00000272333	-	tf	114	269	383	2.87568692971534e-06	6.08309507877608e-05	0.000433275563258232	3526.83342024564	0.549496065388913	0.511682725525212
ZNF595	ENSG00000272602	-	tf	15	1	16	2.87225089686034e-06	5.6869881710646e-05	0.000367782272894446	0.336026442724601	0.00527203648299657	0.0806706702305611
DCP1A	ENSG00000272886	-	tf	34	55	89	2.87375315035189e-06	5.93577491541521e-05	0.000378071833648393	449.840211810642	0.116819647605626	0.122739449955551
ZNF2	ENSG00000275111	-	tf	60	28	88	2.87490153462244e-06	5.87785810850526e-05	0.000390777647518562	244.315550141518	0.0669766621020419	0.260549267290284
HNF1B	ENSG00000275410	-	tf	2	8	10	2.86929226037106e-06	5.87509547030139e-05	0.000363108206245461	0.576504435541136	0.0268562248072324	0.0171525203770618
U2AF1L5	ENSG00000275895	-	tf	8	100	108	2.87140141617518e-06	6.00420294205944e-05	0.000397298371076679	37.743425685624	0.230550495692673	0.0512380090779732
DACH1	ENSG00000276644	-	tf	6	4	10	2.87168177171279e-06	5.73098744913749e-05	0.000335795836131632	2.17219686218849	0.0120204421162023	0.0325958126226779
PCGF2	ENSG00000277258	-	tf	252	109	361	2.87735007567431e-06	6.00276127018428e-05	0.000442869796279894	22768.6381355083	0.160652007066191	0.769128212173883
ZNF8	ENSG00000278129	-	tf	7	1	8	2.86888067751486e-06	5.37547707359028e-05	0.000291036088474971	5.85607792473003	0.000119877509524614	0.00758596465173168
NFYA	ENSG00000001167	-	tf	56	191	247	2.87476103548892e-06	6.04887490926688e-05	0.00041649312786339	956.087553731016	0.401912122413222	0.307022655834493
KDM1A	ENSG00000004487	-	tf	41	74	115	2.87405874576076e-06	5.968011458582e-05	0.000390167772142021	551.247081225375	0.173230566640318	0.203235302091025
UPF1	ENSG00000005007	-	tf	104	100	204	2.87554635380722e-06	5.97550044816253e-05	0.000407830342577488	3203.07753654421	0.215697705963447	0.416790030531138
SOX8	ENSG00000005513	UP	tf	13	50	63	2.87282024763711e-06	5.97264528459655e-05	0.00038971161340608	71.6465184492141	0.120126949363103	0.0612968920540706
KDM7A	ENSG00000006459	-	tf	19	20	39	2.87390181027075e-06	5.92873658623347e-05	0.000385059684251059	40.2931546123861	0.0575219982080809	0.10812916053096
ETV1	ENSG00000006468	-	tf	5	12	17	2.86953103254335e-06	5.84624378836598e-05	0.000350140056022409	3.58286989958982	0.0323556302513225	0.0223747693393406
PAF1	ENSG00000006712	-	tf	68	1	69	2.87524870901333e-06	5.60852495793606e-05	0.000391083300743058	18.5468196656311	0.0027029318256521	0.329332176367001
PAX6	ENSG00000007372	-	tf	32	9	41	2.87396788628284e-06	5.8217383710776e-05	0.000377643504531722	22.4419335433748	0.0259244900002043	0.147661078798561
E2F2	ENSG00000007968	-	tf	17	2	19	2.87246540833532e-06	5.47675119119338e-05	0.000364033491081179	1.1464460363342	0.00571762803955068	0.0789258272799034
JARID2	ENSG00000008083	-	tf	81	60	141	2.87537272018885e-06	5.96516344547841e-05	0.000402090872537193	708.3857928963	0.139498356883476	0.329657554963551
CRY1	ENSG00000008405	-	tf	111	68	179	2.87557116032172e-06	5.91996211224248e-05	0.000404367165386171	1282.1292925874	0.128200622552093	0.441001610306818
PAX7	ENSG00000009709	-	tf	12	9	21	2.87232514720666e-06	5.82275532782112e-05	0.00036697247706422	5.51432522174242	0.0283694849465397	0.0707266422951564
ETV7	ENSG00000010030	-	tf	4	10	14	2.87066780345112e-06	5.81327752586909e-05	0.000372300819061802	1.4726611324979	0.026293758686255	0.0362419276356739
ZNF207	ENSG00000010244	-	tf	2	2	4	2.8669642575566e-06	5.61545372866128e-05	0.000320102432778489	0.121598447403957	0.00654122943411575	0.011244291460544
MBTD1	ENSG00000011258	-	tf	35	23	58	2.87414961098385e-06	5.91856060606061e-05	0.000386548125241593	75.0802759436786	0.0599083533516538	0.175446016143864
PTBP1	ENSG00000011304	-	tf	96	141	237	2.87533138194177e-06	6.02409638554217e-05	0.000413907284768212	1984.89186325375	0.326666337847597	0.416168062489846
MBTPS2	ENSG00000012174	-	tf	17	10	27	2.87280374153959e-06	5.84487696533988e-05	0.00037147102526003	16.493210796256	0.0195413107663517	0.0808779957266552
NR1H4	ENSG00000012504	-	tf	64	22	86	2.87439745443361e-06	5.81699726601129e-05	0.000390777647518562	197.285196525501	0.0407114249309706	0.250622717246399
KDM5D	ENSG00000012817	-	tf	25	18	43	2.87333203075615e-06	5.83328472262731e-05	0.000371747211895911	53.3439765312081	0.0390759457858925	0.126677594208866
ZMYND11	ENSG00000015171	-	tf	75	1	76	2.87502551585145e-06	5.58160303639205e-05	0.000388953714507974	4.89922150722616	0.00248925699709943	0.345758778813346
ISL1	ENSG00000016082	-	tf	2	2	4	2.87101395599884e-06	5.70027931368637e-05	0.000344946533287341	1.87361517992165	0.00641733954651506	0.0174406401076238
HSF2	ENSG00000025156	-	tf	45	2	47	2.8740009254283e-06	5.58503211393465e-05	0.000382701875239189	4.28391414952918	0.003894165003563	0.229625764308578
PHF20	ENSG00000025293	-	tf	69	30	99	2.87497592207665e-06	5.85480093676815e-05	0.000395413206801107	227.74289417886	0.0702121211720657	0.278628979260291
NR1H3	ENSG00000025434	-	tf	9	5	14	2.87158281644843e-06	5.7696745903531e-05	0.00034447123665174	1286.51106846623	0.0137528255180411	0.0227383687330773
IKZF2	ENSG00000030419	-	tf	11	7	18	2.87105517019615e-06	5.76236026276363e-05	0.000345661942620118	57.3954675383151	0.00974121359759561	0.0402499432435466
BARX2	ENSG00000043039	-	tf	8	6	14	2.87053595776867e-06	5.7560582513095e-05	0.000353982300884956	9.81217877556655	0.0102340180964319	0.0336468099535734
ARID1B	ENSG00000049618	-	tf	92	44	136	2.875562891436e-06	5.9708621925006e-05	0.000402090872537193	761.869211394892	0.104770522928032	0.402312405610805
FOXN3	ENSG00000053254	-	tf	27	6	33	2.87414135027161e-06	5.78904712284358e-05	0.000378071833648393	1292.83858700541	0.0149244727044029	0.108441473926156
FOXC1	ENSG00000054598	-	tf	51	1	52	2.88516190086007e-06	6.06554672411953e-07	0.000385951370127364	31.5300463159358	0.000288542427848261	0.258805030329217
KMT2C	ENSG00000055609	-	tf	47	61	108	2.87468665915415e-06	5.99484443378694e-05	0.000396825396825397	1550.55196170388	0.157964622383477	0.206972008208763
PRDM1	ENSG00000057657	-	tf	4	4	8	2.87216015165006e-06	5.70157933747648e-05	0.000342114266164899	8.92389341663658	0.0107760964671541	0.0161065714937604
MTA3	ENSG00000057935	-	tf	19	9	28	2.8728367539243e-06	5.76402098103637e-05	0.000374531835205992	7.22827396568297	0.0250207568634577	0.106857226929367
MXD1	ENSG00000059728	DOWN	tf	154	14	168	2.87641483654773e-06	5.86579070858752e-05	0.00041101520756268	360.15761111205	0.0368223252623897	0.572081952512256
PRDM6	ENSG00000061455	-	tf	4	3	7	2.87017344458126e-06	5.72016931701178e-05	0.000323415265200517	0.578887806484266	0.00753811972702344	0.0254770147155116
GUCY1B1	ENSG00000061918	-	tf	12	4	16	2.87098098549293e-06	5.64844103027564e-05	0.000347584289190129	2.58172549604424	0.00848208574431173	0.0527702918238366
INTS13	ENSG00000064102	-	tf	14	33	47	2.87234164780496e-06	5.94106463878327e-05	0.000376364320662401	565.525599026298	0.0761752408449727	0.0642037230769808
RFXANK	ENSG00000064490	-	tf	57	47	104	2.87480235733793e-06	5.92311792927797e-05	0.000395100750691426	222.838960414994	0.113053714066516	0.24763033776742
ME1	ENSG00000065833	-	tf	2	5	7	2.86730951746048e-06	5.58160303639205e-05	0.000317359568390987	1.24452998596566	0.0122709592266668	0.00807893492519002
FOXJ2	ENSG00000065970	-	tf	111	15	126	2.87509990972186e-06	5.75076197596181e-05	0.000391542678151919	164.50250196909	0.0350840096018137	0.378966695469313
KDM4A	ENSG00000066135	-	tf	11	34	45	2.87295230324586e-06	5.94106463878327e-05	0.000378501135503407	122.633967065234	0.101557068589444	0.0689683941101084
SPI1	ENSG00000066336	-	tf	0	8	8	6.06082645429531e-07	6.27825213460573e-05	0.000344589937973811	0	0.0199716869916271	7.18856042635124e-19
HDAC4	ENSG00000068024	-	tf	121	19	140	2.87586060128493e-06	5.86407083797572e-05	0.000404040404040404	294.195982675288	0.0379147710246356	0.498065117816622
MEF2A	ENSG00000068305	-	tf	63	25	88	2.874727978865e-06	5.87682181476258e-05	0.000393545848091303	145.539726493556	0.0649822875199955	0.308419567577874
RORA	ENSG00000069667	-	tf	103	8	111	2.87549674206219e-06	5.74811749152153e-05	0.00040016006402561	177.526677532094	0.0152995088915282	0.470293637269471
HES2	ENSG00000069812	-	tf	47	29	76	2.87442224112953e-06	5.89761736258552e-05	0.000388048117966628	60.8462639119599	0.0785503900359303	0.258164154022073
GLI2	ENSG00000074047	-	tf	1	2	3	2.8693663578272e-06	5.50782110597048e-05	0.000317863954227591	0.0794985022020594	0.00382972350894492	0.0102150989811268
NOTCH3	ENSG00000074181	-	tf	2	2	4	2.86959690772237e-06	5.63761416168677e-05	0.00033288948069241	0.117979877889624	0.00739076458274483	0.0166130225104142
ZNF37A	ENSG00000075407	-	tf	10	1	11	2.87231689697861e-06	5.33049040511727e-05	0.000356887937187723	0.381639046216159	0.00400515165351283	0.0392358914974478
HOXA9	ENSG00000078399	-	tf	11	13	24	2.8720941587349e-06	5.8713010803194e-05	0.000366032210834553	30.4062729494324	0.0329669331728656	0.0507721400380923
TP73	ENSG00000078900	-	tf	5	2	7	2.86946516038876e-06	5.6369785794814e-05	0.000315357931251971	0.665986877755888	0.0043418733016098	0.019597451679402
RUNX1T1	ENSG00000079102	-	tf	7	10	17	2.87214365313696e-06	5.87682181476258e-05	0.000361141206211629	135.089694048961	0.0306873280802219	0.0246945966190768
SRCAP	ENSG00000080603	-	tf	28	8	36	2.87352193215615e-06	5.74910888812234e-05	0.000374672161858374	82.5904496965018	0.00965936029233586	0.0964643090568876
MEF2C	ENSG00000081189	-	tf	2	2	4	2.87034645081661e-06	5.52822157112057e-05	0.000325097529258778	1.09257328027514	0.00754689516717805	0.0106851603434943
XPO1	ENSG00000082898	-	tf	38	1	39	2.87405874576076e-06	5.52150626690961e-05	0.000377216144851	4.82951691539122	0.00354174351366524	0.152258531214475
PALB2	ENSG00000083093	-	tf	19	8	27	2.8721189057227e-06	5.80181016477141e-05	0.000361271676300578	21.5957134405505	0.0265878838220486	0.0967354267517085
ORC1	ENSG00000085840	-	tf	7	7	14	2.87140966114495e-06	5.70418116479379e-05	0.000361663652802893	0.663543931884578	0.0274309717985321	0.0395417959118653
ATXN7L3	ENSG00000087152	-	tf	16	6	22	2.87318342977652e-06	5.82275532782112e-05	0.000379650721336371	7.73934796904237	0.0199354567635006	0.0988512305870823
DNMT3B	ENSG00000088305	-	tf	2	1	3	2.86962984644611e-06	5.57693380179577e-05	0.000295333727111636	0.340265817371312	0.00405487199468263	0.00431774265561392
ZNF302	ENSG00000089335	-	tf	70	1	71	2.87410830789747e-06	5.53495322964521e-05	0.000387146728610143	20.2862839025167	0.000621408703052437	0.298509971939634
TOX4	ENSG00000092203	-	tf	153	4	157	2.87603429383292e-06	5.65323082141444e-05	0.000405844155844156	85.9324767586423	0.00655098230816965	0.522397302991526
CDC5L	ENSG00000096401	-	tf	88	2	90	2.87514124131348e-06	5.6277787157409e-05	0.000390625	16.5029796761804	0.00591704637365954	0.40900086493891
MZF1	ENSG00000099326	-	tf	21	2	23	2.87318342977652e-06	5.36941580756014e-05	0.000372717107715244	1.70485301839659	0.0061782315047693	0.109980746001936
SETD1A	ENSG00000099381	-	tf	64	14	78	2.87481062185029e-06	5.82377263991614e-05	0.000394477317554241	80.8912214031849	0.036008932117218	0.323843043030115
CBX7	ENSG00000100307	-	tf	25	5	30	2.87334854292495e-06	5.68569479190357e-05	0.00037821482602118	13.6098510687055	0.0139190607769126	0.107098265793877
RBFOX2	ENSG00000100320	-	tf	1	6	7	2.86481236911388e-06	5.5869042963294e-05	0.000301659125188537	1.53272890095179	0.0129903946130762	0.000612349047384834
L3MBTL2	ENSG00000100395	-	tf	0	2	2	6.06082645429531e-07	6.01720921836452e-05	0.000295508274231678	0	0.00860362860857484	1.79714010658781e-19
DICER1	ENSG00000100697	DOWN	tf	150	2	152	2.87625764365469e-06	5.65355042966983e-05	0.000407000407000407	83.6459603704053	0.00534976712760749	0.59533999791053
NFKBIA	ENSG00000100906	-	tf	31	3	34	2.87389355098287e-06	5.62208354416147e-05	0.000378787878787879	15.2387009335827	0.00748518953360388	0.127605365364224
GATA1	ENSG00000102145	-	tf	1	7	8	2.86865024268781e-06	5.86579070858752e-05	0.000356252226576416	0.403469319480386	0.0245304358927708	0.0098830533169074
SUPT20H	ENSG00000102710	-	tf	21	5	26	2.8734889040226e-06	5.79340710271711e-05	0.00037593984962406	9.43453891788129	0.016652004426586	0.118175856326293
MAPK3	ENSG00000102882	-	tf	55	1	56	2.8740339653334e-06	5.54815801154017e-05	0.000382848392036753	7.54838967201846	0.0010844995898034	0.229067620759702
CENPT	ENSG00000102901	-	tf	127	1	128	2.87596812276933e-06	5.27732334160114e-05	0.000406008932196508	43.2198190235017	0.000603214675452638	0.5519586359144
NFAT5	ENSG00000102908	-	tf	28	8	36	2.87397614599799e-06	5.79508576726936e-05	0.000384467512495194	33.3480084784767	0.0184992353727219	0.138016880207019
MED25	ENSG00000104973	-	tf	28	1	29	2.87352193215615e-06	5.59190292456523e-05	0.000373412994772218	1273.97223485403	0.00187074923092344	0.12262431979456
DBP	ENSG00000105516	-	tf	13	3	16	2.87244890631508e-06	5.74349549135604e-05	0.000356125356125356	2.91803482668885	0.00938278972475154	0.0619807607863285
MIER2	ENSG00000105556	-	tf	1	3	4	2.8653705640482e-06	5.61387750519284e-05	0.000307125307125307	0.133329060476462	0.00548684548566023	0.00626208965380493
KLF1	ENSG00000105610	-	tf	2	8	10	2.86976160890315e-06	5.87924040214004e-05	0.000360620266858997	1.4103413166097	0.0281701125353765	0.0144453681778391
ZNF85	ENSG00000105750	-	tf	48	5	53	2.87451312933872e-06	5.73361619173213e-05	0.000387296669248644	26.9343266880395	0.0147518522265803	0.255326951137475
HOXA13	ENSG00000106031	-	tf	17	1	18	2.87323296172854e-06	5.58659217877095e-05	0.000374391613627855	8.96132599199802	0.0019945597988438	0.0738199353630984
LHX3	ENSG00000107187	-	tf	66	1	67	2.87427352736596e-06	5.58659217877095e-05	0.000382409177820268	26.432389408975	0.0019945597988438	0.250517469241802
HES1	ENSG00000114315	-	tf	27	15	42	2.87423222071804e-06	5.85103270727283e-05	0.000388651379712398	46.3705889012337	0.0370673264579391	0.145692543657902
PCGF1	ENSG00000115289	-	tf	114	4	118	2.87547193683163e-06	5.54908162699073e-05	0.000396667988893296	58.7935082223714	0.0066958480513264	0.449524491023572
ZSCAN18	ENSG00000121413	-	tf	102	1	103	2.87553808506417e-06	5.68666477111174e-05	0.000396982929734021	20.6091679199479	0.00527203648299656	0.465381725400085
ZMYM2	ENSG00000121741	-	tf	17	1	18	2.87307611640555e-06	5.63443768311922e-05	0.000367782272894446	0.218182577470385	0.00360624963613298	0.0874209209623519
TWIST1	ENSG00000122691	-	tf	0	3	3	6.06082645429531e-07	6.03536725209729e-05	0.000297707651086633	0	0.0116017671618607	0
ZNF391	ENSG00000124613	-	tf	9	1	10	2.87146737725913e-06	5.57631182735739e-05	0.000346380325597506	0.689897947869564	0.00131375664194084	0.0390216959960644
PAX8	ENSG00000125618	-	tf	6	2	8	2.87169826491991e-06	5.75142347731063e-05	0.000351617440225035	1.26599535996162	0.00647167428120493	0.0309227746825231
NKX2-2	ENSG00000125820	-	tf	0	3	3	6.06082645429531e-07	5.9765718383935e-05	0.000289351851851852	0	0.00795326797874427	0
XRCC3	ENSG00000126215	-	tf	60	1	61	2.87438919229664e-06	5.61293219577907e-05	0.000386548125241593	3.98544272390603	0.00269811512154059	0.235982818865773
ZBTB1	ENSG00000126804	-	tf	35	2	37	2.87389355098287e-06	5.68828213879408e-05	0.000374111485222596	5.26500809482551	0.00675034236527887	0.174703955051697
SIN3B	ENSG00000127511	-	tf	2	1	3	2.86968749103223e-06	5.3984020729864e-05	0.000334560053529609	0	0.0045487566138922	0.016719584866308
RPA1	ENSG00000132383	-	tf	74	1	75	2.87486847476728e-06	5.60883953110102e-05	0.000393081761006289	20.6784553292928	0.00270293182565214	0.280405093373339
TERF2	ENSG00000132604	-	tf	126	3	129	2.8758854132216e-06	5.75871004894903e-05	0.000401445202729827	29.4987373024507	0.00857371718169156	0.576028785010963
CDC73	ENSG00000134371	-	tf	39	3	42	2.87439745443361e-06	5.64365934872171e-05	0.000385356454720617	6.49499351090206	0.00915492127648159	0.191147781275287
CARM1	ENSG00000142453	-	tf	110	1	111	2.87576962784665e-06	5.40862134241982e-05	0.000401284109149278	20.4014249151947	0.0012459285839382	0.501086674400135
ASXL2	ENSG00000143970	-	tf	88	1	89	2.87525697609224e-06	5.60883953110102e-05	0.000396667988893296	12.1587506617152	0.00270293182565212	0.363164351234265
HMBOX1	ENSG00000147421	-	tf	9	2	11	2.87065132207847e-06	5.62176748369687e-05	0.000335570469798658	0.961884041602244	0.0051402147966058	0.0355518711580648
FOXO1	ENSG00000150907	-	tf	2	1	3	2.8793881875979e-06	6.06554672411953e-07	0.000319897632757518	0.117540383644758	0.000999404642212835	0.0177985672810295
DYRK1A	ENSG00000157540	-	tf	4	1	5	2.87098098549293e-06	5.66540139368874e-05	0.00033288948069241	1.77126329984373	0.00309700905739766	0.019954120292317
MAML1	ENSG00000161021	-	tf	105	1	106	2.87543059573171e-06	5.55709919422062e-05	0.000394477317554241	8.48901552867916	0.00204994031741785	0.425433304355727
NIPBL	ENSG00000164190	-	tf	0	1	1	6.06082645429531e-07	5.9509640561771e-05	0.000264830508474576	0	0.00160196902177601	8.98570053293906e-20
HEY1	ENSG00000164683	-	tf	1	1	2	2.86897944663124e-06	5.57693380179577e-05	0.000282406099971759	0	0.00405487199468263	0.00166096800954787
SNAPC4	ENSG00000165684	-	tf	28	1	29	2.87325772834497e-06	5.59127760693318e-05	0.00037147102526003	3.97472761589566	0.00328412171081608	0.124541608444694
ZNF524	ENSG00000171443	-	tf	34	1	35	2.87384399625251e-06	5.59284116331096e-05	0.000382995021064726	2.92713114303084	0.00288061724748675	0.173696097145074
MED16	ENSG00000175221	-	tf	53	1	54	2.87462881355445e-06	5.62145145876665e-05	0.000387897595034911	2.1602803943729	0.00252736064886704	0.259473954904563
RUVBL1	ENSG00000175792	-	tf	103	1	104	2.87529831219989e-06	5.28178312998468e-05	0.000394321766561514	9.07972890620603	0.00317127637915471	0.413812870127912
ZNF530	ENSG00000183647	-	tf	27	1	28	2.87375315035189e-06	5.57724484104852e-05	0.00037593984962406	1.51529536454137	0.00405487199468264	0.149011473442344
FOXR2	ENSG00000189299	-	tf	0	1	1	6.06082645429531e-07	6.04741170778907e-05	0.000271665308340125	0	0.00236404701684359	8.98570053293906e-20
CHAMP1	ENSG00000198824	-	tf	10	1	11	2.87210240768345e-06	5.72442612628084e-05	0.000347584289190129	0.902651717384406	0.00299421868064681	0.0614530073039478
PDK2	ENSG00000005882	-	target	84	0	84	2.88497878098107e-06	6.06082645429531e-07	0.000379506641366224	0	1.89132475805073e-17	0.258944506159735
DLX6	ENSG00000006377	-	tf	12	0	12	2.88255878978652e-06	6.06082645429531e-07	0.000341880341880342	0	0	0.0353471109085509
WIZ	ENSG00000011451	-	tf	36	0	36	2.88436300285263e-06	6.06082645429531e-07	0.00037593984962406	0	0	0.17801675663225
TBPL1	ENSG00000028839	-	tf	83	0	83	2.88591959827999e-06	6.06082645429531e-07	0.000395569620253165	0	1.7052829679618e-17	0.33834062358141
ZNF280C	ENSG00000056277	-	tf	79	0	79	2.88592792683596e-06	6.06082645429531e-07	0.000392618767177071	0	1.04512634361902e-17	0.342949676256875
THRAP3	ENSG00000054118	-	tf	61	0	61	2.88520352225646e-06	6.06082645429531e-07	0.000382262996941896	0	7.76863325004684e-18	0.310503254375918
YBX1	ENSG00000065978	-	tf	100	0	100	2.8860778490639e-06	6.06082645429531e-07	0.000393700787401575	0	0	0.427740772845096
HDAC9	ENSG00000048052	-	tf	38	0	38	2.88492884323008e-06	6.06082645429531e-07	0.000381825124093165	0	0	0.194746329745572
ZNF582	ENSG00000018869	-	tf	25	0	25	2.8840385769e-06	6.06082645429531e-07	0.000367511944138184	0	0	0.160912882558878
TRIP13	ENSG00000071539	-	tf	27	0	27	2.88350634371396e-06	6.06082645429531e-07	0.00035880875493362	0	4.65402429931215e-18	0.1001623985474
MCM2	ENSG00000073111	-	tf	41	0	41	2.88486226225129e-06	6.06082645429531e-07	0.000382995021064726	0	7.80623222939671e-18	0.17666938378577
ENO1	ENSG00000074800	-	target	189	0	189	2.88735281719014e-06	6.06082645429531e-07	0.000414765657403567	0	8.59969268936517e-17	0.752443033314717
GTF3C1	ENSG00000077235	-	tf	71	0	71	2.88550323176362e-06	6.06082645429531e-07	0.000391236306729264	0	0	0.282490624145048
YBX3	ENSG00000060138	-	tf	50	0	50	2.88513692859863e-06	6.06082645429531e-07	0.000383288616328095	0	0	0.284675845599442
ZNF532	ENSG00000074657	-	tf	55	0	55	2.88487058470557e-06	6.06082645429531e-07	0.000380083618396047	0	2.40505964340574e-17	0.278382109699817
ZNF510	ENSG00000081386	-	tf	29	0	29	2.88393045113324e-06	6.06082645429531e-07	0.000373692077727952	0	1.30371611372179e-18	0.103679646741077
ALDH3A2	ENSG00000072210	-	target	43	0	43	2.88412175608405e-06	6.06082645429531e-07	0.000376081233546446	0	4.45592404380634e-18	0.144779199468688
ERCC8	ENSG00000049167	-	tf	13	0	13	2.88166998538993e-06	6.06082645429531e-07	0.000347584289190129	0	1.5018163692276e-18	0.0846591788046219
PDK3	ENSG00000067992	-	target	41	0	41	2.88521184667984e-06	6.06082645429531e-07	0.000386249517188104	0	7.80623222939671e-18	0.241682430010165
TCOF1	ENSG00000070814	-	tf	37	0	37	2.88416334747535e-06	6.06082645429531e-07	0.000379506641366224	0	0	0.19422891767571
PGM1	ENSG00000079739	-	target	76	0	76	2.88537834523552e-06	6.06082645429531e-07	0.00039032006245121	0	0	0.370897830516166
RBL1	ENSG00000080839	-	tf	52	0	52	2.88532839365112e-06	6.06082645429531e-07	0.000387747188832881	0	6.00726547691039e-18	0.238085368171303
SLC2A3	ENSG00000059804	-	target	6	0	6	2.88119673387538e-06	6.06082645429531e-07	0.000334448160535117	0	0	0.0264904128323574
TDRD3	ENSG00000083544	-	tf	107	0	107	2.8862861002234e-06	6.06082645429531e-07	0.000396667988893296	0	3.45349668175071e-18	0.472822179021973
ZNF416	ENSG00000083817	UP	tf	118	0	118	2.88634441593378e-06	6.06082645429531e-07	0.000401123144805455	0	8.09559489653628e-18	0.494456970871792
PFKP	ENSG00000067057	-	target	32	0	32	2.88454604456624e-06	6.06082645429531e-07	0.000382262996941896	0	6.25489079629266e-18	0.170730875884474
DLD	ENSG00000091140	DOWN	target	109	0	109	2.88651104523451e-06	6.06082645429531e-07	0.000400801603206413	0	3.37786977127465e-17	0.468976995022963
PGM3	ENSG00000013375	-	tf	20	0	20	2.88304080079341e-06	6.06082645429531e-07	0.000353982300884956	0	0	0.0907755129010711
HIVEP1	ENSG00000095951	DOWN	tf	106	0	106	2.88606119026936e-06	6.06082645429531e-07	0.000398724082934609	0	0	0.491068673696271
CEBPE	ENSG00000092067	-	tf	6	0	6	2.8805908667986e-06	6.06082645429531e-07	0.000323519896473633	0	0	0.0438115068907163
ZZZ3	ENSG00000036549	-	tf	11	0	11	2.88324030077963e-06	6.06082645429531e-07	0.000360880548538434	0	1.52657890116582e-18	0.0649820684995341
SIX4	ENSG00000100625	-	tf	108	0	108	2.88652770922274e-06	6.06082645429531e-07	0.00040016006402561	0	1.86160971972486e-17	0.506886935863262
NFATC4	ENSG00000100968	-	tf	32	0	32	2.88503704387564e-06	6.06082645429531e-07	0.000379218809252939	0	6.25489079629266e-18	0.187371875802283
MTHFD1	ENSG00000100714	-	tf	61	0	61	2.88577802018313e-06	6.06082645429531e-07	0.000390167772142021	0	7.76863325004684e-18	0.277353605907707
NUFIP1	ENSG00000083635	-	tf	17	0	17	2.88186929569996e-06	6.06082645429531e-07	0.000342700479780672	0	4.77783695900328e-18	0.0947982603761986
ZNF174	ENSG00000103343	-	tf	188	0	188	2.89812230655758e-06	6.06082645429531e-07	0.000415454923140839	0	1.76255959197196e-17	0.777708274745537
ALDH3B1	ENSG00000006534	-	target	15	0	15	2.88404689460251e-06	6.06082645429531e-07	0.000369959304476508	0	1.47705383728937e-18	0.0833484556638505
COBLL1	ENSG00000082438	-	tf	15	0	15	2.88393876821207e-06	6.06082645429531e-07	0.000366837857666911	0	1.47705383728937e-18	0.0917413710373319
MCM5	ENSG00000100297	-	tf	11	0	11	2.88306573678186e-06	6.06082645429531e-07	0.000360750360750361	0	1.52657890116582e-18	0.0688748580440169
PCK2	ENSG00000100889	-	target	10	0	10	2.88293274982774e-06	6.06082645429531e-07	0.000364830353885443	0	0	0.0623091494165771
PGK1	ENSG00000102144	-	target	41	0	41	2.88473743119901e-06	6.06082645429531e-07	0.000384911470361817	0	7.80623222939671e-18	0.185308260333925
SNAPC2	ENSG00000104976	-	tf	56	0	56	2.88492052043966e-06	6.06082645429531e-07	0.000387747188832881	0	1.26088317203382e-17	0.295614145062251
GCK	ENSG00000106633	-	target	49	0	49	2.88517022504328e-06	6.06082645429531e-07	0.000384467512495194	0	1.26611713437192e-18	0.209927084030515
STN1	ENSG00000107960	-	tf	83	0	83	2.88548657960192e-06	6.06082645429531e-07	0.000385208012326656	0	1.7052829679618e-17	0.299309706943557
SMCHD1	ENSG00000101596	-	tf	31	0	31	2.8847790403494e-06	6.06082645429531e-07	0.000382555470543229	0	4.6044992354357e-18	0.148799802481348
BRF2	ENSG00000104221	-	tf	91	0	91	2.88620279615327e-06	6.06082645429531e-07	0.000396510705789056	0	1.69537795518651e-17	0.411352414144409
ALDOC	ENSG00000109107	-	target	173	0	173	2.88689436564827e-06	6.06082645429531e-07	0.000411522633744856	0	3.29862966907233e-17	0.685929326556343
ZNF419	ENSG00000105136	-	tf	15	0	15	2.88308236101381e-06	6.06082645429531e-07	0.000365230094959825	0	1.47705383728937e-18	0.0727605260760297
ENO3	ENSG00000108515	UP	target	150	0	150	2.88689436564827e-06	6.06082645429531e-07	0.00040551500405515	0	0	0.609973458113784
UBE2I	ENSG00000103275	-	tf	33	0	33	2.88409680182506e-06	6.06082645429531e-07	0.000365764447695684	0	7.90528235714961e-18	0.157260575946212
LHX5	ENSG00000089116	-	tf	4	0	4	2.88130465474767e-06	6.06082645429531e-07	0.000329380764163373	0	7.81861349536582e-19	0.0206756477482272
CREBL2	ENSG00000111269	-	tf	146	0	146	2.88604453166712e-06	6.06082645429531e-07	0.000397298371076679	0	2.85422987314435e-17	0.479212612380903
ALDH3A1	ENSG00000108602	-	target	55	0	55	2.88555318940194e-06	6.06082645429531e-07	0.000388048117966628	0	2.40505964340574e-17	0.296021591704372
TFAM	ENSG00000108064	-	tf	86	0	86	2.88587795622123e-06	6.06082645429531e-07	0.000392156862745098	0	8.91184808761269e-18	0.367313213350619
ENO2	ENSG00000111674	-	target	39	0	39	2.88515357672489e-06	6.06082645429531e-07	0.000384615384615385	0	4.5054491076828e-18	0.220307553592434
MEOX2	ENSG00000106511	-	tf	12	0	12	2.88328186675201e-06	6.06082645429531e-07	0.000359971202303816	0	0	0.0566954092816694
UBE3A	ENSG00000114062	DOWN	tf	99	0	99	2.8862527780183e-06	6.06082645429531e-07	0.000397614314115308	0	0	0.46027661441406
TFDP2	ENSG00000114126	-	tf	120	0	120	2.8861528160193e-06	6.06082645429531e-07	0.000402090872537193	0	1.1816430698315e-17	0.505647529077378
OTX1	ENSG00000115507	-	tf	8	0	8	2.88088131921317e-06	6.06082645429531e-07	0.000316055625790139	0	1.56372269907316e-18	0.0259545186878403
SLC2A1	ENSG00000117394	-	target	155	0	155	2.88686102939691e-06	6.06082645429531e-07	0.00040950040950041	0	0	0.60581955388176
ALDH2	ENSG00000111275	-	target	5	0	5	2.87988572613439e-06	6.06082645429531e-07	0.000308546744831842	0	0	0.0172909155147418
BBX	ENSG00000114439	-	tf	36	0	36	2.88502872046091e-06	6.06082645429531e-07	0.000387296669248644	0	0	0.193013424173639
AKR1A1	ENSG00000117448	-	target	129	0	129	2.88679435920382e-06	6.06082645429531e-07	0.000403225806451613	0	1.35777984714514e-17	0.514481596424703
PKM	ENSG00000067225	-	target	6	0	6	2.88114692696869e-06	6.06082645429531e-07	0.000316155548529877	0	0	0.0117553166731861
HOXB6	ENSG00000108511	-	tf	3	0	3	2.88099751658014e-06	6.06082645429531e-07	0.00033101621979477	0	0	0.0153079473178356
PFKFB4	ENSG00000114268	-	target	50	0	50	2.88462093196333e-06	6.06082645429531e-07	0.000382701875239189	0	0	0.203658798059169
TPI1	ENSG00000111669	-	target	22	0	22	2.8843879617184e-06	6.06082645429531e-07	0.000372162262746558	0	3.05315780233165e-18	0.116444138283017
ZNF211	ENSG00000121417	-	tf	49	0	49	2.88523682023821e-06	6.06082645429531e-07	0.000388048117966628	0	1.26611713437192e-18	0.259576600478867
RPA2	ENSG00000117748	-	tf	16	0	16	2.88319873600567e-06	6.06082645429531e-07	0.00036036036036036	0	3.12744539814633e-18	0.0587755588102884
GTF3A	ENSG00000122034	UP	tf	145	0	145	2.88651937720458e-06	6.06082645429531e-07	0.000404694455685957	0	1.33796982159456e-17	0.482753894975522
PFKFB2	ENSG00000123836	-	target	69	0	69	2.88585297156281e-06	6.06082645429531e-07	0.000393081761006289	0	7.66958312229393e-18	0.304507911210754
DLX2	ENSG00000115844	-	tf	19	0	19	2.88336500229228e-06	6.06082645429531e-07	0.000363636363636364	0	0	0.0781539223186871
PDK4	ENSG00000004799	-	target	2	0	2	2.87989401990007e-06	6.06082645429531e-07	0.000326583932070542	0	3.90930674768291e-19	0.0154848062004431
USP22	ENSG00000124422	-	tf	77	0	77	2.88561980227733e-06	6.06082645429531e-07	0.000391083300743058	0	7.57053299454103e-18	0.336720948308584
HSF4	ENSG00000102878	-	tf	4	0	4	2.88119673387538e-06	6.06082645429531e-07	0.000330687830687831	0	7.81861349536582e-19	0.0220263221655985
LHX4	ENSG00000121454	-	tf	8	0	8	2.88099751658014e-06	6.06082645429531e-07	0.00033478406427854	0	1.56372269907316e-18	0.0309421074945797
BHLHE41	ENSG00000123095	-	tf	9	0	9	2.88298261849779e-06	6.06082645429531e-07	0.000366434591425431	0	0	0.0542500155278534
HJURP	ENSG00000123485	UP	tf	20	0	20	2.88294937252607e-06	6.06082645429531e-07	0.000358680057388809	0	0	0.0851324014924841
GZF1	ENSG00000125812	-	tf	55	0	55	2.88559482208865e-06	6.06082645429531e-07	0.000386697602474865	0	2.40505964340574e-17	0.264666616868439
GAPDH	ENSG00000111640	-	target	21	0	21	2.88409680182506e-06	6.06082645429531e-07	0.000372717107715244	0	4.72831189512683e-18	0.0947906514986461
COIL	ENSG00000121058	-	tf	15	0	15	2.88284132841328e-06	6.06082645429531e-07	0.000345542501727712	0	1.47705383728937e-18	0.0671412296203772
HIVEP3	ENSG00000127124	-	tf	72	0	72	2.8852617942289e-06	6.06082645429531e-07	0.000386847195357834	0	0	0.326398378056647
ACSS2	ENSG00000131069	-	target	146	0	146	2.89758486301668e-06	6.06082645429531e-07	0.000404367165386171	0	2.85422987314435e-17	0.539976055032491
G6PC	ENSG00000131482	-	target	22	0	22	2.88394708533888e-06	6.06082645429531e-07	0.00037397157816006	0	3.05315780233165e-18	0.0861483340934751
ZNF132	ENSG00000131849	-	tf	40	0	40	2.88440460120222e-06	6.06082645429531e-07	0.000381242851696531	0	0	0.206136182894259
PDHA1	ENSG00000131828	UP	target	147	0	147	2.8862944308949e-06	6.06082645429531e-07	0.000402738622633911	0	4.28647938868118e-17	0.430029529670997
HOXC13	ENSG00000123364	-	tf	5	0	5	2.88169489767101e-06	6.06082645429531e-07	0.000343642611683849	0	0	0.0308619428415052
PRMT5	ENSG00000100462	-	tf	2	0	2	2.88137937393389e-06	6.06082645429531e-07	0.000323101777059774	0	3.90930674768291e-19	0.0173225425047807
ZNF426	ENSG00000130818	-	tf	24	0	24	2.88463757413519e-06	6.06082645429531e-07	0.000383288616328095	0	0	0.138821034089962
THAP1	ENSG00000131931	-	tf	9	0	9	2.88378075191699e-06	6.06082645429531e-07	0.000372162262746558	0	0	0.0565625393602301
VRTN	ENSG00000133980	-	tf	130	0	130	2.8867360253109e-06	6.06082645429531e-07	0.000404367165386171	0	2.13603375773222e-18	0.558520604976234
ACLY	ENSG00000131473	-	target	41	0	41	2.88499542728225e-06	6.06082645429531e-07	0.000385951370127364	0	7.80623222939671e-18	0.194813352958058
ZNF331	ENSG00000130844	-	tf	5	0	5	2.88047470223093e-06	6.06082645429531e-07	0.000327332242225859	0	0	0.0308299158196061
LDHA	ENSG00000134333	-	target	55	0	55	2.88479568434566e-06	6.06082645429531e-07	0.000382409177820268	0	2.40505964340574e-17	0.268539330496059
RBM17	ENSG00000134453	-	tf	146	0	146	2.88653604128901e-06	6.06082645429531e-07	0.000404367165386171	0	2.85422987314435e-17	0.544896469555324
SYNCRIP	ENSG00000135316	-	tf	142	0	142	2.88669435968789e-06	6.06082645429531e-07	0.000402576489533011	0	0	0.41558044537497
NUP214	ENSG00000126883	-	tf	13	0	13	2.89384508089744e-06	6.06082645429531e-07	0.000359841669665347	0	1.5018163692276e-18	0.0547307342767607
ELF2	ENSG00000109381	-	tf	10	0	10	2.88251724465942e-06	6.06082645429531e-07	0.000357653791130186	0	0	0.0740056420583264
LAMTOR5	ENSG00000134248	-	tf	56	0	56	2.88507866166971e-06	6.06082645429531e-07	0.000377928949357521	0	1.26088317203382e-17	0.269720313819709
NFE2L3	ENSG00000050344	-	tf	4	0	4	2.88133786279645e-06	6.06082645429531e-07	0.00033112582781457	0	7.81861349536582e-19	0.0237424386157191
TUBG1	ENSG00000131462	-	tf	20	0	20	2.88292443855047e-06	6.06082645429531e-07	0.000366300366300366	0	0	0.0919158748562887
NR5A1	ENSG00000136931	-	tf	19	0	19	2.88327355346166e-06	6.06082645429531e-07	0.000359066427289048	0	0	0.0735846145521413
LMX1B	ENSG00000136944	-	tf	24	0	24	2.88376411963007e-06	6.06082645429531e-07	0.000371885459278542	0	0	0.119115210763357
ALDH1B1	ENSG00000137124	-	target	21	0	21	2.88383896643211e-06	6.06082645429531e-07	0.000362976406533575	0	4.72831189512683e-18	0.0989220338261931
ZFP37	ENSG00000136866	-	tf	93	0	93	2.88598622807372e-06	6.06082645429531e-07	0.000394788787998421	0	7.37243273903522e-18	0.454863931245608
DDX11	ENSG00000013573	-	tf	3	0	3	2.87863391548907e-06	6.06082645429531e-07	0.000279173646007817	0	0	0.00600605149648386
GPI	ENSG00000105220	-	target	2	0	2	2.87986084512396e-06	6.06082645429531e-07	0.000297353553374963	0	3.90930674768291e-19	0.00804885443326468
KHK	ENSG00000138030	-	target	56	0	56	2.88522017115126e-06	6.06082645429531e-07	0.000390167772142021	0	1.26088317203382e-17	0.186015333845596
MAP1LC3B	ENSG00000140941	-	tf	45	0	45	2.88523682023821e-06	6.06082645429531e-07	0.000387146728610143	0	2.10588897801288e-17	0.238893168614704
G6PC3	ENSG00000141349	-	target	182	0	182	2.8872027624756e-06	6.06082645429531e-07	0.00041407867494824	0	3.39075591037301e-17	0.679621896820434
SOD1	ENSG00000142168	-	tf	126	0	126	2.8862861002234e-06	6.06082645429531e-07	0.000396196513470681	0	2.12987273833919e-17	0.504988526107001
PFKL	ENSG00000141959	-	target	45	0	45	2.88493716606852e-06	6.06082645429531e-07	0.000376506024096386	0	2.10588897801288e-17	0.204114140748524
ALDH9A1	ENSG00000143149	-	target	38	0	38	2.88511195676948e-06	6.06082645429531e-07	0.000383582662063675	0	0	0.225124681421254
BAHD1	ENSG00000140320	-	tf	51	0	51	2.88478736232352e-06	6.06082645429531e-07	0.000382848392036753	0	4.14684757602105e-18	0.296775142651852
ZNF473	ENSG00000142528	-	tf	74	0	74	2.88549490565874e-06	6.06082645429531e-07	0.000390472471690746	0	0	0.275025031423653
GALM	ENSG00000143891	-	target	59	0	59	2.88550323176362e-06	6.06082645429531e-07	0.000386548125241593	0	4.04779744826814e-18	0.272353427653868
SKP2	ENSG00000145604	-	tf	29	0	29	2.88410511986341e-06	6.06082645429531e-07	0.000369822485207101	0	1.30371611372179e-18	0.166188412210018
IGF1R	ENSG00000140443	-	tf	31	0	31	2.88425485275879e-06	6.06082645429531e-07	0.000377216144851	0	4.6044992354357e-18	0.119415779362226
ZNF514	ENSG00000144026	-	tf	58	0	58	2.8851202806645e-06	6.06082645429531e-07	0.000387596899224806	0	2.60743222744358e-18	0.212100863932103
RBMX	ENSG00000147274	-	tf	78	0	78	2.88570307269663e-06	6.06082645429531e-07	0.000389408099688474	0	9.01089821536559e-18	0.373207193870425
PCK1	ENSG00000124253	-	target	19	0	19	2.88364769899332e-06	6.06082645429531e-07	0.000362976406533575	0	0	0.0854704456398918
HMGA2	ENSG00000149948	-	tf	140	0	140	2.88703605330623e-06	6.06082645429531e-07	0.000408997955010225	0	1.8219896686237e-17	0.566102032259925
DLAT	ENSG00000150768	-	target	62	0	62	2.88566143688626e-06	6.06082645429531e-07	0.00039032006245121	0	9.2089984708714e-18	0.258312171045392
ZNF214	ENSG00000149050	-	tf	54	0	54	2.88531174350733e-06	6.06082645429531e-07	0.000382116927779901	0	9.30804859862431e-18	0.240616555902456
F10	ENSG00000126218	-	tf	1	0	1	2.87877479344791e-06	6.06082645429531e-07	0.000274574409665019	0	1.95465337384146e-19	0.000898151060553324
PDK1	ENSG00000152256	-	target	71	0	71	2.88548657960192e-06	6.06082645429531e-07	0.000392618767177071	0	0	0.373762800598611
NR3C2	ENSG00000151623	-	tf	106	0	106	2.88582798733699e-06	6.06082645429531e-07	0.000392618767177071	0	0	0.450317596996168
NR4A2	ENSG00000153234	-	tf	34	0	34	2.8843879617184e-06	6.06082645429531e-07	0.000376364320662401	0	9.55567391800657e-18	0.139052633872132
PITX1	ENSG00000069011	-	tf	2	0	2	2.88006820001498e-06	6.06082645429531e-07	0.000306091215182124	0	3.90930674768291e-19	0.0100798345372862
ATM	ENSG00000149311	-	tf	61	0	61	2.88559482208865e-06	6.06082645429531e-07	0.000387446726075165	0	7.76863325004684e-18	0.322318002918066
ZNF837	ENSG00000152475	-	tf	29	0	29	2.88422989619657e-06	6.06082645429531e-07	0.000366032210834553	0	1.30371611372179e-18	0.166986308062829
PCGF6	ENSG00000156374	-	tf	18	0	18	2.88366432993734e-06	6.06082645429531e-07	0.000376506024096386	0	0	0.106761528519122
FOXF2	ENSG00000137273	-	tf	6	0	6	2.88191082215152e-06	6.06082645429531e-07	0.000338868180277872	0	0	0.0336364591586798
ZNF300	ENSG00000145908	-	tf	25	0	25	2.88420494006622e-06	6.06082645429531e-07	0.000375234521575985	0	0	0.110347084168212
ACSS1	ENSG00000154930	-	target	55	0	55	2.88534504398708e-06	6.06082645429531e-07	0.000388048117966628	0	2.40505964340574e-17	0.30622806751339
HK1	ENSG00000156515	-	target	124	0	124	2.88653604128901e-06	6.06082645429531e-07	0.00040453074433657	0	1.84179969417428e-17	0.495606234168859
PFKFB1	ENSG00000158571	-	target	10	0	10	2.88159525113103e-06	6.06082645429531e-07	0.000324464633354964	0	0	0.0316659346676126
PFKM	ENSG00000152556	-	target	5	0	5	2.88111372332089e-06	6.06082645429531e-07	0.000328623069339468	0	0	0.0167630628318486
HK2	ENSG00000159399	UP	target	144	0	144	2.88643605966841e-06	6.06082645429531e-07	0.00040650406504065	0	0	0.561378169733024
ISL2	ENSG00000159556	-	tf	154	0	154	2.89712315670539e-06	6.06082645429531e-07	0.000402090872537193	0	1.51410659890821e-17	0.460746446117954
ADCYAP1	ENSG00000141433	-	tf	11	0	11	2.88255878978652e-06	6.06082645429531e-07	0.000343524562006183	0	1.52657890116582e-18	0.0469780685537445
NXF1	ENSG00000162231	-	tf	109	0	109	2.88610283761631e-06	6.06082645429531e-07	0.000395882818685669	0	3.37786977127465e-17	0.474964467171443
HKDC1	ENSG00000156510	UP	target	38	0	38	2.88365601444135e-06	6.06082645429531e-07	0.000361925443358668	0	0	0.181791107752385
G6PD	ENSG00000160211	-	target	105	0	105	2.88553653666363e-06	6.06082645429531e-07	0.000393545848091303	0	2.71771314693187e-17	0.430161891050047
NKX6-1	ENSG00000163623	-	tf	69	0	69	2.88529509355569e-06	6.06082645429531e-07	0.000392003136025088	0	7.66958312229393e-18	0.222677502755405
G6PC2	ENSG00000152254	-	target	11	0	11	2.88240923293326e-06	6.06082645429531e-07	0.000351741118536757	0	1.52657890116582e-18	0.0554017259197433
ADPGK	ENSG00000159322	-	target	38	0	38	2.88476239654521e-06	6.06082645429531e-07	0.000382409177820268	0	0	0.168970646759361
CASP3	ENSG00000164305	-	tf	52	0	52	2.8851868735538e-06	6.06082645429531e-07	0.00038550501156515	0	6.00726547691039e-18	0.281718700223125
GAPDHS	ENSG00000105679	-	target	1	0	1	2.87995207759743e-06	6.06082645429531e-07	0.000306372549019608	0	1.95465337384146e-19	0.0102150989811268
ZNF221	ENSG00000159905	-	tf	9	0	9	2.88288288288288e-06	6.06082645429531e-07	0.000368731563421829	0	0	0.069130240126415
HK3	ENSG00000160883	-	target	25	0	25	2.8843130864169e-06	6.06082645429531e-07	0.000374812593703148	0	0	0.153481268778146
TKT	ENSG00000163931	-	target	39	0	39	2.88482065070015e-06	6.06082645429531e-07	0.000384615384615385	0	4.5054491076828e-18	0.175794480120777
PBRM1	ENSG00000163939	-	tf	24	0	24	2.88488722975819e-06	6.06082645429531e-07	0.000379939209726444	0	0	0.130986194437925
PTTG1	ENSG00000164611	-	tf	17	0	17	2.88358949219989e-06	6.06082645429531e-07	0.00036941263391208	0	4.77783695900328e-18	0.082934475160915
WRN	ENSG00000165392	-	tf	27	0	27	2.8844378807458e-06	6.06082645429531e-07	0.000381970970206264	0	4.65402429931215e-18	0.143484138735927
ALKBH3	ENSG00000166199	-	tf	28	0	28	2.88391381711949e-06	6.06082645429531e-07	0.000373831775700935	0	6.30441586016911e-18	0.175463182467742
COPS2	ENSG00000166200	-	tf	62	0	62	2.885394996148e-06	6.06082645429531e-07	0.000389559797428905	0	9.2089984708714e-18	0.27826998804444
ZNF202	ENSG00000166261	-	tf	65	0	65	2.88571140000289e-06	6.06082645429531e-07	0.000388651379712398	0	1.06801687886611e-18	0.31994987555583
SQSTM1	ENSG00000161011	-	tf	23	0	23	2.88362275293697e-06	6.06082645429531e-07	0.000364431486880466	0	4.70354936318861e-18	0.0897412901917098
RBM15	ENSG00000162775	-	tf	21	0	21	2.88398035432583e-06	6.06082645429531e-07	0.00037147102526003	0	4.72831189512683e-18	0.10717534789696
SLC2A5	ENSG00000142583	-	target	6	0	6	2.88106391928411e-06	6.06082645429531e-07	0.000340367597004765	0	0	0.027317691146281
F2RL1	ENSG00000164251	UP	tf	29	0	29	2.88412175608405e-06	6.06082645429531e-07	0.00037821482602118	0	1.30371611372179e-18	0.13195558109856
ING2	ENSG00000168556	-	tf	99	0	99	2.8860278732572e-06	6.06082645429531e-07	0.000397614314115308	0	0	0.444424826479375
LDHAL6A	ENSG00000166800	-	target	25	0	25	2.88219323376316e-06	6.06082645429531e-07	0.00034794711203897	0	0	0.076687552699326
ZBTB49	ENSG00000168826	-	tf	93	0	93	2.88533671879508e-06	6.06082645429531e-07	0.000388349514563107	0	7.37243273903522e-18	0.386662267965506
ING5	ENSG00000168395	-	tf	144	0	144	2.88656103777642e-06	6.06082645429531e-07	0.000402414486921529	0	0	0.580925992843537
ARHGAP35	ENSG00000160007	-	tf	21	0	21	2.88334006112681e-06	6.06082645429531e-07	0.000371057513914657	0	4.72831189512683e-18	0.131161922038778
PDHB	ENSG00000168291	-	target	41	0	41	2.88434636384876e-06	6.06082645429531e-07	0.000377358490566038	0	7.80623222939671e-18	0.217314834288793
MAP2K1	ENSG00000169032	-	tf	77	0	77	2.88574470970851e-06	6.06082645429531e-07	0.000392003136025088	0	7.57053299454103e-18	0.333935430061851
PGM2	ENSG00000169299	-	target	52	0	52	2.8852617942289e-06	6.06082645429531e-07	0.000385802469135802	0	6.00726547691039e-18	0.278358515314157
THRA	ENSG00000126351	-	tf	2	0	2	2.88073193637039e-06	6.06082645429531e-07	0.000309119010819165	0	3.90930674768291e-19	0.00869708014220601
PKLR	ENSG00000143627	-	target	1	0	1	2.87941306044176e-06	6.06082645429531e-07	0.000291885580852306	0	1.95465337384146e-19	0.00573786112581399
ATOH8	ENSG00000168874	-	tf	20	0	20	2.88359780731223e-06	6.06082645429531e-07	0.000368188512518409	0	0	0.0902710420177131
ZNF354A	ENSG00000169131	-	tf	11	0	11	2.88229292166504e-06	6.06082645429531e-07	0.000357653791130186	0	1.52657890116582e-18	0.0538266088148405
PFKFB3	ENSG00000170525	-	target	61	0	61	2.88511195676948e-06	6.06082645429531e-07	0.000376647834274953	0	7.76863325004684e-18	0.185397961726854
PGAM1	ENSG00000171314	-	target	18	0	18	2.88381401706641e-06	6.06082645429531e-07	0.000373831775700935	0	0	0.0999050143632351
EHF	ENSG00000135373	-	tf	1	0	1	2.87721761547713e-06	6.06082645429531e-07	0.00027063599458728	0	1.95465337384146e-19	0.00197709714173824
SALL2	ENSG00000165821	-	tf	3	0	3	2.88106391928411e-06	6.06082645429531e-07	0.000331895121141719	0	0	0.0177312586691915
BPGM	ENSG00000172331	-	target	81	0	81	2.88543662426998e-06	6.06082645429531e-07	0.000387897595034911	0	8.69916623360302e-19	0.350704262557752
ZNF558	ENSG00000167785	-	tf	25	0	25	2.8845210829646e-06	6.06082645429531e-07	0.000383288616328095	0	0	0.131611236476039
ZNF704	ENSG00000164684	-	tf	2	0	2	2.87890739706467e-06	6.06082645429531e-07	0.000285062713797035	0	3.90930674768291e-19	0.00590288396238519
ARNT2	ENSG00000172379	-	tf	19	0	19	2.88306573678186e-06	6.06082645429531e-07	0.000367242012486228	0	0	0.0639678017572289
ZNF16	ENSG00000170631	-	tf	40	0	40	2.88492884323008e-06	6.06082645429531e-07	0.000380083618396047	0	0	0.227851613084901
PC	ENSG00000173599	-	target	89	0	89	2.89634278796164e-06	6.06082645429531e-07	0.000393855848759354	0	7.70866495607397e-19	0.314445900498107
ZNF791	ENSG00000173875	-	tf	90	0	90	2.8854033216763e-06	6.06082645429531e-07	0.000387747188832881	0	4.21177795602576e-17	0.344772666136581
HOXC11	ENSG00000123388	-	tf	1	0	1	2.87852619458837e-06	6.06082645429531e-07	0.000280033604032484	0	1.95465337384146e-19	0.00290490639948681
HOXD4	ENSG00000170166	-	tf	6	0	6	2.88200218455766e-06	6.06082645429531e-07	0.000343997248022016	0	0	0.0344364070283258
ZNF621	ENSG00000172888	-	tf	81	0	81	2.8854282985495e-06	6.06082645429531e-07	0.000386697602474865	0	8.69916623360302e-19	0.37308006758003
ZNF404	ENSG00000176222	UP	tf	30	0	30	2.88455436519612e-06	6.06082645429531e-07	0.000380372765310004	0	2.95410767457874e-18	0.140078802714036
ZNF581	ENSG00000171425	-	tf	25	0	25	2.88458764819569e-06	6.06082645429531e-07	0.000371885459278542	0	0	0.0854333063796532
BANP	ENSG00000172530	-	tf	9	0	9	2.88238430829983e-06	6.06082645429531e-07	0.000346981263011797	0	0	0.0402204298403728
CBLL2	ENSG00000175809	-	tf	11	0	11	2.88281639630654e-06	6.06082645429531e-07	0.000366166239472721	0	1.52657890116582e-18	0.0559367686479935
LMNB2	ENSG00000176619	-	tf	36	0	36	2.88519519788111e-06	6.06082645429531e-07	0.000380517503805175	0	0	0.188648201596568
ZNF622	ENSG00000173545	-	tf	32	0	32	2.88444620075169e-06	6.06082645429531e-07	0.000383288616328095	0	6.25489079629266e-18	0.169996739494087
TGIF1	ENSG00000177426	-	tf	237	0	237	2.88789481131939e-06	6.06082645429531e-07	0.000424088210347752	0	5.58953043948294e-18	0.795664021027038
CAVIN1	ENSG00000177469	-	tf	3	0	3	2.87972815366229e-06	6.06082645429531e-07	0.000300932891965092	0	0	0.0198334369170801
IRX3	ENSG00000177508	-	tf	58	0	58	2.88567809106623e-06	6.06082645429531e-07	0.00038971161340608	0	2.60743222744358e-18	0.290109848444653
PGK2	ENSG00000170950	-	target	13	0	13	2.88084812168702e-06	6.06082645429531e-07	0.00033112582781457	0	1.5018163692276e-18	0.0402742265030837
NHLH1	ENSG00000171786	-	tf	21	0	21	2.88264188363351e-06	6.06082645429531e-07	0.000361402240693892	0	4.72831189512683e-18	0.0774918196359863
HES7	ENSG00000179111	-	tf	35	0	35	2.88389718329762e-06	6.06082645429531e-07	0.000371057513914657	0	4.55497417155925e-18	0.132023337901053
ZNF491	ENSG00000177599	-	tf	22	0	22	2.88439628143631e-06	6.06082645429531e-07	0.000382116927779901	0	3.05315780233165e-18	0.113715181638614
ZNF114	ENSG00000178150	-	tf	50	0	50	2.88493716606852e-06	6.06082645429531e-07	0.000382701875239189	0	0	0.226478030313883
ZNF169	ENSG00000175787	-	tf	13	0	13	2.88333174750087e-06	6.06082645429531e-07	0.000363636363636364	0	1.5018163692276e-18	0.0692481788756666
IRX5	ENSG00000176842	-	tf	47	0	47	2.88442124087802e-06	6.06082645429531e-07	0.000378644452858766	0	4.40639897992989e-18	0.171771707136223
ZFP82	ENSG00000181007	-	tf	52	0	52	2.88541997287705e-06	6.06082645429531e-07	0.000388198757763975	0	6.00726547691039e-18	0.274025882578957
RUVBL2	ENSG00000183207	UP	tf	119	0	119	2.88658603469676e-06	6.06082645429531e-07	0.000403225806451613	0	2.32581954120342e-17	0.527410559953607
ZNF354C	ENSG00000177932	-	tf	61	0	61	2.88521184667984e-06	6.06082645429531e-07	0.000387747188832881	0	7.76863325004684e-18	0.31545920188279
PCGF5	ENSG00000180628	-	tf	58	0	58	2.88437964204849e-06	6.06082645429531e-07	0.000378644452858766	0	2.60743222744358e-18	0.227266011192981
RAX2	ENSG00000173976	-	tf	3	0	3	2.87957889038307e-06	6.06082645429531e-07	0.000302206104563312	0	0	0.0110774898362328
ZNF662	ENSG00000182983	-	tf	37	0	37	2.88446284090745e-06	6.06082645429531e-07	0.000375375375375375	0	0	0.193630509072748
HMCES	ENSG00000183624	-	tf	25	0	25	2.88392213410238e-06	6.06082645429531e-07	0.000379218809252939	0	0	0.122808228540361
ZNF529	ENSG00000186020	-	tf	34	0	34	2.8845710065999e-06	6.06082645429531e-07	0.000376222723852521	0	9.55567391800657e-18	0.155129044934348
ZNF445	ENSG00000185219	-	tf	53	0	53	2.88535336922713e-06	6.06082645429531e-07	0.000383729854182655	0	0	0.262582141878658
PER1	ENSG00000179094	-	tf	37	0	37	2.88455436519612e-06	6.06082645429531e-07	0.00037593984962406	0	0	0.152478638579912
SLC2A4	ENSG00000181856	-	target	20	0	20	2.88290781613967e-06	6.06082645429531e-07	0.000354233085370174	0	0	0.0840538303045245
ZFP36L1	ENSG00000185650	-	tf	38	0	38	2.88393876821207e-06	6.06082645429531e-07	0.000358037952022914	0	0	0.12380909350064
ZNF548	ENSG00000188785	-	tf	42	0	42	2.88388054966763e-06	6.06082645429531e-07	0.000371609067261241	0	9.45662379025366e-18	0.137975048447164
HIC2	ENSG00000169635	-	tf	8	0	8	2.88165337744184e-06	6.06082645429531e-07	0.000335457900033546	0	1.56372269907316e-18	0.0555464721056363
MPHOSPH8	ENSG00000196199	-	tf	114	0	114	2.88627776959999e-06	6.06082645429531e-07	0.000402738622633911	0	2.89384992424551e-17	0.539250797856707
ZNF774	ENSG00000196391	-	tf	35	0	35	2.88441292101612e-06	6.06082645429531e-07	0.00036697247706422	0	4.55497417155925e-18	0.117759637488138
LAMB3	ENSG00000196878	-	tf	80	0	80	2.88527844379622e-06	6.06082645429531e-07	0.000392003136025088	0	0	0.298423507822547
ADH7	ENSG00000196344	-	target	60	0	60	2.89538678024304e-06	6.06082645429531e-07	0.000383435582822086	0	5.90821534915749e-18	0.189567095265013
SVIL	ENSG00000197321	-	tf	126	0	126	2.88671102579276e-06	6.06082645429531e-07	0.000405186385737439	0	2.12987273833919e-17	0.49672327570504
ZNF555	ENSG00000186300	-	tf	13	0	13	2.88284132841328e-06	6.06082645429531e-07	0.000356252226576416	0	1.5018163692276e-18	0.071041711658252
ZNF292	ENSG00000188994	-	tf	70	0	70	2.88590294131228e-06	6.06082645429531e-07	0.000392464678178964	0	9.1099483431185e-18	0.310954169382078
ZNF785	ENSG00000197162	-	tf	81	0	81	2.88563645597673e-06	6.06082645429531e-07	0.000388349514563107	0	8.69916623360302e-19	0.333300850545766
ZNF624	ENSG00000197566	-	tf	38	0	38	2.88484561748678e-06	6.06082645429531e-07	0.000376931775348662	0	0	0.207913420122633
ZNF26	ENSG00000198393	-	tf	105	0	105	2.88627776959999e-06	6.06082645429531e-07	0.00039714058776807	0	2.71771314693187e-17	0.487451821605645
ZSCAN23	ENSG00000187987	UP	tf	9	0	9	2.88220984793461e-06	6.06082645429531e-07	0.000356633380884451	0	0	0.0516661863188048
ZNF165	ENSG00000197279	-	tf	13	0	13	2.88365601444135e-06	6.06082645429531e-07	0.000374391613627855	0	1.5018163692276e-18	0.0613239705066084
ZNF136	ENSG00000196646	-	tf	32	0	32	2.8848040064158e-06	6.06082645429531e-07	0.000383582662063675	0	6.25489079629266e-18	0.167837915545185
ZNF248	ENSG00000198105	-	tf	35	0	35	2.88487058470557e-06	6.06082645429531e-07	0.0003813882532418	0	4.55497417155925e-18	0.162949680864655
ALDH7A1	ENSG00000164904	-	target	7	0	7	2.88171981038284e-06	6.06082645429531e-07	0.000348068221371389	0	1.57610396504228e-18	0.0374217719227006
ADH5	ENSG00000197894	-	target	53	0	53	2.88541997287705e-06	6.06082645429531e-07	0.000387446726075165	0	0	0.24010287748934
ZNF708	ENSG00000182141	-	tf	32	0	32	2.88446284090745e-06	6.06082645429531e-07	0.000381242851696531	0	6.25489079629266e-18	0.159470862987609
ZNF418	ENSG00000196724	UP	tf	41	0	41	2.8844378807458e-06	6.06082645429531e-07	0.000379939209726444	0	7.80623222939671e-18	0.184819913909597
CDH4	ENSG00000179242	-	tf	1	0	1	2.87860076973785e-06	6.06082645429531e-07	0.000280583613916947	0	1.95465337384146e-19	0.00370571537336018
ZNF155	ENSG00000204920	-	tf	13	0	13	2.88372253975212e-06	6.06082645429531e-07	0.00037147102526003	0	1.5018163692276e-18	0.0802601634487314
NFIB	ENSG00000147862	-	tf	2	0	2	2.88019262728291e-06	6.06082645429531e-07	0.000318369945877109	0	3.90930674768291e-19	0.0166130225104142
ALDOA	ENSG00000149925	-	target	2	0	2	2.88085642099683e-06	6.06082645429531e-07	0.000319897632757518	0	3.90930674768291e-19	0.0105670627406513
ZNF138	ENSG00000197008	-	tf	20	0	20	2.88389718329762e-06	6.06082645429531e-07	0.000379075056861259	0	0	0.11425974682265
ZNF670	ENSG00000277462	-	tf	33	0	33	2.88464589529312e-06	6.06082645429531e-07	0.000384172109104879	0	7.90528235714961e-18	0.164314086632206
ZNF658	ENSG00000274349	-	tf	11	0	11	2.88279146463103e-06	6.06082645429531e-07	0.000348432055749129	0	1.52657890116582e-18	0.0603907815211338
NR2E3	ENSG00000278570	-	tf	58	0	58	2.88511195676948e-06	6.06082645429531e-07	0.000387446726075165	0	2.60743222744358e-18	0.255143408802551
ZNF502	ENSG00000196653	-	tf	27	0	27	2.88397203700713e-06	6.06082645429531e-07	0.000364298724954463	0	4.65402429931215e-18	0.174325236013909
WDHD1	ENSG00000198554	-	tf	11	0	11	2.88286626095129e-06	6.06082645429531e-07	0.000353481795687522	0	1.52657890116582e-18	0.0493909284523361
SMARCA1	ENSG00000102038	-	tf	1	0	1	2.87566212120341e-06	6.06082645429531e-07	0.000282965478211658	0	1.95465337384146e-19	0.00690972822718711
ALDH3B2	ENSG00000132746	-	target	1	0	1	2.87769784172662e-06	6.06082645429531e-07	0.000294985250737463	0	1.95465337384146e-19	0.00769539253236158
ZNF667	ENSG00000198046	-	tf	1	0	1	2.87769784172662e-06	6.06082645429531e-07	0.000294985250737463	0	1.95465337384146e-19	0.00769539253236158
NCOA4	ENSG00000266412	-	tf	3	0	3	2.8794876815517e-06	6.06082645429531e-07	0.000311138767890479	0	0	0.0150912533492127
LDHAL6B	ENSG00000171989	-	target	3	0	3	2.88011796963204e-06	6.06082645429531e-07	0.000306560392397302	0	0	0.0154097410222839
ADH1B	ENSG00000196616	-	target	3	0	3	2.87985255154936e-06	6.06082645429531e-07	0.000302938503483793	0	0	0.0134199343113343
TERT	ENSG00000164362	-	tf	2	0	2	2.87785519208244e-06	6.06082645429531e-07	0.00030571690614491	0	3.90930674768291e-19	0.0166010081639454
FOXE1	ENSG00000178919	-	tf	1	0	1	2.87538098798091e-06	6.06082645429531e-07	0.000257400257400257	0	1.95465337384146e-19	0.000612349047384833
CUX1	ENSG00000257923	-	tf	5	0	5	2.88147070264663e-06	6.06082645429531e-07	0.000331345261762757	0	0	0.02200843183588
ADH1C	ENSG00000248144	-	target	5	0	5	2.88085642099683e-06	6.06082645429531e-07	0.00032797638570023	0	0	0.024048900714639
ZNF544	ENSG00000198131	-	tf	5	0	5	2.88229292166504e-06	6.06082645429531e-07	0.000337154416722859	0	0	0.0316899180305833
ZNF577	ENSG00000161551	-	tf	1	0	1	2.87924724959906e-06	6.06082645429531e-07	0.000312207305650952	0	1.95465337384146e-19	0.0098830533169074
ZNF488	ENSG00000265763	-	tf	1	0	1	2.87924724959906e-06	6.06082645429531e-07	0.000312207305650952	0	1.95465337384146e-19	0.0098830533169074
ID4	ENSG00000172201	-	tf	1	0	1	2.87593503837935e-06	6.06082645429531e-07	0.000284252416145537	0	1.95465337384146e-19	0.0077604207286629
HEYL	ENSG00000163909	-	tf	1	0	1	2.87592676740079e-06	6.06082645429531e-07	0.000281928390188892	0	1.95465337384146e-19	0.00626208965380493
ZSCAN26	ENSG00000197062	-	tf	2	0	2	2.8802672888044e-06	6.06082645429531e-07	0.000307408545957578	0	3.90930674768291e-19	0.00986540314459969
REPIN1	ENSG00000214022	-	tf	1	0	1	2.87850133706387e-06	6.06082645429531e-07	0.000278629144608526	0	1.95465337384146e-19	0.00295921901639202
